# Supplementary material for: Metatranscriptomics reveals the horse gut RNA virome and a viral sharing network with human and domestic animals
Source: Front Vet Sci. 2026 Mar 3;13:1755551. doi: 10.3389/fvets.2026.1755551 (PMC12991997; doi:10.3389/fvets.2026.1755551)
Supplement: Supplementary file 4 [file Table_1.xlsx]

## Sheet: Sheet1
Table S2 rRNA gene encoded contigs predicted based on barrnap.
ID	rRNA	Start	End	E-value	rRNA type
AK_1_k141_120291	rRNA	177	1237	1.5e-220	Name=23S_rRNA;product=23S ribosomal RNA (partial);note=aligned only 32 percent of the 23S ribosomal RNA
AK_1_k141_166015	rRNA	4	925	1.2e-80	Name=23S_rRNA;product=23S ribosomal RNA (partial);note=aligned only 28 percent of the 23S ribosomal RNA
AK_1_k141_16690	rRNA	19	959	4.7e-53	Name=23S_rRNA;product=23S ribosomal RNA (partial);note=aligned only 29 percent of the 23S ribosomal RNA
AK_1_k141_16826	rRNA	70	878	1.7e-54	Name=23S_rRNA;product=23S ribosomal RNA (partial);note=aligned only 25 percent of the 23S ribosomal RNA
AK_1_k141_171167	rRNA	170	982	5.2e-51	Name=23S_rRNA;product=23S ribosomal RNA (partial);note=aligned only 25 percent of the 23S ribosomal RNA
AK_1_k141_197695	rRNA	1500	1608	2e-08	Name=5S_rRNA;product=5S ribosomal RNA
AK_1_k141_278776	rRNA	362	1176	5.4e-46	Name=23S_rRNA;product=23S ribosomal RNA (partial);note=aligned only 25 percent of the 23S ribosomal RNA
AK_1_k141_306865	rRNA	2	2568	0	Name=23S_rRNA;product=23S ribosomal RNA (partial);note=aligned only 79 percent of the 23S ribosomal RNA
AK_1_k141_351716	rRNA	34	863	3.2e-91	Name=23S_rRNA;product=23S ribosomal RNA (partial);note=aligned only 25 percent of the 23S ribosomal RNA
AK_1_k141_351744	rRNA	1	1729	4.1e-219	Name=23S_rRNA;product=23S ribosomal RNA (partial);note=aligned only 53 percent of the 23S ribosomal RNA
AK_1_k141_386835	rRNA	845	950	7.4e-08	Name=5S_rRNA;product=5S ribosomal RNA
AK_1_k141_405336	rRNA	1482	1596	1.1e-09	Name=5S_rRNA;product=5S ribosomal RNA
AK_1_k141_455602	rRNA	245	356	7e-10	Name=5S_rRNA;product=5S ribosomal RNA
AK_1_k141_456887	rRNA	9	1198	1e-147	Name=23S_rRNA;product=23S ribosomal RNA (partial);note=aligned only 36 percent of the 23S ribosomal RNA
AK_1_k141_499191	rRNA	5	786	1.3e-186	Name=16S_rRNA;product=16S ribosomal RNA (partial);note=aligned only 49 percent of the 16S ribosomal RNA
AK_1_k141_53637	rRNA	50	1150	9.1e-46	Name=23S_rRNA;product=23S ribosomal RNA (partial);note=aligned only 34 percent of the 23S ribosomal RNA
AK_1_k141_613748	rRNA	8	1274	3.5e-97	Name=23S_rRNA;product=23S ribosomal RNA (partial);note=aligned only 39 percent of the 23S ribosomal RNA
AK_1_k141_631318	rRNA	131	1096	1.7e-202	Name=23S_rRNA;product=23S ribosomal RNA (partial);note=aligned only 29 percent of the 23S ribosomal RNA
AK_1_k141_643911	rRNA	359	467	2.2e-08	Name=5S_rRNA;product=5S ribosomal RNA
AK_1_k141_69723	rRNA	2	1550	1.9e-184	Name=23S_rRNA;product=23S ribosomal RNA (partial);note=aligned only 47 percent of the 23S ribosomal RNA
AK_1_k141_72873	rRNA	583	1122	1.6e-53	Name=16S_rRNA;product=16S ribosomal RNA (partial);note=aligned only 34 percent of the 16S ribosomal RNA
AK_2_k141_105165	rRNA	135	1295	6.4e-136	Name=16S_rRNA;product=16S ribosomal RNA (partial);note=aligned only 73 percent of the 16S ribosomal RNA
AK_2_k141_177034	rRNA	349	1375	8.2e-118	Name=23S_rRNA;product=23S ribosomal RNA (partial);note=aligned only 31 percent of the 23S ribosomal RNA
AK_2_k141_195784	rRNA	3311	3461	2.9e-26	Name=5_8S_rRNA;product=5.8S ribosomal RNA
AK_2_k141_328339	rRNA	4	1826	6.8e-231	Name=23S_rRNA;product=23S ribosomal RNA (partial);note=aligned only 56 percent of the 23S ribosomal RNA
AK_2_k141_356333	rRNA	46	988	1e-103	Name=16S_rRNA;product=16S ribosomal RNA (partial);note=aligned only 59 percent of the 16S ribosomal RNA
AK_2_k141_3799	rRNA	642	756	1.3e-19	Name=5S_rRNA;product=5S ribosomal RNA
AK_2_k141_511672	rRNA	5282	5965	4.8e-19	Name=16S_rRNA;product=16S ribosomal RNA (partial);note=aligned only 43 percent of the 16S ribosomal RNA
AK_2_k141_558566	rRNA	236	1132	5.6e-96	Name=23S_rRNA;product=23S ribosomal RNA (partial);note=aligned only 27 percent of the 23S ribosomal RNA
AK_3_k141_113941	rRNA	199	1503	5.1e-297	Name=23S_rRNA;product=23S ribosomal RNA (partial);note=aligned only 40 percent of the 23S ribosomal RNA
AK_3_k141_114814	rRNA	40	901	1.8e-119	Name=23S_rRNA;product=23S ribosomal RNA (partial);note=aligned only 26 percent of the 23S ribosomal RNA
AK_3_k141_116950	rRNA	90	2118	4.5e-235	Name=23S_rRNA;product=23S ribosomal RNA (partial);note=aligned only 62 percent of the 23S ribosomal RNA
AK_3_k141_11924	rRNA	250	746	5e-97	Name=16S_rRNA;product=16S ribosomal RNA (partial);note=aligned only 31 percent of the 16S ribosomal RNA
AK_3_k141_143140	rRNA	1	1083	1.7e-126	Name=23S_rRNA;product=23S ribosomal RNA (partial);note=aligned only 33 percent of the 23S ribosomal RNA
AK_3_k141_150198	rRNA	3	976	7e-121	Name=16S_rRNA;product=16S ribosomal RNA (partial);note=aligned only 61 percent of the 16S ribosomal RNA
AK_3_k141_193492	rRNA	489	934	2.3e-59	Name=16S_rRNA;product=16S ribosomal RNA (partial);note=aligned only 28 percent of the 16S ribosomal RNA
AK_3_k141_211070	rRNA	1	1577	8.2e-162	Name=23S_rRNA;product=23S ribosomal RNA (partial);note=aligned only 48 percent of the 23S ribosomal RNA
AK_3_k141_215554	rRNA	118	976	2.6e-72	Name=23S_rRNA;product=23S ribosomal RNA (partial);note=aligned only 26 percent of the 23S ribosomal RNA
AK_3_k141_252215	rRNA	19	1164	6.3e-117	Name=23S_rRNA;product=23S ribosomal RNA (partial);note=aligned only 35 percent of the 23S ribosomal RNA
AK_3_k141_281789	rRNA	925	1323	3e-31	Name=16S_rRNA;product=16S ribosomal RNA (partial);note=aligned only 25 percent of the 16S ribosomal RNA
AK_3_k141_35597	rRNA	12	1048	3.2e-32	Name=23S_rRNA;product=23S ribosomal RNA (partial);note=aligned only 32 percent of the 23S ribosomal RNA
AK_3_k141_386469	rRNA	2	1270	1.8e-157	Name=23S_rRNA;product=23S ribosomal RNA (partial);note=aligned only 39 percent of the 23S ribosomal RNA
AK_3_k141_413544	rRNA	154	1224	1.1e-138	Name=16S_rRNA;product=16S ribosomal RNA (partial);note=aligned only 67 percent of the 16S ribosomal RNA
AK_3_k141_461203	rRNA	3	594	2.1e-23	Name=16S_rRNA;product=16S ribosomal RNA (partial);note=aligned only 37 percent of the 16S ribosomal RNA
AK_3_k141_531027	rRNA	2	983	1.4e-104	Name=23S_rRNA;product=23S ribosomal RNA (partial);note=aligned only 30 percent of the 23S ribosomal RNA
AK_3_k141_550132	rRNA	48	934	4e-99	Name=23S_rRNA;product=23S ribosomal RNA (partial);note=aligned only 27 percent of the 23S ribosomal RNA
AK_3_k141_567383	rRNA	3	1139	2.8e-118	Name=23S_rRNA;product=23S ribosomal RNA (partial);note=aligned only 35 percent of the 23S ribosomal RNA
AK_3_k141_571960	rRNA	1	674	1.4e-62	Name=16S_rRNA;product=16S ribosomal RNA (partial);note=aligned only 42 percent of the 16S ribosomal RNA
AK_3_k141_571960	rRNA	911	1534	8.4e-16	Name=16S_rRNA;product=16S ribosomal RNA (partial);note=aligned only 39 percent of the 16S ribosomal RNA
AK_3_k141_576578	rRNA	1	1162	1.7e-144	Name=23S_rRNA;product=23S ribosomal RNA (partial);note=aligned only 35 percent of the 23S ribosomal RNA
AK_3_k141_581076	rRNA	66	1193	1.1e-119	Name=23S_rRNA;product=23S ribosomal RNA (partial);note=aligned only 34 percent of the 23S ribosomal RNA
AK_3_k141_584175	rRNA	399	1222	3.4e-49	Name=23S_rRNA;product=23S ribosomal RNA (partial);note=aligned only 25 percent of the 23S ribosomal RNA
AK_3_k141_616313	rRNA	29	987	3.8e-107	Name=23S_rRNA;product=23S ribosomal RNA (partial);note=aligned only 29 percent of the 23S ribosomal RNA
AK_3_k141_624109	rRNA	205	1575	2.9e-175	Name=23S_rRNA;product=23S ribosomal RNA (partial);note=aligned only 42 percent of the 23S ribosomal RNA
AK_3_k141_624109	rRNA	1622	3402	0	Name=23S_rRNA;product=23S ribosomal RNA (partial);note=aligned only 55 percent of the 23S ribosomal RNA
AK_3_k141_646342	rRNA	653	1582	5.1e-221	Name=23S_rRNA;product=23S ribosomal RNA (partial);note=aligned only 28 percent of the 23S ribosomal RNA
AK_3_k141_650098	rRNA	532	643	9.4e-12	Name=5S_rRNA;product=5S ribosomal RNA
AK_4_k141_16521	rRNA	105	1648	2e-177	Name=23S_rRNA;product=23S ribosomal RNA (partial);note=aligned only 47 percent of the 23S ribosomal RNA
AK_4_k141_19605	rRNA	368	870	8.3e-92	Name=16S_rRNA;product=16S ribosomal RNA (partial);note=aligned only 31 percent of the 16S ribosomal RNA
AK_4_k141_20063	rRNA	903	1026	5.3e-23	Name=5_8S_rRNA;product=5.8S ribosomal RNA
AK_4_k141_2286	rRNA	1684	1818	3e-21	Name=5_8S_rRNA;product=5.8S ribosomal RNA
AK_4_k141_34147	rRNA	641	1241	8.9e-99	Name=16S_rRNA;product=16S ribosomal RNA (partial);note=aligned only 37 percent of the 16S ribosomal RNA
AK_4_k141_36326	rRNA	204	2953	0	Name=23S_rRNA;product=23S ribosomal RNA
AK_4_k141_36329	rRNA	72	1047	8.2e-121	Name=16S_rRNA;product=16S ribosomal RNA (partial);note=aligned only 61 percent of the 16S ribosomal RNA
AK_4_k141_37790	rRNA	2	1414	6.1e-166	Name=23S_rRNA;product=23S ribosomal RNA (partial);note=aligned only 43 percent of the 23S ribosomal RNA
AK_4_k141_39532	rRNA	143	665	8.7e-49	Name=16S_rRNA;product=16S ribosomal RNA (partial);note=aligned only 32 percent of the 16S ribosomal RNA
AK_4_k141_39532	rRNA	1732	1857	3.7e-23	Name=5_8S_rRNA;product=5.8S ribosomal RNA
AK_4_k141_42644	rRNA	107	2488	1.2e-303	Name=23S_rRNA;product=23S ribosomal RNA (partial);note=aligned only 73 percent of the 23S ribosomal RNA
AK_4_k141_48634	rRNA	1181	1315	3e-21	Name=5_8S_rRNA;product=5.8S ribosomal RNA
AK_4_k141_5752	rRNA	908	1022	1.3e-19	Name=5S_rRNA;product=5S ribosomal RNA
AK_4_k141_62549	rRNA	250	1047	5.6e-79	Name=16S_rRNA;product=16S ribosomal RNA (partial);note=aligned only 50 percent of the 16S ribosomal RNA
AK_4_k141_65372	rRNA	77	1482	1.1e-184	Name=23S_rRNA;product=23S ribosomal RNA (partial);note=aligned only 43 percent of the 23S ribosomal RNA
AK_4_k141_70341	rRNA	10	998	3.5e-91	Name=23S_rRNA;product=23S ribosomal RNA (partial);note=aligned only 30 percent of the 23S ribosomal RNA
AK_5_k141_107955	rRNA	630	2027	2.1e-117	Name=23S_rRNA;product=23S ribosomal RNA (partial);note=aligned only 43 percent of the 23S ribosomal RNA
AK_5_k141_127300	rRNA	198	320	1.2e-24	Name=5_8S_rRNA;product=5.8S ribosomal RNA (partial);note=aligned only 78 percent of the 5.8S ribosomal RNA
AK_5_k141_127591	rRNA	626	1272	1.6e-70	Name=16S_rRNA;product=16S ribosomal RNA (partial);note=aligned only 40 percent of the 16S ribosomal RNA
AK_5_k141_131026	rRNA	2	1882	0	Name=23S_rRNA;product=23S ribosomal RNA (partial);note=aligned only 58 percent of the 23S ribosomal RNA
AK_5_k141_135868	rRNA	4	1080	5.5e-94	Name=23S_rRNA;product=23S ribosomal RNA (partial);note=aligned only 33 percent of the 23S ribosomal RNA
AK_5_k141_14083	rRNA	193	859	2.7e-150	Name=16S_rRNA;product=16S ribosomal RNA (partial);note=aligned only 42 percent of the 16S ribosomal RNA
AK_5_k141_15976	rRNA	388	1910	0	Name=23S_rRNA;product=23S ribosomal RNA (partial);note=aligned only 47 percent of the 23S ribosomal RNA
AK_5_k141_161380	rRNA	113	756	1.5e-57	Name=16S_rRNA;product=16S ribosomal RNA (partial);note=aligned only 40 percent of the 16S ribosomal RNA
AK_5_k141_162678	rRNA	13	1039	1e-123	Name=23S_rRNA;product=23S ribosomal RNA (partial);note=aligned only 31 percent of the 23S ribosomal RNA
AK_5_k141_24360	rRNA	11	862	1e-100	Name=23S_rRNA;product=23S ribosomal RNA (partial);note=aligned only 26 percent of the 23S ribosomal RNA
AK_5_k141_28363	rRNA	188	1338	7e-118	Name=23S_rRNA;product=23S ribosomal RNA (partial);note=aligned only 35 percent of the 23S ribosomal RNA
AK_5_k141_30379	rRNA	135	1220	1.4e-111	Name=23S_rRNA;product=23S ribosomal RNA (partial);note=aligned only 33 percent of the 23S ribosomal RNA
AK_5_k141_35970	rRNA	22	1154	1.1e-111	Name=23S_rRNA;product=23S ribosomal RNA (partial);note=aligned only 35 percent of the 23S ribosomal RNA
AK_5_k141_45077	rRNA	2	132	1.9e-27	Name=5_8S_rRNA;product=5.8S ribosomal RNA
AK_5_k141_49345	rRNA	908	1006	3.4e-07	Name=5S_rRNA;product=5S ribosomal RNA
AK_5_k141_5382	rRNA	1646	2050	5.6e-08	Name=16S_rRNA;product=16S ribosomal RNA (partial);note=aligned only 25 percent of the 16S ribosomal RNA
AK_5_k141_54567	rRNA	457	2332	3.3e-141	Name=23S_rRNA;product=23S ribosomal RNA (partial);note=aligned only 58 percent of the 23S ribosomal RNA
AK_5_k141_81770	rRNA	23	1597	3.5e-187	Name=23S_rRNA;product=23S ribosomal RNA (partial);note=aligned only 48 percent of the 23S ribosomal RNA
AK_5_k141_82166	rRNA	23	1035	5.8e-37	Name=23S_rRNA;product=23S ribosomal RNA (partial);note=aligned only 31 percent of the 23S ribosomal RNA
AK_5_k141_82853	rRNA	1772	1922	2.9e-26	Name=5_8S_rRNA;product=5.8S ribosomal RNA
AK_5_k141_86122	rRNA	1	1117	6.1e-217	Name=23S_rRNA;product=23S ribosomal RNA (partial);note=aligned only 34 percent of the 23S ribosomal RNA
AK_6_k141_112674	rRNA	5	1084	2.8e-118	Name=23S_rRNA;product=23S ribosomal RNA (partial);note=aligned only 33 percent of the 23S ribosomal RNA
AK_6_k141_11746	rRNA	87	1219	5.5e-129	Name=23S_rRNA;product=23S ribosomal RNA (partial);note=aligned only 35 percent of the 23S ribosomal RNA
AK_6_k141_125261	rRNA	1	877	5.4e-165	Name=23S_rRNA;product=23S ribosomal RNA (partial);note=aligned only 27 percent of the 23S ribosomal RNA
AK_6_k141_125784	rRNA	2	1045	2e-104	Name=16S_rRNA;product=16S ribosomal RNA (partial);note=aligned only 65 percent of the 16S ribosomal RNA
AK_6_k141_126771	rRNA	162	557	1.6e-68	Name=16S_rRNA;product=16S ribosomal RNA (partial);note=aligned only 24 percent of the 16S ribosomal RNA
AK_6_k141_137236	rRNA	96	202	7.9e-08	Name=5S_rRNA;product=5S ribosomal RNA
AK_6_k141_142920	rRNA	663	1482	4.4e-192	Name=23S_rRNA;product=23S ribosomal RNA (partial);note=aligned only 25 percent of the 23S ribosomal RNA
AK_6_k141_151872	rRNA	4	1660	8.8e-180	Name=23S_rRNA;product=23S ribosomal RNA (partial);note=aligned only 51 percent of the 23S ribosomal RNA
AK_6_k141_152780	rRNA	718	1598	2.2e-182	Name=23S_rRNA;product=23S ribosomal RNA (partial);note=aligned only 27 percent of the 23S ribosomal RNA
AK_6_k141_158890	rRNA	343	1274	8.2e-88	Name=23S_rRNA;product=23S ribosomal RNA (partial);note=aligned only 28 percent of the 23S ribosomal RNA
AK_6_k141_168758	rRNA	136	243	1.1e-13	Name=5_8S_rRNA;product=5.8S ribosomal RNA (partial);note=aligned only 69 percent of the 5.8S ribosomal RNA
AK_6_k141_17113	rRNA	531	1554	6.9e-122	Name=23S_rRNA;product=23S ribosomal RNA (partial);note=aligned only 31 percent of the 23S ribosomal RNA
AK_6_k141_172085	rRNA	3	710	5.8e-99	Name=16S_rRNA;product=16S ribosomal RNA (partial);note=aligned only 44 percent of the 16S ribosomal RNA
AK_6_k141_176369	rRNA	325	1368	2.6e-138	Name=23S_rRNA;product=23S ribosomal RNA (partial);note=aligned only 32 percent of the 23S ribosomal RNA
AK_6_k141_177384	rRNA	134	1015	5.8e-90	Name=23S_rRNA;product=23S ribosomal RNA (partial);note=aligned only 27 percent of the 23S ribosomal RNA
AK_6_k141_178798	rRNA	497	1144	2.9e-95	Name=16S_rRNA;product=16S ribosomal RNA (partial);note=aligned only 40 percent of the 16S ribosomal RNA
AK_6_k141_179674	rRNA	3897	4392	2.7e-81	Name=16S_rRNA;product=16S ribosomal RNA (partial);note=aligned only 31 percent of the 16S ribosomal RNA
AK_6_k141_197672	rRNA	165	1220	1.8e-70	Name=23S_rRNA;product=23S ribosomal RNA (partial);note=aligned only 32 percent of the 23S ribosomal RNA
AK_6_k141_207728	rRNA	67	1251	1.7e-119	Name=23S_rRNA;product=23S ribosomal RNA (partial);note=aligned only 36 percent of the 23S ribosomal RNA
AK_6_k141_207920	rRNA	1409	1524	1.3e-14	Name=5_8S_rRNA;product=5.8S ribosomal RNA (partial);note=aligned only 74 percent of the 5.8S ribosomal RNA
AK_6_k141_208244	rRNA	27	923	2.5e-111	Name=16S_rRNA;product=16S ribosomal RNA (partial);note=aligned only 56 percent of the 16S ribosomal RNA
AK_6_k141_214113	rRNA	413	1009	7.5e-22	Name=16S_rRNA;product=16S ribosomal RNA (partial);note=aligned only 37 percent of the 16S ribosomal RNA
AK_6_k141_2154	rRNA	176	1013	3.3e-101	Name=23S_rRNA;product=23S ribosomal RNA (partial);note=aligned only 25 percent of the 23S ribosomal RNA
AK_6_k141_227478	rRNA	955	1057	4.7e-09	Name=5S_rRNA;product=5S ribosomal RNA
AK_6_k141_23112	rRNA	90	1676	1.1e-176	Name=23S_rRNA;product=23S ribosomal RNA (partial);note=aligned only 49 percent of the 23S ribosomal RNA
AK_6_k141_233037	rRNA	5	1367	4.1e-138	Name=23S_rRNA;product=23S ribosomal RNA (partial);note=aligned only 42 percent of the 23S ribosomal RNA
AK_6_k141_237191	rRNA	79	1801	0	Name=23S_rRNA;product=23S ribosomal RNA (partial);note=aligned only 53 percent of the 23S ribosomal RNA
AK_6_k141_252231	rRNA	9	1412	2.6e-153	Name=23S_rRNA;product=23S ribosomal RNA (partial);note=aligned only 43 percent of the 23S ribosomal RNA
AK_6_k141_256001	rRNA	4	844	4.2e-73	Name=23S_rRNA;product=23S ribosomal RNA (partial);note=aligned only 26 percent of the 23S ribosomal RNA
AK_6_k141_259411	rRNA	117	1213	4.4e-104	Name=23S_rRNA;product=23S ribosomal RNA (partial);note=aligned only 33 percent of the 23S ribosomal RNA
AK_6_k141_271984	rRNA	61	939	2.8e-77	Name=23S_rRNA;product=23S ribosomal RNA (partial);note=aligned only 27 percent of the 23S ribosomal RNA
AK_6_k141_272766	rRNA	513	637	7.9e-18	Name=5_8S_rRNA;product=5.8S ribosomal RNA
AK_6_k141_281156	rRNA	140	1270	5.1e-216	Name=23S_rRNA;product=23S ribosomal RNA (partial);note=aligned only 34 percent of the 23S ribosomal RNA
AK_6_k141_292006	rRNA	11	1263	2e-157	Name=23S_rRNA;product=23S ribosomal RNA (partial);note=aligned only 38 percent of the 23S ribosomal RNA
AK_6_k141_292180	rRNA	417	827	7e-36	Name=16S_rRNA;product=16S ribosomal RNA (partial);note=aligned only 25 percent of the 16S ribosomal RNA
AK_6_k141_293729	rRNA	216	1207	1e-238	Name=23S_rRNA;product=23S ribosomal RNA (partial);note=aligned only 30 percent of the 23S ribosomal RNA
AK_6_k141_305847	rRNA	145	1937	1.2e-202	Name=23S_rRNA;product=23S ribosomal RNA (partial);note=aligned only 55 percent of the 23S ribosomal RNA
AK_6_k141_311456	rRNA	1466	1919	4.1e-46	Name=16S_rRNA;product=16S ribosomal RNA (partial);note=aligned only 28 percent of the 16S ribosomal RNA
AK_6_k141_316195	rRNA	451	887	1.5e-44	Name=16S_rRNA;product=16S ribosomal RNA (partial);note=aligned only 27 percent of the 16S ribosomal RNA
AK_6_k141_324408	rRNA	25	1047	3.2e-109	Name=23S_rRNA;product=23S ribosomal RNA (partial);note=aligned only 31 percent of the 23S ribosomal RNA
AK_6_k141_325329	rRNA	1	907	2.5e-59	Name=23S_rRNA;product=23S ribosomal RNA (partial);note=aligned only 28 percent of the 23S ribosomal RNA
AK_6_k141_325505	rRNA	1006	1504	3.9e-89	Name=16S_rRNA;product=16S ribosomal RNA (partial);note=aligned only 31 percent of the 16S ribosomal RNA
AK_6_k141_329944	rRNA	1	1237	1.3e-130	Name=23S_rRNA;product=23S ribosomal RNA (partial);note=aligned only 38 percent of the 23S ribosomal RNA
AK_6_k141_334123	rRNA	284	708	2.1e-35	Name=16S_rRNA;product=16S ribosomal RNA (partial);note=aligned only 26 percent of the 16S ribosomal RNA
AK_6_k141_343151	rRNA	19	863	2.7e-90	Name=23S_rRNA;product=23S ribosomal RNA (partial);note=aligned only 26 percent of the 23S ribosomal RNA
AK_6_k141_347524	rRNA	317	1152	1.2e-84	Name=23S_rRNA;product=23S ribosomal RNA (partial);note=aligned only 25 percent of the 23S ribosomal RNA
AK_6_k141_353087	rRNA	140	964	2.1e-89	Name=16S_rRNA;product=16S ribosomal RNA (partial);note=aligned only 52 percent of the 16S ribosomal RNA
AK_6_k141_357072	rRNA	820	932	8.2e-13	Name=5_8S_rRNA;product=5.8S ribosomal RNA (partial);note=aligned only 72 percent of the 5.8S ribosomal RNA
AK_6_k141_357276	rRNA	52	938	2.5e-93	Name=23S_rRNA;product=23S ribosomal RNA (partial);note=aligned only 27 percent of the 23S ribosomal RNA
AK_6_k141_36138	rRNA	2	1191	3.7e-123	Name=23S_rRNA;product=23S ribosomal RNA (partial);note=aligned only 36 percent of the 23S ribosomal RNA
AK_6_k141_361842	rRNA	461	1367	9.5e-80	Name=23S_rRNA;product=23S ribosomal RNA (partial);note=aligned only 28 percent of the 23S ribosomal RNA
AK_6_k141_361849	rRNA	144	1185	2.8e-109	Name=23S_rRNA;product=23S ribosomal RNA (partial);note=aligned only 32 percent of the 23S ribosomal RNA
AK_6_k141_369917	rRNA	4	904	8.7e-79	Name=23S_rRNA;product=23S ribosomal RNA (partial);note=aligned only 27 percent of the 23S ribosomal RNA
AK_6_k141_3775	rRNA	883	1290	1.5e-35	Name=16S_rRNA;product=16S ribosomal RNA (partial);note=aligned only 25 percent of the 16S ribosomal RNA
AK_6_k141_378386	rRNA	23	1047	4.3e-111	Name=23S_rRNA;product=23S ribosomal RNA (partial);note=aligned only 31 percent of the 23S ribosomal RNA
AK_6_k141_387062	rRNA	177	996	2.9e-90	Name=23S_rRNA;product=23S ribosomal RNA (partial);note=aligned only 25 percent of the 23S ribosomal RNA
AK_6_k141_389654	rRNA	1311	1453	1.6e-21	Name=5_8S_rRNA;product=5.8S ribosomal RNA
AK_6_k141_392145	rRNA	785	2406	2e-182	Name=23S_rRNA;product=23S ribosomal RNA (partial);note=aligned only 50 percent of the 23S ribosomal RNA
AK_6_k141_398594	rRNA	225	2613	1.6e-294	Name=23S_rRNA;product=23S ribosomal RNA (partial);note=aligned only 73 percent of the 23S ribosomal RNA
AK_6_k141_403308	rRNA	2	879	1.2e-109	Name=23S_rRNA;product=23S ribosomal RNA (partial);note=aligned only 27 percent of the 23S ribosomal RNA
AK_6_k141_406983	rRNA	5137	6470	8.6e-144	Name=23S_rRNA;product=23S ribosomal RNA (partial);note=aligned only 41 percent of the 23S ribosomal RNA
AK_6_k141_421898	rRNA	1113	2041	1e-68	Name=23S_rRNA;product=23S ribosomal RNA (partial);note=aligned only 28 percent of the 23S ribosomal RNA
AK_6_k141_424484	rRNA	1813	1921	2.2e-08	Name=5S_rRNA;product=5S ribosomal RNA
AK_6_k141_424707	rRNA	68	175	2.6e-08	Name=5_8S_rRNA;product=5.8S ribosomal RNA (partial);note=aligned only 69 percent of the 5.8S ribosomal RNA
AK_6_k141_428324	rRNA	129	1187	2.2e-119	Name=23S_rRNA;product=23S ribosomal RNA (partial);note=aligned only 32 percent of the 23S ribosomal RNA
AK_6_k141_433578	rRNA	226	1506	9.7e-103	Name=23S_rRNA;product=23S ribosomal RNA (partial);note=aligned only 39 percent of the 23S ribosomal RNA
AK_6_k141_438181	rRNA	328	1106	1.4e-190	Name=16S_rRNA;product=16S ribosomal RNA (partial);note=aligned only 49 percent of the 16S ribosomal RNA
AK_6_k141_446279	rRNA	3	891	5.8e-98	Name=23S_rRNA;product=23S ribosomal RNA (partial);note=aligned only 27 percent of the 23S ribosomal RNA
AK_6_k141_446279	rRNA	945	1819	4.8e-91	Name=23S_rRNA;product=23S ribosomal RNA (partial);note=aligned only 27 percent of the 23S ribosomal RNA
AK_6_k141_473706	rRNA	1	810	5.6e-89	Name=23S_rRNA;product=23S ribosomal RNA (partial);note=aligned only 25 percent of the 23S ribosomal RNA
AK_6_k141_474968	rRNA	915	1360	1.6e-37	Name=16S_rRNA;product=16S ribosomal RNA (partial);note=aligned only 28 percent of the 16S ribosomal RNA
AK_6_k141_481411	rRNA	907	1026	1.1e-16	Name=5_8S_rRNA;product=5.8S ribosomal RNA (partial);note=aligned only 76 percent of the 5.8S ribosomal RNA
AK_6_k141_493257	rRNA	1008	2033	4.6e-118	Name=23S_rRNA;product=23S ribosomal RNA (partial);note=aligned only 31 percent of the 23S ribosomal RNA
AK_6_k141_50111	rRNA	240	390	6.8e-27	Name=5_8S_rRNA;product=5.8S ribosomal RNA
AK_6_k141_515128	rRNA	213	1093	1.9e-103	Name=23S_rRNA;product=23S ribosomal RNA (partial);note=aligned only 27 percent of the 23S ribosomal RNA
AK_6_k141_517682	rRNA	602	1678	2.9e-113	Name=23S_rRNA;product=23S ribosomal RNA (partial);note=aligned only 33 percent of the 23S ribosomal RNA
AK_6_k141_518119	rRNA	2	855	8.3e-73	Name=23S_rRNA;product=23S ribosomal RNA (partial);note=aligned only 26 percent of the 23S ribosomal RNA
AK_6_k141_519363	rRNA	678	1944	1.8e-154	Name=16S_rRNA;product=16S ribosomal RNA (partial);note=aligned only 79 percent of the 16S ribosomal RNA
AK_6_k141_52379	rRNA	4	920	2.7e-91	Name=23S_rRNA;product=23S ribosomal RNA (partial);note=aligned only 28 percent of the 23S ribosomal RNA
AK_6_k141_533662	rRNA	1726	2203	1.7e-44	Name=16S_rRNA;product=16S ribosomal RNA (partial);note=aligned only 30 percent of the 16S ribosomal RNA
AK_6_k141_534210	rRNA	913	2098	6.1e-157	Name=23S_rRNA;product=23S ribosomal RNA (partial);note=aligned only 36 percent of the 23S ribosomal RNA
AK_6_k141_538704	rRNA	59	881	6e-131	Name=23S_rRNA;product=23S ribosomal RNA (partial);note=aligned only 25 percent of the 23S ribosomal RNA
AK_6_k141_549953	rRNA	104	947	1.2e-79	Name=23S_rRNA;product=23S ribosomal RNA (partial);note=aligned only 26 percent of the 23S ribosomal RNA
AK_6_k141_5557	rRNA	495	1201	1.7e-162	Name=16S_rRNA;product=16S ribosomal RNA (partial);note=aligned only 44 percent of the 16S ribosomal RNA
AK_6_k141_571637	rRNA	977	1089	1e-08	Name=5S_rRNA;product=5S ribosomal RNA
AK_6_k141_574855	rRNA	551	1299	2.9e-98	Name=16S_rRNA;product=16S ribosomal RNA (partial);note=aligned only 47 percent of the 16S ribosomal RNA
AK_6_k141_576066	rRNA	246	1125	3.4e-93	Name=23S_rRNA;product=23S ribosomal RNA (partial);note=aligned only 27 percent of the 23S ribosomal RNA
AK_6_k141_59289	rRNA	322	1164	1.7e-80	Name=23S_rRNA;product=23S ribosomal RNA (partial);note=aligned only 26 percent of the 23S ribosomal RNA
AK_6_k141_61685	rRNA	8	1189	8.9e-143	Name=23S_rRNA;product=23S ribosomal RNA (partial);note=aligned only 36 percent of the 23S ribosomal RNA
AK_6_k141_74164	rRNA	138	1123	2.7e-99	Name=23S_rRNA;product=23S ribosomal RNA (partial);note=aligned only 30 percent of the 23S ribosomal RNA
AK_6_k141_77072	rRNA	300	1119	1.6e-204	Name=16S_rRNA;product=16S ribosomal RNA (partial);note=aligned only 51 percent of the 16S ribosomal RNA
AK_6_k141_80411	rRNA	617	1077	6.4e-38	Name=16S_rRNA;product=16S ribosomal RNA (partial);note=aligned only 29 percent of the 16S ribosomal RNA
AK_6_k141_81328	rRNA	2	948	1.2e-73	Name=23S_rRNA;product=23S ribosomal RNA (partial);note=aligned only 29 percent of the 23S ribosomal RNA
AK_6_k141_8226	rRNA	166	1162	3e-124	Name=23S_rRNA;product=23S ribosomal RNA (partial);note=aligned only 30 percent of the 23S ribosomal RNA
AK_6_k141_86890	rRNA	68	1139	4.6e-53	Name=23S_rRNA;product=23S ribosomal RNA (partial);note=aligned only 33 percent of the 23S ribosomal RNA
AK_6_k141_87205	rRNA	148	1007	2.6e-119	Name=23S_rRNA;product=23S ribosomal RNA (partial);note=aligned only 26 percent of the 23S ribosomal RNA
AK_6_k141_87205	rRNA	1071	1181	1.7e-10	Name=5S_rRNA;product=5S ribosomal RNA
AK_6_k141_94655	rRNA	188	1215	3.4e-103	Name=23S_rRNA;product=23S ribosomal RNA (partial);note=aligned only 31 percent of the 23S ribosomal RNA
AK_6_k141_96061	rRNA	14	1110	8.3e-107	Name=23S_rRNA;product=23S ribosomal RNA (partial);note=aligned only 33 percent of the 23S ribosomal RNA
YL_1_k141_112561	rRNA	135	1245	2.9e-106	Name=23S_rRNA;product=23S ribosomal RNA (partial);note=aligned only 34 percent of the 23S ribosomal RNA
YL_1_k141_118749	rRNA	2	817	1e-44	Name=23S_rRNA;product=23S ribosomal RNA (partial);note=aligned only 25 percent of the 23S ribosomal RNA
YL_1_k141_122405	rRNA	4	82	2.1e-14	Name=5_8S_rRNA;product=5.8S ribosomal RNA (partial);note=aligned only 50 percent of the 5.8S ribosomal RNA
YL_1_k141_122405	rRNA	1513	2457	6.1e-104	Name=16S_rRNA;product=16S ribosomal RNA (partial);note=aligned only 59 percent of the 16S ribosomal RNA
YL_1_k141_130128	rRNA	1348	3378	3.5e-209	Name=23S_rRNA;product=23S ribosomal RNA (partial);note=aligned only 62 percent of the 23S ribosomal RNA
YL_1_k141_132874	rRNA	453	1268	1.7e-89	Name=23S_rRNA;product=23S ribosomal RNA (partial);note=aligned only 25 percent of the 23S ribosomal RNA
YL_1_k141_142410	rRNA	2257	2824	1.7e-131	Name=16S_rRNA;product=16S ribosomal RNA (partial);note=aligned only 35 percent of the 16S ribosomal RNA
YL_1_k141_162351	rRNA	908	1010	2.4e-07	Name=5S_rRNA;product=5S ribosomal RNA
YL_1_k141_169392	rRNA	3	1888	0	Name=23S_rRNA;product=23S ribosomal RNA (partial);note=aligned only 58 percent of the 23S ribosomal RNA
YL_1_k141_200272	rRNA	112	213	2e-10	Name=5_8S_rRNA;product=5.8S ribosomal RNA (partial);note=aligned only 65 percent of the 5.8S ribosomal RNA
YL_1_k141_212086	rRNA	3	2432	0	Name=23S_rRNA;product=23S ribosomal RNA (partial);note=aligned only 75 percent of the 23S ribosomal RNA
YL_1_k141_213394	rRNA	69	1537	1.2e-65	Name=23S_rRNA;product=23S ribosomal RNA (partial);note=aligned only 45 percent of the 23S ribosomal RNA
YL_1_k141_220481	rRNA	2373	3509	7.9e-175	Name=23S_rRNA;product=23S ribosomal RNA (partial);note=aligned only 35 percent of the 23S ribosomal RNA
YL_1_k141_228309	rRNA	99	1914	1.1e-112	Name=23S_rRNA;product=23S ribosomal RNA (partial);note=aligned only 56 percent of the 23S ribosomal RNA
YL_1_k141_242805	rRNA	204	1014	1.9e-69	Name=23S_rRNA;product=23S ribosomal RNA (partial);note=aligned only 25 percent of the 23S ribosomal RNA
YL_1_k141_273900	rRNA	396	1413	1.7e-128	Name=23S_rRNA;product=23S ribosomal RNA (partial);note=aligned only 31 percent of the 23S ribosomal RNA
YL_1_k141_290191	rRNA	7	1203	1.9e-244	Name=23S_rRNA;product=23S ribosomal RNA (partial);note=aligned only 37 percent of the 23S ribosomal RNA
YL_1_k141_295769	rRNA	186	1591	3.2e-207	Name=16S_rRNA;product=16S ribosomal RNA
YL_1_k141_309575	rRNA	2	823	2.8e-89	Name=23S_rRNA;product=23S ribosomal RNA (partial);note=aligned only 25 percent of the 23S ribosomal RNA
YL_1_k141_315219	rRNA	6	831	3e-101	Name=23S_rRNA;product=23S ribosomal RNA (partial);note=aligned only 25 percent of the 23S ribosomal RNA
YL_1_k141_317354	rRNA	6	1741	2.8e-137	Name=23S_rRNA;product=23S ribosomal RNA (partial);note=aligned only 53 percent of the 23S ribosomal RNA
YL_1_k141_317795	rRNA	42	1067	2.3e-122	Name=23S_rRNA;product=23S ribosomal RNA (partial);note=aligned only 31 percent of the 23S ribosomal RNA
YL_1_k141_383751	rRNA	1049	1170	6.8e-18	Name=5_8S_rRNA;product=5.8S ribosomal RNA (partial);note=aligned only 78 percent of the 5.8S ribosomal RNA
YL_1_k141_385993	rRNA	323	1735	6.1e-165	Name=23S_rRNA;product=23S ribosomal RNA (partial);note=aligned only 43 percent of the 23S ribosomal RNA
YL_1_k141_385993	rRNA	1814	1928	1.3e-19	Name=5S_rRNA;product=5S ribosomal RNA
YL_1_k141_412984	rRNA	664	1598	1e-125	Name=16S_rRNA;product=16S ribosomal RNA (partial);note=aligned only 58 percent of the 16S ribosomal RNA
YL_1_k141_415647	rRNA	508	1253	1.2e-159	Name=16S_rRNA;product=16S ribosomal RNA (partial);note=aligned only 47 percent of the 16S ribosomal RNA
YL_1_k141_427801	rRNA	471	1648	1.3e-130	Name=23S_rRNA;product=23S ribosomal RNA (partial);note=aligned only 36 percent of the 23S ribosomal RNA
YL_1_k141_431603	rRNA	279	1747	0	Name=16S_rRNA;product=16S ribosomal RNA
YL_1_k141_446860	rRNA	521	665	1.9e-17	Name=5_8S_rRNA;product=5.8S ribosomal RNA
YL_1_k141_457351	rRNA	1159	1236	1.6e-10	Name=5S_rRNA;product=5S ribosomal RNA (partial);note=aligned only 65 percent of the 5S ribosomal RNA
YL_1_k141_472470	rRNA	187	1363	1.6e-283	Name=23S_rRNA;product=23S ribosomal RNA (partial);note=aligned only 36 percent of the 23S ribosomal RNA
YL_1_k141_485210	rRNA	44	1024	1.2e-152	Name=23S_rRNA;product=23S ribosomal RNA (partial);note=aligned only 30 percent of the 23S ribosomal RNA
YL_1_k141_490036	rRNA	901	993	3.6e-14	Name=5S_rRNA;product=5S ribosomal RNA (partial);note=aligned only 78 percent of the 5S ribosomal RNA
YL_1_k141_491094	rRNA	624	1913	6.6e-108	Name=23S_rRNA;product=23S ribosomal RNA (partial);note=aligned only 39 percent of the 23S ribosomal RNA
YL_1_k141_54472	rRNA	2866	3728	6.4e-102	Name=23S_rRNA;product=23S ribosomal RNA (partial);note=aligned only 26 percent of the 23S ribosomal RNA
YL_1_k141_60582	rRNA	22	982	4.1e-107	Name=23S_rRNA;product=23S ribosomal RNA (partial);note=aligned only 29 percent of the 23S ribosomal RNA
YL_1_k141_70801	rRNA	2	93	6e-14	Name=5S_rRNA;product=5S ribosomal RNA (partial);note=aligned only 77 percent of the 5S ribosomal RNA
YL_1_k141_75249	rRNA	7481	7588	1.5e-08	Name=5S_rRNA;product=5S ribosomal RNA
YL_1_k141_90293	rRNA	722	836	6.2e-18	Name=5S_rRNA;product=5S ribosomal RNA
YL_2_k141_165722	rRNA	8411	8517	1.9e-07	Name=5S_rRNA;product=5S ribosomal RNA
YL_2_k141_174202	rRNA	5	986	5.4e-105	Name=23S_rRNA;product=23S ribosomal RNA (partial);note=aligned only 30 percent of the 23S ribosomal RNA
YL_2_k141_200451	rRNA	1	848	2.5e-102	Name=23S_rRNA;product=23S ribosomal RNA (partial);note=aligned only 26 percent of the 23S ribosomal RNA
YL_2_k141_201743	rRNA	1	839	3.4e-55	Name=23S_rRNA;product=23S ribosomal RNA (partial);note=aligned only 25 percent of the 23S ribosomal RNA
YL_2_k141_201743	rRNA	949	1090	1.4e-24	Name=5_8S_rRNA;product=5.8S ribosomal RNA
YL_2_k141_211028	rRNA	2	1739	8.8e-137	Name=23S_rRNA;product=23S ribosomal RNA (partial);note=aligned only 53 percent of the 23S ribosomal RNA
YL_2_k141_21878	rRNA	445	543	3.4e-07	Name=5S_rRNA;product=5S ribosomal RNA
YL_2_k141_23640	rRNA	2	824	1.7e-201	Name=16S_rRNA;product=16S ribosomal RNA (partial);note=aligned only 51 percent of the 16S ribosomal RNA
YL_2_k141_23683	rRNA	469	1673	0	Name=16S_rRNA;product=16S ribosomal RNA (partial);note=aligned only 76 percent of the 16S ribosomal RNA
YL_2_k141_252972	rRNA	224	1215	1.7e-157	Name=23S_rRNA;product=23S ribosomal RNA (partial);note=aligned only 30 percent of the 23S ribosomal RNA
YL_2_k141_255766	rRNA	161	274	8.1e-25	Name=5S_rRNA;product=5S ribosomal RNA
YL_2_k141_270232	rRNA	352	1635	3.7e-178	Name=16S_rRNA;product=16S ribosomal RNA
YL_2_k141_27102	rRNA	502	608	2.9e-07	Name=5S_rRNA;product=5S ribosomal RNA
YL_2_k141_279214	rRNA	437	1061	4.2e-15	Name=16S_rRNA;product=16S ribosomal RNA (partial);note=aligned only 39 percent of the 16S ribosomal RNA
YL_2_k141_280572	rRNA	371	1339	8.9e-122	Name=23S_rRNA;product=23S ribosomal RNA (partial);note=aligned only 29 percent of the 23S ribosomal RNA
YL_2_k141_283398	rRNA	1	883	3.7e-100	Name=23S_rRNA;product=23S ribosomal RNA (partial);note=aligned only 27 percent of the 23S ribosomal RNA
YL_2_k141_30485	rRNA	492	642	2.9e-26	Name=5_8S_rRNA;product=5.8S ribosomal RNA
YL_2_k141_34119	rRNA	45	862	2.8e-45	Name=23S_rRNA;product=23S ribosomal RNA (partial);note=aligned only 25 percent of the 23S ribosomal RNA
YL_2_k141_347845	rRNA	195	2010	9.9e-113	Name=23S_rRNA;product=23S ribosomal RNA (partial);note=aligned only 56 percent of the 23S ribosomal RNA
YL_2_k141_368459	rRNA	2	1924	0	Name=23S_rRNA;product=23S ribosomal RNA (partial);note=aligned only 59 percent of the 23S ribosomal RNA
YL_2_k141_408149	rRNA	1	2656	0	Name=23S_rRNA;product=23S ribosomal RNA
YL_2_k141_408400	rRNA	905	1972	9.6e-82	Name=23S_rRNA;product=23S ribosomal RNA (partial);note=aligned only 33 percent of the 23S ribosomal RNA
YL_2_k141_411226	rRNA	99	1511	6.1e-165	Name=23S_rRNA;product=23S ribosomal RNA (partial);note=aligned only 43 percent of the 23S ribosomal RNA
YL_2_k141_434171	rRNA	351	1297	7.9e-136	Name=23S_rRNA;product=23S ribosomal RNA (partial);note=aligned only 29 percent of the 23S ribosomal RNA
YL_2_k141_434171	rRNA	1352	1457	1.7e-07	Name=5S_rRNA;product=5S ribosomal RNA
YL_2_k141_462415	rRNA	591	2766	0	Name=23S_rRNA;product=23S ribosomal RNA (partial);note=aligned only 67 percent of the 23S ribosomal RNA
YL_2_k141_470053	rRNA	647	1191	3e-83	Name=16S_rRNA;product=16S ribosomal RNA (partial);note=aligned only 34 percent of the 16S ribosomal RNA
YL_2_k141_489739	rRNA	2	703	3.5e-156	Name=16S_rRNA;product=16S ribosomal RNA (partial);note=aligned only 44 percent of the 16S ribosomal RNA
YL_2_k141_497882	rRNA	754	1286	7.9e-48	Name=16S_rRNA;product=16S ribosomal RNA (partial);note=aligned only 33 percent of the 16S ribosomal RNA
YL_2_k141_499625	rRNA	866	1767	1.7e-85	Name=23S_rRNA;product=23S ribosomal RNA (partial);note=aligned only 27 percent of the 23S ribosomal RNA
YL_2_k141_513701	rRNA	217	1315	6.1e-115	Name=23S_rRNA;product=23S ribosomal RNA (partial);note=aligned only 34 percent of the 23S ribosomal RNA
YL_2_k141_515968	rRNA	419	1901	7.4e-205	Name=16S_rRNA;product=16S ribosomal RNA
YL_2_k141_516189	rRNA	1485	1587	1.4e-08	Name=5S_rRNA;product=5S ribosomal RNA
YL_2_k141_518476	rRNA	583	1204	2e-37	Name=16S_rRNA;product=16S ribosomal RNA (partial);note=aligned only 39 percent of the 16S ribosomal RNA
YL_2_k141_519353	rRNA	321	1861	2.7e-192	Name=23S_rRNA;product=23S ribosomal RNA (partial);note=aligned only 47 percent of the 23S ribosomal RNA
YL_2_k141_520202	rRNA	816	1632	9.4e-98	Name=23S_rRNA;product=23S ribosomal RNA (partial);note=aligned only 25 percent of the 23S ribosomal RNA
YL_2_k141_530586	rRNA	542	1287	2.5e-79	Name=16S_rRNA;product=16S ribosomal RNA (partial);note=aligned only 47 percent of the 16S ribosomal RNA
YL_2_k141_64679	rRNA	372	1080	7.4e-64	Name=16S_rRNA;product=16S ribosomal RNA (partial);note=aligned only 44 percent of the 16S ribosomal RNA
YL_2_k141_85857	rRNA	1631	1724	1e-09	Name=5S_rRNA;product=5S ribosomal RNA (partial);note=aligned only 78 percent of the 5S ribosomal RNA
YL_2_k141_91435	rRNA	198	1053	5.3e-78	Name=23S_rRNA;product=23S ribosomal RNA (partial);note=aligned only 26 percent of the 23S ribosomal RNA
YL_3_k141_105829	rRNA	19	1166	1.3e-142	Name=23S_rRNA;product=23S ribosomal RNA (partial);note=aligned only 35 percent of the 23S ribosomal RNA
YL_3_k141_116020	rRNA	1552	2072	5.8e-107	Name=16S_rRNA;product=16S ribosomal RNA (partial);note=aligned only 32 percent of the 16S ribosomal RNA
YL_3_k141_116310	rRNA	132	977	1.2e-201	Name=23S_rRNA;product=23S ribosomal RNA (partial);note=aligned only 26 percent of the 23S ribosomal RNA
YL_3_k141_116310	rRNA	1025	3576	0	Name=23S_rRNA;product=23S ribosomal RNA (partial);note=aligned only 78 percent of the 23S ribosomal RNA
YL_3_k141_152716	rRNA	307	1246	3.3e-214	Name=23S_rRNA;product=23S ribosomal RNA (partial);note=aligned only 29 percent of the 23S ribosomal RNA
YL_3_k141_170069	rRNA	229	334	1.2e-07	Name=5S_rRNA;product=5S ribosomal RNA
YL_3_k141_172377	rRNA	1	824	1e-147	Name=23S_rRNA;product=23S ribosomal RNA (partial);note=aligned only 25 percent of the 23S ribosomal RNA
YL_3_k141_206338	rRNA	2226	2328	1.6e-17	Name=5S_rRNA;product=5S ribosomal RNA
YL_3_k141_230142	rRNA	1305	1398	2.2e-07	Name=5S_rRNA;product=5S ribosomal RNA (partial);note=aligned only 78 percent of the 5S ribosomal RNA
YL_3_k141_253300	rRNA	67	498	1.7e-58	Name=16S_rRNA;product=16S ribosomal RNA (partial);note=aligned only 27 percent of the 16S ribosomal RNA
YL_3_k141_260384	rRNA	2000	2110	1.3e-09	Name=5S_rRNA;product=5S ribosomal RNA
YL_3_k141_267126	rRNA	531	1329	8.8e-139	Name=16S_rRNA;product=16S ribosomal RNA (partial);note=aligned only 50 percent of the 16S ribosomal RNA
YL_3_k141_285410	rRNA	343	1211	3.7e-82	Name=23S_rRNA;product=23S ribosomal RNA (partial);note=aligned only 26 percent of the 23S ribosomal RNA
YL_3_k141_303805	rRNA	1129	1215	2.7e-10	Name=5_8S_rRNA;product=5.8S ribosomal RNA (partial);note=aligned only 55 percent of the 5.8S ribosomal RNA
YL_3_k141_318126	rRNA	30	176	4.6e-23	Name=5_8S_rRNA;product=5.8S ribosomal RNA
YL_3_k141_326348	rRNA	63	151	6.5e-08	Name=5_8S_rRNA;product=5.8S ribosomal RNA (partial);note=aligned only 57 percent of the 5.8S ribosomal RNA
YL_3_k141_330281	rRNA	4752	5288	8.7e-123	Name=16S_rRNA;product=16S ribosomal RNA (partial);note=aligned only 33 percent of the 16S ribosomal RNA
YL_3_k141_333498	rRNA	131	1412	0	Name=16S_rRNA;product=16S ribosomal RNA
YL_3_k141_360276	rRNA	222	1037	3.3e-104	Name=23S_rRNA;product=23S ribosomal RNA (partial);note=aligned only 25 percent of the 23S ribosomal RNA
YL_3_k141_366586	rRNA	2	1230	3e-275	Name=23S_rRNA;product=23S ribosomal RNA (partial);note=aligned only 38 percent of the 23S ribosomal RNA
YL_3_k141_415621	rRNA	2237	2387	2.9e-26	Name=5_8S_rRNA;product=5.8S ribosomal RNA
YL_3_k141_42723	rRNA	623	1048	5.5e-42	Name=16S_rRNA;product=16S ribosomal RNA (partial);note=aligned only 26 percent of the 16S ribosomal RNA
YL_3_k141_472790	rRNA	6671	6774	6.8e-08	Name=5S_rRNA;product=5S ribosomal RNA
YL_3_k141_475967	rRNA	7	1070	1.5e-117	Name=23S_rRNA;product=23S ribosomal RNA (partial);note=aligned only 32 percent of the 23S ribosomal RNA
YL_3_k141_478488	rRNA	8	118	2.7e-10	Name=5S_rRNA;product=5S ribosomal RNA
YL_3_k141_487787	rRNA	417	1758	1.8e-96	Name=23S_rRNA;product=23S ribosomal RNA (partial);note=aligned only 41 percent of the 23S ribosomal RNA
YL_3_k141_491018	rRNA	208	304	1.6e-08	Name=5S_rRNA;product=5S ribosomal RNA
YL_3_k141_492674	rRNA	5	111	2.9e-07	Name=5S_rRNA;product=5S ribosomal RNA
YL_3_k141_502836	rRNA	143	1114	1.3e-113	Name=23S_rRNA;product=23S ribosomal RNA (partial);note=aligned only 30 percent of the 23S ribosomal RNA
YL_3_k141_519086	rRNA	205	816	6.3e-56	Name=16S_rRNA;product=16S ribosomal RNA (partial);note=aligned only 38 percent of the 16S ribosomal RNA
YL_3_k141_60563	rRNA	431	536	1.7e-07	Name=5S_rRNA;product=5S ribosomal RNA
YL_3_k141_65111	rRNA	339	1262	1.8e-94	Name=23S_rRNA;product=23S ribosomal RNA (partial);note=aligned only 28 percent of the 23S ribosomal RNA
YL_3_k141_76020	rRNA	1336	2371	9.9e-206	Name=23S_rRNA;product=23S ribosomal RNA (partial);note=aligned only 32 percent of the 23S ribosomal RNA
YL_3_k141_77004	rRNA	327	434	8.1e-08	Name=5S_rRNA;product=5S ribosomal RNA
YL_3_k141_987	rRNA	617	1520	1.9e-118	Name=16S_rRNA;product=16S ribosomal RNA (partial);note=aligned only 57 percent of the 16S ribosomal RNA
YL_4_k141_103778	rRNA	2	1939	0	Name=23S_rRNA;product=23S ribosomal RNA (partial);note=aligned only 59 percent of the 23S ribosomal RNA
YL_4_k141_10743	rRNA	1	940	1.5e-80	Name=23S_rRNA;product=23S ribosomal RNA (partial);note=aligned only 29 percent of the 23S ribosomal RNA
YL_4_k141_124840	rRNA	270	1489	8e-184	Name=23S_rRNA;product=23S ribosomal RNA (partial);note=aligned only 37 percent of the 23S ribosomal RNA
YL_4_k141_154003	rRNA	525	1555	6.4e-260	Name=16S_rRNA;product=16S ribosomal RNA (partial);note=aligned only 65 percent of the 16S ribosomal RNA
YL_4_k141_174681	rRNA	72	1406	1.3e-302	Name=23S_rRNA;product=23S ribosomal RNA (partial);note=aligned only 41 percent of the 23S ribosomal RNA
YL_4_k141_180832	rRNA	227	1089	3.6e-74	Name=23S_rRNA;product=23S ribosomal RNA (partial);note=aligned only 26 percent of the 23S ribosomal RNA
YL_4_k141_181035	rRNA	425	1345	1.3e-97	Name=16S_rRNA;product=16S ribosomal RNA (partial);note=aligned only 58 percent of the 16S ribosomal RNA
YL_4_k141_184962	rRNA	1060	1183	7.1e-16	Name=5_8S_rRNA;product=5.8S ribosomal RNA
YL_4_k141_18886	rRNA	36	854	3.1e-102	Name=23S_rRNA;product=23S ribosomal RNA (partial);note=aligned only 25 percent of the 23S ribosomal RNA
YL_4_k141_195987	rRNA	31	150	1.2e-20	Name=5_8S_rRNA;product=5.8S ribosomal RNA (partial);note=aligned only 76 percent of the 5.8S ribosomal RNA
YL_4_k141_217635	rRNA	222	2291	0	Name=23S_rRNA;product=23S ribosomal RNA (partial);note=aligned only 64 percent of the 23S ribosomal RNA
YL_4_k141_22109	rRNA	37	158	3.9e-11	Name=5_8S_rRNA;product=5.8S ribosomal RNA (partial);note=aligned only 78 percent of the 5.8S ribosomal RNA
YL_4_k141_22109	rRNA	275	1531	3.6e-100	Name=23S_rRNA;product=23S ribosomal RNA (partial);note=aligned only 38 percent of the 23S ribosomal RNA
YL_4_k141_256526	rRNA	253	1103	3.5e-85	Name=23S_rRNA;product=23S ribosomal RNA (partial);note=aligned only 26 percent of the 23S ribosomal RNA
YL_4_k141_278043	rRNA	31	818	3.7e-86	Name=16S_rRNA;product=16S ribosomal RNA (partial);note=aligned only 49 percent of the 16S ribosomal RNA
YL_4_k141_287312	rRNA	2	810	7.3e-211	Name=16S_rRNA;product=16S ribosomal RNA (partial);note=aligned only 51 percent of the 16S ribosomal RNA
YL_4_k141_292969	rRNA	310	1722	6.1e-165	Name=23S_rRNA;product=23S ribosomal RNA (partial);note=aligned only 43 percent of the 23S ribosomal RNA
YL_4_k141_312935	rRNA	480	1330	2.9e-40	Name=23S_rRNA;product=23S ribosomal RNA (partial);note=aligned only 26 percent of the 23S ribosomal RNA
YL_4_k141_337692	rRNA	267	1137	2.2e-82	Name=23S_rRNA;product=23S ribosomal RNA (partial);note=aligned only 26 percent of the 23S ribosomal RNA
YL_4_k141_33795	rRNA	223	1073	2.1e-36	Name=16S_rRNA;product=16S ribosomal RNA (partial);note=aligned only 53 percent of the 16S ribosomal RNA
YL_4_k141_340041	rRNA	64	175	3.6e-09	Name=5S_rRNA;product=5S ribosomal RNA
YL_4_k141_347582	rRNA	130	611	6.3e-53	Name=16S_rRNA;product=16S ribosomal RNA (partial);note=aligned only 30 percent of the 16S ribosomal RNA
YL_4_k141_357622	rRNA	5	859	2.7e-110	Name=16S_rRNA;product=16S ribosomal RNA (partial);note=aligned only 53 percent of the 16S ribosomal RNA
YL_4_k141_385653	rRNA	295	445	2.9e-26	Name=5_8S_rRNA;product=5.8S ribosomal RNA
YL_4_k141_413280	rRNA	210	1293	3e-34	Name=16S_rRNA;product=16S ribosomal RNA (partial);note=aligned only 68 percent of the 16S ribosomal RNA
YL_4_k141_438175	rRNA	876	2506	0	Name=23S_rRNA;product=23S ribosomal RNA (partial);note=aligned only 50 percent of the 23S ribosomal RNA
YL_4_k141_442446	rRNA	3	861	1.1e-79	Name=23S_rRNA;product=23S ribosomal RNA (partial);note=aligned only 26 percent of the 23S ribosomal RNA
YL_4_k141_447359	rRNA	5	816	3.8e-88	Name=23S_rRNA;product=23S ribosomal RNA (partial);note=aligned only 25 percent of the 23S ribosomal RNA
YL_4_k141_454940	rRNA	1	920	2.9e-198	Name=23S_rRNA;product=23S ribosomal RNA (partial);note=aligned only 28 percent of the 23S ribosomal RNA
YL_4_k141_468805	rRNA	238	1626	1e-210	Name=16S_rRNA;product=16S ribosomal RNA
YL_4_k141_476380	rRNA	39	1017	1.7e-60	Name=23S_rRNA;product=23S ribosomal RNA (partial);note=aligned only 30 percent of the 23S ribosomal RNA
YL_4_k141_48871	rRNA	64	929	1.7e-16	Name=23S_rRNA;product=23S ribosomal RNA (partial);note=aligned only 26 percent of the 23S ribosomal RNA
YL_4_k141_59252	rRNA	334	448	1.3e-19	Name=5S_rRNA;product=5S ribosomal RNA
YL_5_k141_106550	rRNA	653	1752	1.1e-216	Name=23S_rRNA;product=23S ribosomal RNA (partial);note=aligned only 34 percent of the 23S ribosomal RNA
YL_5_k141_179544	rRNA	10	1115	1.4e-97	Name=23S_rRNA;product=23S ribosomal RNA (partial);note=aligned only 34 percent of the 23S ribosomal RNA
YL_5_k141_204861	rRNA	65	1320	3e-99	Name=23S_rRNA;product=23S ribosomal RNA (partial);note=aligned only 38 percent of the 23S ribosomal RNA
YL_5_k141_212755	rRNA	3	1435	0	Name=16S_rRNA;product=16S ribosomal RNA
YL_5_k141_22117	rRNA	1804	1918	1.3e-19	Name=5S_rRNA;product=5S ribosomal RNA
YL_5_k141_227082	rRNA	13	1425	4.2e-146	Name=23S_rRNA;product=23S ribosomal RNA (partial);note=aligned only 43 percent of the 23S ribosomal RNA
YL_5_k141_229951	rRNA	2	1252	1.4e-200	Name=16S_rRNA;product=16S ribosomal RNA (partial);note=aligned only 78 percent of the 16S ribosomal RNA
YL_5_k141_308195	rRNA	426	521	2.9e-08	Name=5S_rRNA;product=5S ribosomal RNA
YL_5_k141_311143	rRNA	267	2758	0	Name=23S_rRNA;product=23S ribosomal RNA (partial);note=aligned only 77 percent of the 23S ribosomal RNA
YL_5_k141_338191	rRNA	60	1456	3.1e-76	Name=23S_rRNA;product=23S ribosomal RNA (partial);note=aligned only 43 percent of the 23S ribosomal RNA
YL_5_k141_338760	rRNA	328	1279	4.6e-155	Name=16S_rRNA;product=16S ribosomal RNA (partial);note=aligned only 60 percent of the 16S ribosomal RNA
YL_5_k141_34449	rRNA	1762	2601	1.5e-96	Name=23S_rRNA;product=23S ribosomal RNA (partial);note=aligned only 25 percent of the 23S ribosomal RNA
YL_5_k141_34590	rRNA	962	1060	3.4e-07	Name=5S_rRNA;product=5S ribosomal RNA
YL_5_k141_352661	rRNA	67	1473	0	Name=23S_rRNA;product=23S ribosomal RNA (partial);note=aligned only 43 percent of the 23S ribosomal RNA
YL_5_k141_35873	rRNA	2046	2441	6.2e-33	Name=16S_rRNA;product=16S ribosomal RNA (partial);note=aligned only 24 percent of the 16S ribosomal RNA
YL_5_k141_37023	rRNA	55	893	6.3e-106	Name=23S_rRNA;product=23S ribosomal RNA (partial);note=aligned only 25 percent of the 23S ribosomal RNA
YL_5_k141_37023	rRNA	1329	1442	1.2e-24	Name=5S_rRNA;product=5S ribosomal RNA
YL_5_k141_379552	rRNA	7	1745	8.2e-138	Name=23S_rRNA;product=23S ribosomal RNA (partial);note=aligned only 53 percent of the 23S ribosomal RNA
YL_5_k141_39364	rRNA	1	891	6.4e-203	Name=23S_rRNA;product=23S ribosomal RNA (partial);note=aligned only 27 percent of the 23S ribosomal RNA
YL_5_k141_397040	rRNA	1	1052	1e-148	Name=23S_rRNA;product=23S ribosomal RNA (partial);note=aligned only 32 percent of the 23S ribosomal RNA
YL_5_k141_405895	rRNA	170	276	1.8e-08	Name=5S_rRNA;product=5S ribosomal RNA
YL_5_k141_421112	rRNA	111	1154	1e-286	Name=16S_rRNA;product=16S ribosomal RNA (partial);note=aligned only 65 percent of the 16S ribosomal RNA
YL_5_k141_42199	rRNA	692	2479	0	Name=23S_rRNA;product=23S ribosomal RNA (partial);note=aligned only 55 percent of the 23S ribosomal RNA
YL_5_k141_422864	rRNA	89	200	1.7e-14	Name=5S_rRNA;product=5S ribosomal RNA
YL_5_k141_423319	rRNA	1	403	1.2e-90	Name=16S_rRNA;product=16S ribosomal RNA (partial);note=aligned only 25 percent of the 16S ribosomal RNA
YL_5_k141_438340	rRNA	8661	8766	1.7e-07	Name=5S_rRNA;product=5S ribosomal RNA
YL_5_k141_458322	rRNA	426	576	2.9e-26	Name=5_8S_rRNA;product=5.8S ribosomal RNA
YL_5_k141_75277	rRNA	367	806	1.1e-55	Name=16S_rRNA;product=16S ribosomal RNA (partial);note=aligned only 27 percent of the 16S ribosomal RNA
YL_5_k141_87163	rRNA	1084	1194	6.4e-07	Name=5S_rRNA;product=5S ribosomal RNA
TB_1_k141_111321	rRNA	7	1345	7.3e-127	Name=23S_rRNA;product=23S ribosomal RNA (partial);note=aligned only 41 percent of the 23S ribosomal RNA
TB_1_k141_113636	rRNA	674	800	4.6e-19	Name=5_8S_rRNA;product=5.8S ribosomal RNA
TB_1_k141_121281	rRNA	673	2072	0	Name=16S_rRNA;product=16S ribosomal RNA
TB_1_k141_147129	rRNA	326	435	4.9e-08	Name=5S_rRNA;product=5S ribosomal RNA
TB_1_k141_147980	rRNA	1	459	6.3e-100	Name=16S_rRNA;product=16S ribosomal RNA (partial);note=aligned only 28 percent of the 16S ribosomal RNA
TB_1_k141_168047	rRNA	345	1688	4.8e-169	Name=23S_rRNA;product=23S ribosomal RNA (partial);note=aligned only 41 percent of the 23S ribosomal RNA
TB_1_k141_191314	rRNA	127	524	8.5e-42	Name=16S_rRNA;product=16S ribosomal RNA (partial);note=aligned only 25 percent of the 16S ribosomal RNA
TB_1_k141_192835	rRNA	1	974	5.8e-116	Name=23S_rRNA;product=23S ribosomal RNA (partial);note=aligned only 30 percent of the 23S ribosomal RNA
TB_1_k141_198301	rRNA	228	1191	2.6e-72	Name=23S_rRNA;product=23S ribosomal RNA (partial);note=aligned only 29 percent of the 23S ribosomal RNA
TB_1_k141_264951	rRNA	135	1278	1.6e-102	Name=23S_rRNA;product=23S ribosomal RNA (partial);note=aligned only 35 percent of the 23S ribosomal RNA
TB_1_k141_286697	rRNA	2939	3089	2.9e-26	Name=5_8S_rRNA;product=5.8S ribosomal RNA
TB_1_k141_314195	rRNA	241	1613	7.9e-273	Name=23S_rRNA;product=23S ribosomal RNA (partial);note=aligned only 42 percent of the 23S ribosomal RNA
TB_1_k141_314457	rRNA	375	1250	1.7e-82	Name=23S_rRNA;product=23S ribosomal RNA (partial);note=aligned only 27 percent of the 23S ribosomal RNA
TB_1_k141_314540	rRNA	697	810	1.6e-19	Name=5S_rRNA;product=5S ribosomal RNA
TB_1_k141_321484	rRNA	20	131	9.9e-16	Name=5S_rRNA;product=5S ribosomal RNA
TB_1_k141_341982	rRNA	2617	2715	3.4e-07	Name=5S_rRNA;product=5S ribosomal RNA
TB_1_k141_400106	rRNA	5220	5329	6.8e-11	Name=5S_rRNA;product=5S ribosomal RNA
TB_1_k141_40347	rRNA	4554	4653	3e-07	Name=5S_rRNA;product=5S ribosomal RNA
TB_1_k141_424556	rRNA	624	1079	3.4e-94	Name=16S_rRNA;product=16S ribosomal RNA (partial);note=aligned only 28 percent of the 16S ribosomal RNA
TB_1_k141_446071	rRNA	5176	5287	1.6e-14	Name=5S_rRNA;product=5S ribosomal RNA
TB_1_k141_495215	rRNA	94	1026	7.1e-121	Name=16S_rRNA;product=16S ribosomal RNA (partial);note=aligned only 58 percent of the 16S ribosomal RNA
TB_1_k141_507507	rRNA	11829	11933	1.9e-07	Name=5S_rRNA;product=5S ribosomal RNA
TB_1_k141_510583	rRNA	41	1412	3.7e-129	Name=23S_rRNA;product=23S ribosomal RNA (partial);note=aligned only 42 percent of the 23S ribosomal RNA
TB_1_k141_512372	rRNA	428	1560	1.4e-132	Name=23S_rRNA;product=23S ribosomal RNA (partial);note=aligned only 35 percent of the 23S ribosomal RNA
TB_1_k141_51320	rRNA	1	453	2.3e-72	Name=16S_rRNA;product=16S ribosomal RNA (partial);note=aligned only 28 percent of the 16S ribosomal RNA
TB_1_k141_51320	rRNA	769	2708	1.8e-221	Name=23S_rRNA;product=23S ribosomal RNA (partial);note=aligned only 60 percent of the 23S ribosomal RNA
TB_1_k141_522772	rRNA	2	1039	6.5e-67	Name=23S_rRNA;product=23S ribosomal RNA (partial);note=aligned only 32 percent of the 23S ribosomal RNA
TB_1_k141_52806	rRNA	1587	2655	1.5e-177	Name=16S_rRNA;product=16S ribosomal RNA (partial);note=aligned only 67 percent of the 16S ribosomal RNA
TB_1_k141_534485	rRNA	365	1180	5.6e-185	Name=23S_rRNA;product=23S ribosomal RNA (partial);note=aligned only 25 percent of the 23S ribosomal RNA
TB_1_k141_56443	rRNA	180	1681	0	Name=23S_rRNA;product=23S ribosomal RNA (partial);note=aligned only 46 percent of the 23S ribosomal RNA
TB_1_k141_607031	rRNA	449	547	1.5e-08	Name=5S_rRNA;product=5S ribosomal RNA
TB_1_k141_646493	rRNA	545	1720	3.4e-98	Name=23S_rRNA;product=23S ribosomal RNA (partial);note=aligned only 36 percent of the 23S ribosomal RNA
TB_1_k141_65092	rRNA	382	490	2.2e-08	Name=5S_rRNA;product=5S ribosomal RNA
TB_1_k141_687733	rRNA	2175	2280	4.4e-07	Name=5S_rRNA;product=5S ribosomal RNA
TB_1_k141_69583	rRNA	128	1400	3e-189	Name=23S_rRNA;product=23S ribosomal RNA (partial);note=aligned only 39 percent of the 23S ribosomal RNA
TB_1_k141_82587	rRNA	5335	5441	5.4e-08	Name=5S_rRNA;product=5S ribosomal RNA
TB_1_k141_85786	rRNA	5	78	8.1e-07	Name=5_8S_rRNA;product=5.8S ribosomal RNA (partial);note=aligned only 47 percent of the 5.8S ribosomal RNA
TB_1_k141_9522	rRNA	1643	1784	1.6e-21	Name=5_8S_rRNA;product=5.8S ribosomal RNA
TB_1_k141_9522	rRNA	1907	2607	3.2e-86	Name=16S_rRNA;product=16S ribosomal RNA (partial);note=aligned only 44 percent of the 16S ribosomal RNA
TB_2_k141_108284	rRNA	2	903	5.9e-90	Name=23S_rRNA;product=23S ribosomal RNA (partial);note=aligned only 27 percent of the 23S ribosomal RNA
TB_2_k141_129328	rRNA	214	315	9.2e-08	Name=5S_rRNA;product=5S ribosomal RNA
TB_2_k141_134634	rRNA	1	1554	7.6e-192	Name=23S_rRNA;product=23S ribosomal RNA (partial);note=aligned only 48 percent of the 23S ribosomal RNA
TB_2_k141_14570	rRNA	1968	2074	1.9e-08	Name=5S_rRNA;product=5S ribosomal RNA
TB_2_k141_148217	rRNA	67	979	1.6e-99	Name=23S_rRNA;product=23S ribosomal RNA (partial);note=aligned only 28 percent of the 23S ribosomal RNA
TB_2_k141_171557	rRNA	698	804	5.4e-08	Name=5S_rRNA;product=5S ribosomal RNA
TB_2_k141_178194	rRNA	61	1527	1.4e-91	Name=23S_rRNA;product=23S ribosomal RNA (partial);note=aligned only 45 percent of the 23S ribosomal RNA
TB_2_k141_199084	rRNA	88	1230	1.1e-129	Name=23S_rRNA;product=23S ribosomal RNA (partial);note=aligned only 35 percent of the 23S ribosomal RNA
TB_2_k141_204910	rRNA	57	163	1.9e-08	Name=5S_rRNA;product=5S ribosomal RNA
TB_2_k141_209914	rRNA	1337	1422	3.8e-07	Name=5S_rRNA;product=5S ribosomal RNA (partial);note=aligned only 72 percent of the 5S ribosomal RNA
TB_2_k141_211071	rRNA	982	1089	2.8e-10	Name=5S_rRNA;product=5S ribosomal RNA
TB_2_k141_211709	rRNA	144	1006	1.4e-100	Name=23S_rRNA;product=23S ribosomal RNA (partial);note=aligned only 26 percent of the 23S ribosomal RNA
TB_2_k141_229188	rRNA	168	882	3.2e-66	Name=16S_rRNA;product=16S ribosomal RNA (partial);note=aligned only 45 percent of the 16S ribosomal RNA
TB_2_k141_231725	rRNA	459	559	3.1e-10	Name=5_8S_rRNA;product=5.8S ribosomal RNA (partial);note=aligned only 64 percent of the 5.8S ribosomal RNA
TB_2_k141_239263	rRNA	1434	2378	5.5e-173	Name=23S_rRNA;product=23S ribosomal RNA (partial);note=aligned only 29 percent of the 23S ribosomal RNA
TB_2_k141_249285	rRNA	4	941	5.6e-209	Name=23S_rRNA;product=23S ribosomal RNA (partial);note=aligned only 29 percent of the 23S ribosomal RNA
TB_2_k141_251666	rRNA	7	96	1.6e-07	Name=5S_rRNA;product=5S ribosomal RNA (partial);note=aligned only 75 percent of the 5S ribosomal RNA
TB_2_k141_253882	rRNA	5040	5147	7.2e-08	Name=5S_rRNA;product=5S ribosomal RNA
TB_2_k141_279484	rRNA	132	2890	0	Name=23S_rRNA;product=23S ribosomal RNA
TB_2_k141_279484	rRNA	2968	3082	1.3e-19	Name=5S_rRNA;product=5S ribosomal RNA
TB_2_k141_283319	rRNA	1	1098	6e-119	Name=23S_rRNA;product=23S ribosomal RNA (partial);note=aligned only 33 percent of the 23S ribosomal RNA
TB_2_k141_314579	rRNA	440	516	3.2e-07	Name=5S_rRNA;product=5S ribosomal RNA (partial);note=aligned only 64 percent of the 5S ribosomal RNA
TB_2_k141_324948	rRNA	1707	2154	1e-35	Name=16S_rRNA;product=16S ribosomal RNA (partial);note=aligned only 28 percent of the 16S ribosomal RNA
TB_2_k141_345960	rRNA	4	835	1.3e-80	Name=23S_rRNA;product=23S ribosomal RNA (partial);note=aligned only 25 percent of the 23S ribosomal RNA
TB_2_k141_349962	rRNA	449	553	4.5e-09	Name=5S_rRNA;product=5S ribosomal RNA
TB_2_k141_366884	rRNA	124	235	2.3e-15	Name=5S_rRNA;product=5S ribosomal RNA
TB_2_k141_3789	rRNA	81	1647	6.5e-81	Name=23S_rRNA;product=23S ribosomal RNA (partial);note=aligned only 48 percent of the 23S ribosomal RNA
TB_2_k141_379864	rRNA	3847	3948	1.1e-07	Name=5S_rRNA;product=5S ribosomal RNA
TB_2_k141_385643	rRNA	3319	3419	4.7e-07	Name=5S_rRNA;product=5S ribosomal RNA
TB_2_k141_388156	rRNA	1450	1541	1.6e-07	Name=5S_rRNA;product=5S ribosomal RNA (partial);note=aligned only 77 percent of the 5S ribosomal RNA
TB_2_k141_39460	rRNA	49	711	1.4e-113	Name=16S_rRNA;product=16S ribosomal RNA (partial);note=aligned only 41 percent of the 16S ribosomal RNA
TB_2_k141_401018	rRNA	2461	4048	1.2e-157	Name=23S_rRNA;product=23S ribosomal RNA (partial);note=aligned only 49 percent of the 23S ribosomal RNA
TB_2_k141_422512	rRNA	2524	2628	1.6e-14	Name=5_8S_rRNA;product=5.8S ribosomal RNA (partial);note=aligned only 67 percent of the 5.8S ribosomal RNA
TB_2_k141_423342	rRNA	1	936	1.6e-107	Name=23S_rRNA;product=23S ribosomal RNA (partial);note=aligned only 28 percent of the 23S ribosomal RNA
TB_2_k141_423554	rRNA	79	189	3.3e-10	Name=5S_rRNA;product=5S ribosomal RNA
TB_2_k141_431862	rRNA	23	99	1.2e-07	Name=5S_rRNA;product=5S ribosomal RNA (partial);note=aligned only 64 percent of the 5S ribosomal RNA
TB_2_k141_436060	rRNA	924	1034	2.6e-08	Name=5S_rRNA;product=5S ribosomal RNA
TB_2_k141_449277	rRNA	891	1762	2.5e-82	Name=23S_rRNA;product=23S ribosomal RNA (partial);note=aligned only 26 percent of the 23S ribosomal RNA
TB_2_k141_465919	rRNA	1424	1538	6.2e-18	Name=5S_rRNA;product=5S ribosomal RNA
TB_2_k141_471158	rRNA	888	978	3.2e-08	Name=5S_rRNA;product=5S ribosomal RNA (partial);note=aligned only 76 percent of the 5S ribosomal RNA
TB_2_k141_477559	rRNA	1055	1205	2.9e-26	Name=5_8S_rRNA;product=5.8S ribosomal RNA
TB_2_k141_484097	rRNA	55	917	1.2e-109	Name=23S_rRNA;product=23S ribosomal RNA (partial);note=aligned only 26 percent of the 23S ribosomal RNA
TB_2_k141_484562	rRNA	7	931	3.9e-102	Name=23S_rRNA;product=23S ribosomal RNA (partial);note=aligned only 28 percent of the 23S ribosomal RNA
TB_2_k141_489687	rRNA	82	1154	3.5e-129	Name=23S_rRNA;product=23S ribosomal RNA (partial);note=aligned only 33 percent of the 23S ribosomal RNA
TB_2_k141_499098	rRNA	1079	1188	7e-09	Name=5S_rRNA;product=5S ribosomal RNA
TB_2_k141_49931	rRNA	2240	2814	5.6e-138	Name=16S_rRNA;product=16S ribosomal RNA (partial);note=aligned only 36 percent of the 16S ribosomal RNA
TB_2_k141_505454	rRNA	97	1169	3.4e-78	Name=23S_rRNA;product=23S ribosomal RNA (partial);note=aligned only 33 percent of the 23S ribosomal RNA
TB_2_k141_531151	rRNA	2	760	8.4e-61	Name=16S_rRNA;product=16S ribosomal RNA (partial);note=aligned only 47 percent of the 16S ribosomal RNA
TB_2_k141_533677	rRNA	2162	2241	1e-15	Name=5S_rRNA;product=5S ribosomal RNA (partial);note=aligned only 67 percent of the 5S ribosomal RNA
TB_2_k141_533677	rRNA	2447	2558	1.1e-25	Name=5S_rRNA;product=5S ribosomal RNA
TB_2_k141_537569	rRNA	1008	1943	2.2e-36	Name=16S_rRNA;product=16S ribosomal RNA (partial);note=aligned only 59 percent of the 16S ribosomal RNA
TB_2_k141_540742	rRNA	3	97	2.2e-15	Name=5S_rRNA;product=5S ribosomal RNA
TB_2_k141_543148	rRNA	10	1076	2.9e-101	Name=23S_rRNA;product=23S ribosomal RNA (partial);note=aligned only 33 percent of the 23S ribosomal RNA
TB_2_k141_54541	rRNA	3	78	1e-11	Name=5_8S_rRNA;product=5.8S ribosomal RNA (partial);note=aligned only 48 percent of the 5.8S ribosomal RNA
TB_2_k141_566699	rRNA	1	794	8.8e-189	Name=16S_rRNA;product=16S ribosomal RNA (partial);note=aligned only 50 percent of the 16S ribosomal RNA
TB_2_k141_568016	rRNA	1	1037	8.4e-215	Name=23S_rRNA;product=23S ribosomal RNA (partial);note=aligned only 32 percent of the 23S ribosomal RNA
TB_2_k141_57092	rRNA	842	948	1.1e-08	Name=5S_rRNA;product=5S ribosomal RNA
TB_2_k141_571846	rRNA	2	2089	0	Name=23S_rRNA;product=23S ribosomal RNA (partial);note=aligned only 64 percent of the 23S ribosomal RNA
TB_2_k141_573186	rRNA	537	1130	1.1e-55	Name=16S_rRNA;product=16S ribosomal RNA (partial);note=aligned only 37 percent of the 16S ribosomal RNA
TB_2_k141_580586	rRNA	375	1144	3.2e-89	Name=16S_rRNA;product=16S ribosomal RNA (partial);note=aligned only 48 percent of the 16S ribosomal RNA
TB_2_k141_586039	rRNA	77	186	7.3e-20	Name=5_8S_rRNA;product=5.8S ribosomal RNA (partial);note=aligned only 70 percent of the 5.8S ribosomal RNA
TB_2_k141_593492	rRNA	244	344	1.2e-08	Name=5S_rRNA;product=5S ribosomal RNA
TB_2_k141_595744	rRNA	2	1028	1.6e-168	Name=23S_rRNA;product=23S ribosomal RNA (partial);note=aligned only 31 percent of the 23S ribosomal RNA
TB_2_k141_621003	rRNA	99	881	6.5e-74	Name=16S_rRNA;product=16S ribosomal RNA (partial);note=aligned only 49 percent of the 16S ribosomal RNA
TB_2_k141_621442	rRNA	1372	2828	1.4e-217	Name=16S_rRNA;product=16S ribosomal RNA
TB_2_k141_644529	rRNA	63	171	4.6e-09	Name=5S_rRNA;product=5S ribosomal RNA
TB_2_k141_646120	rRNA	958	1069	2.5e-10	Name=5S_rRNA;product=5S ribosomal RNA
TB_2_k141_646951	rRNA	354	460	1.1e-07	Name=5S_rRNA;product=5S ribosomal RNA
TB_2_k141_65911	rRNA	545	1886	2.7e-122	Name=23S_rRNA;product=23S ribosomal RNA (partial);note=aligned only 41 percent of the 23S ribosomal RNA
TB_2_k141_679314	rRNA	626	1488	9.4e-94	Name=23S_rRNA;product=23S ribosomal RNA (partial);note=aligned only 26 percent of the 23S ribosomal RNA
TB_2_k141_679325	rRNA	5888	5999	6.9e-08	Name=5S_rRNA;product=5S ribosomal RNA
TB_2_k141_686375	rRNA	30	956	2.3e-104	Name=23S_rRNA;product=23S ribosomal RNA (partial);note=aligned only 28 percent of the 23S ribosomal RNA
TB_2_k141_689722	rRNA	1746	1851	1.9e-10	Name=5S_rRNA;product=5S ribosomal RNA
TB_2_k141_690233	rRNA	2	2024	1.8e-231	Name=23S_rRNA;product=23S ribosomal RNA (partial);note=aligned only 62 percent of the 23S ribosomal RNA
TB_2_k141_72969	rRNA	299	408	8.3e-09	Name=5S_rRNA;product=5S ribosomal RNA
TB_3_k141_104415	rRNA	139	232	2.3e-17	Name=5_8S_rRNA;product=5.8S ribosomal RNA (partial);note=aligned only 60 percent of the 5.8S ribosomal RNA
TB_3_k141_104415	rRNA	355	873	3.3e-44	Name=16S_rRNA;product=16S ribosomal RNA (partial);note=aligned only 32 percent of the 16S ribosomal RNA
TB_3_k141_145007	rRNA	207	954	2.1e-78	Name=16S_rRNA;product=16S ribosomal RNA (partial);note=aligned only 47 percent of the 16S ribosomal RNA
TB_3_k141_148567	rRNA	167	1580	6.1e-165	Name=23S_rRNA;product=23S ribosomal RNA (partial);note=aligned only 43 percent of the 23S ribosomal RNA
TB_3_k141_154525	rRNA	13002	13078	3.2e-07	Name=5S_rRNA;product=5S ribosomal RNA (partial);note=aligned only 64 percent of the 5S ribosomal RNA
TB_3_k141_180259	rRNA	4331	4445	1.3e-19	Name=5S_rRNA;product=5S ribosomal RNA
TB_3_k141_196772	rRNA	894	2366	0	Name=16S_rRNA;product=16S ribosomal RNA
TB_3_k141_241540	rRNA	3571	3678	5.3e-08	Name=5S_rRNA;product=5S ribosomal RNA
TB_3_k141_251455	rRNA	50	159	2.4e-07	Name=5S_rRNA;product=5S ribosomal RNA
TB_3_k141_255745	rRNA	135	1749	1.7e-186	Name=23S_rRNA;product=23S ribosomal RNA (partial);note=aligned only 49 percent of the 23S ribosomal RNA
TB_3_k141_316947	rRNA	44	875	5.6e-98	Name=23S_rRNA;product=23S ribosomal RNA (partial);note=aligned only 25 percent of the 23S ribosomal RNA
TB_3_k141_336714	rRNA	113	985	4e-98	Name=23S_rRNA;product=23S ribosomal RNA (partial);note=aligned only 27 percent of the 23S ribosomal RNA
TB_3_k141_347901	rRNA	1	1040	9.3e-108	Name=23S_rRNA;product=23S ribosomal RNA (partial);note=aligned only 32 percent of the 23S ribosomal RNA
TB_3_k141_35189	rRNA	1	868	9.9e-128	Name=23S_rRNA;product=23S ribosomal RNA (partial);note=aligned only 26 percent of the 23S ribosomal RNA
TB_3_k141_384794	rRNA	409	1273	6.6e-52	Name=23S_rRNA;product=23S ribosomal RNA (partial);note=aligned only 26 percent of the 23S ribosomal RNA
TB_3_k141_399694	rRNA	1034	1140	5.4e-08	Name=5S_rRNA;product=5S ribosomal RNA
TB_3_k141_401262	rRNA	3108	4085	1.2e-86	Name=23S_rRNA;product=23S ribosomal RNA (partial);note=aligned only 30 percent of the 23S ribosomal RNA
TB_3_k141_416955	rRNA	59	157	3.4e-07	Name=5S_rRNA;product=5S ribosomal RNA
TB_3_k141_461116	rRNA	397	1466	4.5e-93	Name=23S_rRNA;product=23S ribosomal RNA (partial);note=aligned only 33 percent of the 23S ribosomal RNA
TB_3_k141_483495	rRNA	3278	3728	1.2e-37	Name=16S_rRNA;product=16S ribosomal RNA (partial);note=aligned only 28 percent of the 16S ribosomal RNA
TB_3_k141_499981	rRNA	256	1071	3.7e-90	Name=23S_rRNA;product=23S ribosomal RNA (partial);note=aligned only 25 percent of the 23S ribosomal RNA
TB_3_k141_510388	rRNA	74	1005	2.1e-66	Name=23S_rRNA;product=23S ribosomal RNA (partial);note=aligned only 28 percent of the 23S ribosomal RNA
TB_3_k141_512419	rRNA	468	1556	3.5e-154	Name=23S_rRNA;product=23S ribosomal RNA (partial);note=aligned only 33 percent of the 23S ribosomal RNA
TB_3_k141_514029	rRNA	1	1610	1.2e-206	Name=23S_rRNA;product=23S ribosomal RNA (partial);note=aligned only 49 percent of the 23S ribosomal RNA
TB_3_k141_522109	rRNA	233	2422	0	Name=23S_rRNA;product=23S ribosomal RNA (partial);note=aligned only 67 percent of the 23S ribosomal RNA
TB_3_k141_536241	rRNA	3	1437	8.1e-71	Name=23S_rRNA;product=23S ribosomal RNA (partial);note=aligned only 44 percent of the 23S ribosomal RNA
TB_3_k141_593193	rRNA	276	374	1.5e-08	Name=5S_rRNA;product=5S ribosomal RNA
TB_3_k141_604579	rRNA	774	1949	1.8e-190	Name=16S_rRNA;product=16S ribosomal RNA (partial);note=aligned only 74 percent of the 16S ribosomal RNA
TB_3_k141_613788	rRNA	122	247	3.4e-17	Name=5_8S_rRNA;product=5.8S ribosomal RNA
TB_3_k141_631785	rRNA	328	1180	4.1e-92	Name=23S_rRNA;product=23S ribosomal RNA (partial);note=aligned only 26 percent of the 23S ribosomal RNA
TB_3_k141_634694	rRNA	2	1556	0	Name=23S_rRNA;product=23S ribosomal RNA (partial);note=aligned only 48 percent of the 23S ribosomal RNA
TB_3_k141_639524	rRNA	261	411	2.9e-26	Name=5_8S_rRNA;product=5.8S ribosomal RNA
TB_3_k141_640760	rRNA	29	1051	1.5e-113	Name=23S_rRNA;product=23S ribosomal RNA (partial);note=aligned only 31 percent of the 23S ribosomal RNA
TB_3_k141_94894	rRNA	160	1104	1.4e-109	Name=16S_rRNA;product=16S ribosomal RNA (partial);note=aligned only 59 percent of the 16S ribosomal RNA
TB_3_k141_94894	rRNA	1341	2025	9e-19	Name=16S_rRNA;product=16S ribosomal RNA (partial);note=aligned only 43 percent of the 16S ribosomal RNA
TB_4_k141_125570	rRNA	109	1565	2e-216	Name=16S_rRNA;product=16S ribosomal RNA
TB_4_k141_130309	rRNA	1	824	7e-28	Name=23S_rRNA;product=23S ribosomal RNA (partial);note=aligned only 25 percent of the 23S ribosomal RNA
TB_4_k141_146235	rRNA	137	1609	0	Name=16S_rRNA;product=16S ribosomal RNA
TB_4_k141_174188	rRNA	347	454	3.5e-10	Name=5S_rRNA;product=5S ribosomal RNA
TB_4_k141_178858	rRNA	127	997	2.3e-81	Name=23S_rRNA;product=23S ribosomal RNA (partial);note=aligned only 26 percent of the 23S ribosomal RNA
TB_4_k141_189131	rRNA	829	937	1e-09	Name=5S_rRNA;product=5S ribosomal RNA
TB_4_k141_202392	rRNA	218	1551	6.2e-81	Name=23S_rRNA;product=23S ribosomal RNA (partial);note=aligned only 41 percent of the 23S ribosomal RNA
TB_4_k141_21204	rRNA	723	3063	1.2e-268	Name=23S_rRNA;product=23S ribosomal RNA (partial);note=aligned only 72 percent of the 23S ribosomal RNA
TB_4_k141_235260	rRNA	4	1315	6.5e-122	Name=23S_rRNA;product=23S ribosomal RNA (partial);note=aligned only 40 percent of the 23S ribosomal RNA
TB_4_k141_250975	rRNA	412	552	1.8e-21	Name=5_8S_rRNA;product=5.8S ribosomal RNA
TB_4_k141_263297	rRNA	736	841	2.2e-07	Name=5S_rRNA;product=5S ribosomal RNA
TB_4_k141_276598	rRNA	951	1059	2.2e-08	Name=5S_rRNA;product=5S ribosomal RNA
TB_4_k141_286571	rRNA	1352	1458	5.4e-08	Name=5S_rRNA;product=5S ribosomal RNA
TB_4_k141_321431	rRNA	45	3013	0	Name=23S_rRNA;product=23S ribosomal RNA
TB_4_k141_332734	rRNA	268	372	1.8e-08	Name=5S_rRNA;product=5S ribosomal RNA
TB_4_k141_334891	rRNA	1	594	4.8e-47	Name=16S_rRNA;product=16S ribosomal RNA (partial);note=aligned only 37 percent of the 16S ribosomal RNA
TB_4_k141_64643	rRNA	1306	2764	8e-129	Name=23S_rRNA;product=23S ribosomal RNA (partial);note=aligned only 45 percent of the 23S ribosomal RNA
TB_5_k141_107322	rRNA	3882	4014	3.8e-17	Name=5_8S_rRNA;product=5.8S ribosomal RNA
TB_5_k141_134837	rRNA	5635	5738	2.4e-07	Name=5S_rRNA;product=5S ribosomal RNA
TB_5_k141_135687	rRNA	83	191	2.9e-07	Name=5S_rRNA;product=5S ribosomal RNA
TB_5_k141_147006	rRNA	3	856	2e-101	Name=23S_rRNA;product=23S ribosomal RNA (partial);note=aligned only 26 percent of the 23S ribosomal RNA
TB_5_k141_156309	rRNA	4825	4927	2.2e-08	Name=5S_rRNA;product=5S ribosomal RNA
TB_5_k141_159832	rRNA	442	1161	3.6e-25	Name=16S_rRNA;product=16S ribosomal RNA (partial);note=aligned only 45 percent of the 16S ribosomal RNA
TB_5_k141_163517	rRNA	15624	16409	4.8e-86	Name=16S_rRNA;product=16S ribosomal RNA (partial);note=aligned only 49 percent of the 16S ribosomal RNA
TB_5_k141_16468	rRNA	145	1063	8.4e-133	Name=23S_rRNA;product=23S ribosomal RNA (partial);note=aligned only 28 percent of the 23S ribosomal RNA
TB_5_k141_172616	rRNA	1936	2042	3e-08	Name=5S_rRNA;product=5S ribosomal RNA
TB_5_k141_198387	rRNA	2	745	3.1e-179	Name=16S_rRNA;product=16S ribosomal RNA (partial);note=aligned only 46 percent of the 16S ribosomal RNA
TB_5_k141_208044	rRNA	289	2550	0	Name=23S_rRNA;product=23S ribosomal RNA (partial);note=aligned only 69 percent of the 23S ribosomal RNA
TB_5_k141_216771	rRNA	1	78	2.6e-10	Name=5_8S_rRNA;product=5.8S ribosomal RNA (partial);note=aligned only 50 percent of the 5.8S ribosomal RNA
TB_5_k141_220733	rRNA	10	953	3e-192	Name=23S_rRNA;product=23S ribosomal RNA (partial);note=aligned only 29 percent of the 23S ribosomal RNA
TB_5_k141_224999	rRNA	47	145	1.5e-07	Name=5S_rRNA;product=5S ribosomal RNA
TB_5_k141_231548	rRNA	427	577	2.9e-26	Name=5_8S_rRNA;product=5.8S ribosomal RNA
TB_5_k141_258555	rRNA	3	1565	1.2e-114	Name=23S_rRNA;product=23S ribosomal RNA (partial);note=aligned only 48 percent of the 23S ribosomal RNA
TB_5_k141_258555	rRNA	1681	1805	1.3e-11	Name=5_8S_rRNA;product=5.8S ribosomal RNA
TB_5_k141_261683	rRNA	2	1180	5.6e-136	Name=23S_rRNA;product=23S ribosomal RNA (partial);note=aligned only 36 percent of the 23S ribosomal RNA
TB_5_k141_266457	rRNA	8	423	3.7e-40	Name=16S_rRNA;product=16S ribosomal RNA (partial);note=aligned only 26 percent of the 16S ribosomal RNA
TB_5_k141_273356	rRNA	1896	1998	2.2e-08	Name=5S_rRNA;product=5S ribosomal RNA
TB_5_k141_276272	rRNA	2415	2525	4.2e-11	Name=5S_rRNA;product=5S ribosomal RNA
TB_5_k141_32963	rRNA	172	1109	5.1e-96	Name=23S_rRNA;product=23S ribosomal RNA (partial);note=aligned only 29 percent of the 23S ribosomal RNA
TB_5_k141_47071	rRNA	50	1079	4.5e-93	Name=23S_rRNA;product=23S ribosomal RNA (partial);note=aligned only 31 percent of the 23S ribosomal RNA
TB_5_k141_47968	rRNA	815	2741	1.1e-75	Name=23S_rRNA;product=23S ribosomal RNA (partial);note=aligned only 59 percent of the 23S ribosomal RNA
TB_5_k141_67042	rRNA	68	139	6.5e-07	Name=5S_rRNA;product=5S ribosomal RNA (partial);note=aligned only 60 percent of the 5S ribosomal RNA
TB_5_k141_92263	rRNA	20	124	3.1e-08	Name=5S_rRNA;product=5S ribosomal RNA
AK_1_k141_120291	rRNA	278	1201	1.7e-115	Name=23S_rRNA;product=23S ribosomal RNA (partial);note=aligned only 28 percent of the 23S ribosomal RNA
AK_1_k141_166015	rRNA	2	925	9.9e-141	Name=23S_rRNA;product=23S ribosomal RNA (partial);note=aligned only 28 percent of the 23S ribosomal RNA
AK_1_k141_16826	rRNA	111	1150	1.1e-41	Name=23S_rRNA;product=23S ribosomal RNA (partial);note=aligned only 32 percent of the 23S ribosomal RNA
AK_1_k141_171167	rRNA	6	935	9.3e-32	Name=23S_rRNA;product=23S ribosomal RNA (partial);note=aligned only 28 percent of the 23S ribosomal RNA
AK_1_k141_197695	rRNA	1500	1608	2e-08	Name=5S_rRNA;product=5S ribosomal RNA
AK_1_k141_278776	rRNA	380	1719	1.8e-42	Name=23S_rRNA;product=23S ribosomal RNA (partial);note=aligned only 41 percent of the 23S ribosomal RNA
AK_1_k141_306865	rRNA	2	2568	0	Name=23S_rRNA;product=23S ribosomal RNA (partial);note=aligned only 79 percent of the 23S ribosomal RNA
AK_1_k141_351716	rRNA	48	875	4.9e-133	Name=23S_rRNA;product=23S ribosomal RNA (partial);note=aligned only 25 percent of the 23S ribosomal RNA
AK_1_k141_351744	rRNA	1	1730	0	Name=23S_rRNA;product=23S ribosomal RNA (partial);note=aligned only 53 percent of the 23S ribosomal RNA
AK_1_k141_386835	rRNA	845	950	7.4e-08	Name=5S_rRNA;product=5S ribosomal RNA
AK_1_k141_405336	rRNA	1482	1596	1.1e-09	Name=5S_rRNA;product=5S ribosomal RNA
AK_1_k141_455118	rRNA	259	692	6.6e-105	Name=16S_rRNA;product=16S ribosomal RNA (partial);note=aligned only 27 percent of the 16S ribosomal RNA
AK_1_k141_455602	rRNA	245	356	7e-10	Name=5S_rRNA;product=5S ribosomal RNA
AK_1_k141_456887	rRNA	1	1214	3.1e-244	Name=23S_rRNA;product=23S ribosomal RNA (partial);note=aligned only 37 percent of the 23S ribosomal RNA
AK_1_k141_499191	rRNA	5	785	5.3e-107	Name=16S_rRNA;product=16S ribosomal RNA (partial);note=aligned only 49 percent of the 16S ribosomal RNA
AK_1_k141_53637	rRNA	47	1135	1.5e-28	Name=23S_rRNA;product=23S ribosomal RNA (partial);note=aligned only 33 percent of the 23S ribosomal RNA
AK_1_k141_613748	rRNA	3	1309	1.9e-195	Name=23S_rRNA;product=23S ribosomal RNA (partial);note=aligned only 40 percent of the 23S ribosomal RNA
AK_1_k141_631318	rRNA	134	1086	1.5e-102	Name=23S_rRNA;product=23S ribosomal RNA (partial);note=aligned only 29 percent of the 23S ribosomal RNA
AK_1_k141_643911	rRNA	359	467	2.2e-08	Name=5S_rRNA;product=5S ribosomal RNA
AK_1_k141_69723	rRNA	1	1554	0	Name=23S_rRNA;product=23S ribosomal RNA (partial);note=aligned only 48 percent of the 23S ribosomal RNA
AK_1_k141_72873	rRNA	624	1122	2e-36	Name=16S_rRNA;product=16S ribosomal RNA (partial);note=aligned only 31 percent of the 16S ribosomal RNA
AK_2_k141_105165	rRNA	128	1295	5.2e-287	Name=16S_rRNA;product=16S ribosomal RNA (partial);note=aligned only 73 percent of the 16S ribosomal RNA
AK_2_k141_177034	rRNA	339	1376	1.4e-238	Name=23S_rRNA;product=23S ribosomal RNA (partial);note=aligned only 32 percent of the 23S ribosomal RNA
AK_2_k141_328339	rRNA	2	1861	0	Name=23S_rRNA;product=23S ribosomal RNA (partial);note=aligned only 57 percent of the 23S ribosomal RNA
AK_2_k141_356333	rRNA	20	989	3.5e-72	Name=16S_rRNA;product=16S ribosomal RNA (partial);note=aligned only 61 percent of the 16S ribosomal RNA
AK_2_k141_3799	rRNA	642	756	1.3e-19	Name=5S_rRNA;product=5S ribosomal RNA
AK_2_k141_558566	rRNA	222	1139	9.7e-177	Name=23S_rRNA;product=23S ribosomal RNA (partial);note=aligned only 28 percent of the 23S ribosomal RNA
AK_3_k141_113941	rRNA	203	1465	8.1e-157	Name=23S_rRNA;product=23S ribosomal RNA (partial);note=aligned only 39 percent of the 23S ribosomal RNA
AK_3_k141_114814	rRNA	51	901	3.6e-238	Name=23S_rRNA;product=23S ribosomal RNA (partial);note=aligned only 26 percent of the 23S ribosomal RNA
AK_3_k141_116950	rRNA	88	2132	0	Name=23S_rRNA;product=23S ribosomal RNA (partial);note=aligned only 63 percent of the 23S ribosomal RNA
AK_3_k141_11924	rRNA	296	747	7.6e-41	Name=16S_rRNA;product=16S ribosomal RNA (partial);note=aligned only 28 percent of the 16S ribosomal RNA
AK_3_k141_143140	rRNA	1	1094	4.1e-242	Name=23S_rRNA;product=23S ribosomal RNA (partial);note=aligned only 33 percent of the 23S ribosomal RNA
AK_3_k141_150198	rRNA	2	985	1.8e-227	Name=16S_rRNA;product=16S ribosomal RNA (partial);note=aligned only 62 percent of the 16S ribosomal RNA
AK_3_k141_193492	rRNA	491	936	5.1e-91	Name=16S_rRNA;product=16S ribosomal RNA (partial);note=aligned only 28 percent of the 16S ribosomal RNA
AK_3_k141_211070	rRNA	1	1579	0	Name=23S_rRNA;product=23S ribosomal RNA (partial);note=aligned only 48 percent of the 23S ribosomal RNA
AK_3_k141_215554	rRNA	118	976	1e-141	Name=23S_rRNA;product=23S ribosomal RNA (partial);note=aligned only 26 percent of the 23S ribosomal RNA
AK_3_k141_252215	rRNA	5	1164	1.1e-220	Name=23S_rRNA;product=23S ribosomal RNA (partial);note=aligned only 35 percent of the 23S ribosomal RNA
AK_3_k141_281789	rRNA	874	1330	7e-101	Name=16S_rRNA;product=16S ribosomal RNA (partial);note=aligned only 28 percent of the 16S ribosomal RNA
AK_3_k141_386469	rRNA	1	1252	1.4e-258	Name=23S_rRNA;product=23S ribosomal RNA (partial);note=aligned only 38 percent of the 23S ribosomal RNA
AK_3_k141_413544	rRNA	125	1224	7.5e-282	Name=16S_rRNA;product=16S ribosomal RNA (partial);note=aligned only 69 percent of the 16S ribosomal RNA
AK_3_k141_531027	rRNA	2	983	7.5e-195	Name=23S_rRNA;product=23S ribosomal RNA (partial);note=aligned only 30 percent of the 23S ribosomal RNA
AK_3_k141_550132	rRNA	48	946	1.7e-147	Name=23S_rRNA;product=23S ribosomal RNA (partial);note=aligned only 27 percent of the 23S ribosomal RNA
AK_3_k141_567383	rRNA	3	1139	4.4e-269	Name=23S_rRNA;product=23S ribosomal RNA (partial);note=aligned only 35 percent of the 23S ribosomal RNA
AK_3_k141_571919	rRNA	692	1916	4.2e-50	Name=23S_rRNA;product=23S ribosomal RNA (partial);note=aligned only 37 percent of the 23S ribosomal RNA
AK_3_k141_571960	rRNA	32	673	8.3e-50	Name=16S_rRNA;product=16S ribosomal RNA (partial);note=aligned only 40 percent of the 16S ribosomal RNA
AK_3_k141_576578	rRNA	1	1162	6.7e-245	Name=23S_rRNA;product=23S ribosomal RNA (partial);note=aligned only 35 percent of the 23S ribosomal RNA
AK_3_k141_581076	rRNA	2	1195	6.3e-226	Name=23S_rRNA;product=23S ribosomal RNA (partial);note=aligned only 36 percent of the 23S ribosomal RNA
AK_3_k141_584175	rRNA	142	1169	1.8e-40	Name=23S_rRNA;product=23S ribosomal RNA (partial);note=aligned only 31 percent of the 23S ribosomal RNA
AK_3_k141_616313	rRNA	1	997	2.7e-199	Name=23S_rRNA;product=23S ribosomal RNA (partial);note=aligned only 30 percent of the 23S ribosomal RNA
AK_3_k141_624109	rRNA	209	1581	1.3e-124	Name=23S_rRNA;product=23S ribosomal RNA (partial);note=aligned only 42 percent of the 23S ribosomal RNA
AK_3_k141_624109	rRNA	1630	3402	1.5e-195	Name=23S_rRNA;product=23S ribosomal RNA (partial);note=aligned only 54 percent of the 23S ribosomal RNA
AK_3_k141_646342	rRNA	654	1580	7.2e-127	Name=23S_rRNA;product=23S ribosomal RNA (partial);note=aligned only 28 percent of the 23S ribosomal RNA
AK_3_k141_650098	rRNA	532	643	9.4e-12	Name=5S_rRNA;product=5S ribosomal RNA
AK_4_k141_16521	rRNA	106	1645	0	Name=23S_rRNA;product=23S ribosomal RNA (partial);note=aligned only 47 percent of the 23S ribosomal RNA
AK_4_k141_19605	rRNA	367	916	2.6e-129	Name=16S_rRNA;product=16S ribosomal RNA (partial);note=aligned only 34 percent of the 16S ribosomal RNA
AK_4_k141_34147	rRNA	641	1240	1.2e-161	Name=16S_rRNA;product=16S ribosomal RNA (partial);note=aligned only 37 percent of the 16S ribosomal RNA
AK_4_k141_36326	rRNA	186	2987	0	Name=23S_rRNA;product=23S ribosomal RNA
AK_4_k141_36329	rRNA	1	1055	3e-248	Name=16S_rRNA;product=16S ribosomal RNA (partial);note=aligned only 66 percent of the 16S ribosomal RNA
AK_4_k141_37790	rRNA	2	1858	0	Name=23S_rRNA;product=23S ribosomal RNA (partial);note=aligned only 57 percent of the 23S ribosomal RNA
AK_4_k141_39532	rRNA	143	666	2e-29	Name=16S_rRNA;product=16S ribosomal RNA (partial);note=aligned only 33 percent of the 16S ribosomal RNA
AK_4_k141_42644	rRNA	92	2520	0	Name=23S_rRNA;product=23S ribosomal RNA (partial);note=aligned only 75 percent of the 23S ribosomal RNA
AK_4_k141_5752	rRNA	908	1022	1.3e-19	Name=5S_rRNA;product=5S ribosomal RNA
AK_4_k141_62549	rRNA	240	1055	4.3e-156	Name=16S_rRNA;product=16S ribosomal RNA (partial);note=aligned only 51 percent of the 16S ribosomal RNA
AK_4_k141_65372	rRNA	21	1484	0	Name=23S_rRNA;product=23S ribosomal RNA (partial);note=aligned only 45 percent of the 23S ribosomal RNA
AK_4_k141_70341	rRNA	3	1022	2.9e-197	Name=23S_rRNA;product=23S ribosomal RNA (partial);note=aligned only 31 percent of the 23S ribosomal RNA
AK_5_k141_107955	rRNA	861	2003	2.6e-59	Name=23S_rRNA;product=23S ribosomal RNA (partial);note=aligned only 35 percent of the 23S ribosomal RNA
AK_5_k141_127591	rRNA	622	1271	3.9e-58	Name=16S_rRNA;product=16S ribosomal RNA (partial);note=aligned only 41 percent of the 16S ribosomal RNA
AK_5_k141_127967	rRNA	534	972	2.6e-80	Name=16S_rRNA;product=16S ribosomal RNA (partial);note=aligned only 27 percent of the 16S ribosomal RNA
AK_5_k141_131026	rRNA	12	1874	3.6e-209	Name=23S_rRNA;product=23S ribosomal RNA (partial);note=aligned only 57 percent of the 23S ribosomal RNA
AK_5_k141_135868	rRNA	5	1075	1.8e-161	Name=23S_rRNA;product=23S ribosomal RNA (partial);note=aligned only 33 percent of the 23S ribosomal RNA
AK_5_k141_14083	rRNA	193	839	4.4e-81	Name=16S_rRNA;product=16S ribosomal RNA (partial);note=aligned only 40 percent of the 16S ribosomal RNA
AK_5_k141_15976	rRNA	385	1908	1e-205	Name=23S_rRNA;product=23S ribosomal RNA (partial);note=aligned only 47 percent of the 23S ribosomal RNA
AK_5_k141_161380	rRNA	115	765	4.5e-136	Name=16S_rRNA;product=16S ribosomal RNA (partial);note=aligned only 41 percent of the 16S ribosomal RNA
AK_5_k141_162678	rRNA	14	1041	3e-230	Name=23S_rRNA;product=23S ribosomal RNA (partial);note=aligned only 31 percent of the 23S ribosomal RNA
AK_5_k141_24360	rRNA	10	915	2.2e-229	Name=23S_rRNA;product=23S ribosomal RNA (partial);note=aligned only 28 percent of the 23S ribosomal RNA
AK_5_k141_28363	rRNA	122	1338	3.3e-245	Name=23S_rRNA;product=23S ribosomal RNA (partial);note=aligned only 37 percent of the 23S ribosomal RNA
AK_5_k141_30379	rRNA	132	1261	1.6e-236	Name=23S_rRNA;product=23S ribosomal RNA (partial);note=aligned only 34 percent of the 23S ribosomal RNA
AK_5_k141_35970	rRNA	25	1147	3.9e-221	Name=23S_rRNA;product=23S ribosomal RNA (partial);note=aligned only 34 percent of the 23S ribosomal RNA
AK_5_k141_49345	rRNA	908	1006	3.4e-07	Name=5S_rRNA;product=5S ribosomal RNA
AK_5_k141_50890	rRNA	3	408	5.9e-89	Name=16S_rRNA;product=16S ribosomal RNA (partial);note=aligned only 25 percent of the 16S ribosomal RNA
AK_5_k141_51348	rRNA	13	431	6.7e-22	Name=16S_rRNA;product=16S ribosomal RNA (partial);note=aligned only 26 percent of the 16S ribosomal RNA
AK_5_k141_5382	rRNA	1078	2134	3.4e-79	Name=16S_rRNA;product=16S ribosomal RNA (partial);note=aligned only 66 percent of the 16S ribosomal RNA
AK_5_k141_54567	rRNA	454	2335	7.2e-93	Name=23S_rRNA;product=23S ribosomal RNA (partial);note=aligned only 58 percent of the 23S ribosomal RNA
AK_5_k141_64951	rRNA	1047	3842	3.1e-199	Name=23S_rRNA;product=23S ribosomal RNA
AK_5_k141_81770	rRNA	26	1598	0	Name=23S_rRNA;product=23S ribosomal RNA (partial);note=aligned only 48 percent of the 23S ribosomal RNA
AK_5_k141_82166	rRNA	23	1039	2e-24	Name=23S_rRNA;product=23S ribosomal RNA (partial);note=aligned only 31 percent of the 23S ribosomal RNA
AK_5_k141_86122	rRNA	76	1117	3.9e-138	Name=23S_rRNA;product=23S ribosomal RNA (partial);note=aligned only 32 percent of the 23S ribosomal RNA
AK_6_k141_112674	rRNA	3	1119	1.7e-181	Name=23S_rRNA;product=23S ribosomal RNA (partial);note=aligned only 34 percent of the 23S ribosomal RNA
AK_6_k141_11746	rRNA	88	1226	7.6e-254	Name=23S_rRNA;product=23S ribosomal RNA (partial);note=aligned only 35 percent of the 23S ribosomal RNA
AK_6_k141_125261	rRNA	34	878	5e-87	Name=23S_rRNA;product=23S ribosomal RNA (partial);note=aligned only 26 percent of the 23S ribosomal RNA
AK_6_k141_125784	rRNA	1	1051	1.8e-203	Name=16S_rRNA;product=16S ribosomal RNA (partial);note=aligned only 66 percent of the 16S ribosomal RNA
AK_6_k141_137236	rRNA	96	202	7.9e-08	Name=5S_rRNA;product=5S ribosomal RNA
AK_6_k141_151872	rRNA	2	1612	0	Name=23S_rRNA;product=23S ribosomal RNA (partial);note=aligned only 49 percent of the 23S ribosomal RNA
AK_6_k141_152780	rRNA	720	1598	1.5e-107	Name=23S_rRNA;product=23S ribosomal RNA (partial);note=aligned only 27 percent of the 23S ribosomal RNA
AK_6_k141_158890	rRNA	339	1274	2.2e-179	Name=23S_rRNA;product=23S ribosomal RNA (partial);note=aligned only 28 percent of the 23S ribosomal RNA
AK_6_k141_17113	rRNA	541	1554	1.9e-221	Name=23S_rRNA;product=23S ribosomal RNA (partial);note=aligned only 31 percent of the 23S ribosomal RNA
AK_6_k141_172085	rRNA	3	730	1e-199	Name=16S_rRNA;product=16S ribosomal RNA (partial);note=aligned only 45 percent of the 16S ribosomal RNA
AK_6_k141_176369	rRNA	340	1345	2.5e-98	Name=23S_rRNA;product=23S ribosomal RNA (partial);note=aligned only 31 percent of the 23S ribosomal RNA
AK_6_k141_177384	rRNA	131	993	1.7e-116	Name=23S_rRNA;product=23S ribosomal RNA (partial);note=aligned only 26 percent of the 23S ribosomal RNA
AK_6_k141_178798	rRNA	415	1138	5.3e-167	Name=16S_rRNA;product=16S ribosomal RNA (partial);note=aligned only 45 percent of the 16S ribosomal RNA
AK_6_k141_179674	rRNA	3892	4392	3.9e-133	Name=16S_rRNA;product=16S ribosomal RNA (partial);note=aligned only 31 percent of the 16S ribosomal RNA
AK_6_k141_197672	rRNA	162	1216	4.8e-46	Name=23S_rRNA;product=23S ribosomal RNA (partial);note=aligned only 32 percent of the 23S ribosomal RNA
AK_6_k141_207728	rRNA	67	1255	2.9e-224	Name=23S_rRNA;product=23S ribosomal RNA (partial);note=aligned only 36 percent of the 23S ribosomal RNA
AK_6_k141_207957	rRNA	496	958	1.9e-67	Name=16S_rRNA;product=16S ribosomal RNA (partial);note=aligned only 29 percent of the 16S ribosomal RNA
AK_6_k141_208244	rRNA	27	923	1.6e-215	Name=16S_rRNA;product=16S ribosomal RNA (partial);note=aligned only 56 percent of the 16S ribosomal RNA
AK_6_k141_214113	rRNA	415	1004	5.7e-09	Name=16S_rRNA;product=16S ribosomal RNA (partial);note=aligned only 37 percent of the 16S ribosomal RNA
AK_6_k141_2154	rRNA	171	1013	8.4e-156	Name=23S_rRNA;product=23S ribosomal RNA (partial);note=aligned only 26 percent of the 23S ribosomal RNA
AK_6_k141_227478	rRNA	955	1057	4.7e-09	Name=5S_rRNA;product=5S ribosomal RNA
AK_6_k141_23112	rRNA	91	1673	0	Name=23S_rRNA;product=23S ribosomal RNA (partial);note=aligned only 48 percent of the 23S ribosomal RNA
AK_6_k141_233037	rRNA	2	1371	1e-286	Name=23S_rRNA;product=23S ribosomal RNA (partial);note=aligned only 42 percent of the 23S ribosomal RNA
AK_6_k141_237191	rRNA	79	1801	3e-208	Name=23S_rRNA;product=23S ribosomal RNA (partial);note=aligned only 53 percent of the 23S ribosomal RNA
AK_6_k141_238827	rRNA	213	731	3.1e-75	Name=16S_rRNA;product=16S ribosomal RNA (partial);note=aligned only 32 percent of the 16S ribosomal RNA
AK_6_k141_250784	rRNA	207	1042	5.9e-162	Name=23S_rRNA;product=23S ribosomal RNA (partial);note=aligned only 25 percent of the 23S ribosomal RNA
AK_6_k141_252231	rRNA	3	1592	2.5e-289	Name=23S_rRNA;product=23S ribosomal RNA (partial);note=aligned only 49 percent of the 23S ribosomal RNA
AK_6_k141_255197	rRNA	866	1317	6.2e-97	Name=16S_rRNA;product=16S ribosomal RNA (partial);note=aligned only 28 percent of the 16S ribosomal RNA
AK_6_k141_256001	rRNA	4	843	1.7e-132	Name=23S_rRNA;product=23S ribosomal RNA (partial);note=aligned only 25 percent of the 23S ribosomal RNA
AK_6_k141_259411	rRNA	117	1445	5.1e-275	Name=23S_rRNA;product=23S ribosomal RNA (partial);note=aligned only 41 percent of the 23S ribosomal RNA
AK_6_k141_271984	rRNA	63	938	7.1e-132	Name=23S_rRNA;product=23S ribosomal RNA (partial);note=aligned only 27 percent of the 23S ribosomal RNA
AK_6_k141_281156	rRNA	153	1259	2.7e-114	Name=23S_rRNA;product=23S ribosomal RNA (partial);note=aligned only 34 percent of the 23S ribosomal RNA
AK_6_k141_292006	rRNA	10	1264	7e-276	Name=23S_rRNA;product=23S ribosomal RNA (partial);note=aligned only 38 percent of the 23S ribosomal RNA
AK_6_k141_292180	rRNA	328	835	2.5e-100	Name=16S_rRNA;product=16S ribosomal RNA (partial);note=aligned only 32 percent of the 16S ribosomal RNA
AK_6_k141_293729	rRNA	209	1207	1.2e-151	Name=23S_rRNA;product=23S ribosomal RNA (partial);note=aligned only 30 percent of the 23S ribosomal RNA
AK_6_k141_29783	rRNA	415	1310	1.7e-161	Name=23S_rRNA;product=23S ribosomal RNA (partial);note=aligned only 27 percent of the 23S ribosomal RNA
AK_6_k141_305847	rRNA	142	1937	0	Name=23S_rRNA;product=23S ribosomal RNA (partial);note=aligned only 55 percent of the 23S ribosomal RNA
AK_6_k141_311456	rRNA	1463	1910	8.4e-38	Name=16S_rRNA;product=16S ribosomal RNA (partial);note=aligned only 28 percent of the 16S ribosomal RNA
AK_6_k141_316195	rRNA	452	882	1.2e-36	Name=16S_rRNA;product=16S ribosomal RNA (partial);note=aligned only 27 percent of the 16S ribosomal RNA
AK_6_k141_324408	rRNA	3	1047	5.6e-201	Name=23S_rRNA;product=23S ribosomal RNA (partial);note=aligned only 32 percent of the 23S ribosomal RNA
AK_6_k141_325329	rRNA	1	908	1.1e-58	Name=23S_rRNA;product=23S ribosomal RNA (partial);note=aligned only 28 percent of the 23S ribosomal RNA
AK_6_k141_325505	rRNA	1004	1528	2.2e-144	Name=16S_rRNA;product=16S ribosomal RNA (partial);note=aligned only 33 percent of the 16S ribosomal RNA
AK_6_k141_329944	rRNA	1	1239	1.1e-232	Name=23S_rRNA;product=23S ribosomal RNA (partial);note=aligned only 38 percent of the 23S ribosomal RNA
AK_6_k141_343151	rRNA	14	865	5.7e-170	Name=23S_rRNA;product=23S ribosomal RNA (partial);note=aligned only 26 percent of the 23S ribosomal RNA
AK_6_k141_347524	rRNA	315	1153	4.6e-136	Name=23S_rRNA;product=23S ribosomal RNA (partial);note=aligned only 25 percent of the 23S ribosomal RNA
AK_6_k141_353087	rRNA	171	1489	1.1e-72	Name=16S_rRNA;product=16S ribosomal RNA
AK_6_k141_357276	rRNA	51	953	1.4e-190	Name=23S_rRNA;product=23S ribosomal RNA (partial);note=aligned only 27 percent of the 23S ribosomal RNA
AK_6_k141_36138	rRNA	2	1193	7.7e-233	Name=23S_rRNA;product=23S ribosomal RNA (partial);note=aligned only 36 percent of the 23S ribosomal RNA
AK_6_k141_361842	rRNA	461	1373	1e-164	Name=23S_rRNA;product=23S ribosomal RNA (partial);note=aligned only 28 percent of the 23S ribosomal RNA
AK_6_k141_361849	rRNA	145	1185	2.6e-191	Name=23S_rRNA;product=23S ribosomal RNA (partial);note=aligned only 32 percent of the 23S ribosomal RNA
AK_6_k141_369917	rRNA	2	901	1.1e-149	Name=23S_rRNA;product=23S ribosomal RNA (partial);note=aligned only 27 percent of the 23S ribosomal RNA
AK_6_k141_375965	rRNA	872	1763	1.3e-158	Name=23S_rRNA;product=23S ribosomal RNA (partial);note=aligned only 27 percent of the 23S ribosomal RNA
AK_6_k141_3775	rRNA	895	1298	7.3e-85	Name=16S_rRNA;product=16S ribosomal RNA (partial);note=aligned only 25 percent of the 16S ribosomal RNA
AK_6_k141_378386	rRNA	4	1051	2.2e-211	Name=23S_rRNA;product=23S ribosomal RNA (partial);note=aligned only 32 percent of the 23S ribosomal RNA
AK_6_k141_383877	rRNA	2	444	1.4e-88	Name=16S_rRNA;product=16S ribosomal RNA (partial);note=aligned only 27 percent of the 16S ribosomal RNA
AK_6_k141_387062	rRNA	168	1001	7.5e-158	Name=23S_rRNA;product=23S ribosomal RNA (partial);note=aligned only 25 percent of the 23S ribosomal RNA
AK_6_k141_392145	rRNA	790	2409	2.1e-295	Name=23S_rRNA;product=23S ribosomal RNA (partial);note=aligned only 50 percent of the 23S ribosomal RNA
AK_6_k141_398594	rRNA	303	2630	0	Name=23S_rRNA;product=23S ribosomal RNA (partial);note=aligned only 72 percent of the 23S ribosomal RNA
AK_6_k141_403308	rRNA	2	883	9.5e-194	Name=23S_rRNA;product=23S ribosomal RNA (partial);note=aligned only 27 percent of the 23S ribosomal RNA
AK_6_k141_406983	rRNA	5135	6471	1.2e-269	Name=23S_rRNA;product=23S ribosomal RNA (partial);note=aligned only 41 percent of the 23S ribosomal RNA
AK_6_k141_421898	rRNA	1118	2042	3.7e-48	Name=23S_rRNA;product=23S ribosomal RNA (partial);note=aligned only 28 percent of the 23S ribosomal RNA
AK_6_k141_424484	rRNA	1813	1921	2.2e-08	Name=5S_rRNA;product=5S ribosomal RNA
AK_6_k141_424707	rRNA	69	959	9.7e-50	Name=23S_rRNA;product=23S ribosomal RNA (partial);note=aligned only 27 percent of the 23S ribosomal RNA
AK_6_k141_428324	rRNA	121	1190	3.4e-243	Name=23S_rRNA;product=23S ribosomal RNA (partial);note=aligned only 33 percent of the 23S ribosomal RNA
AK_6_k141_433578	rRNA	221	1507	1.9e-73	Name=23S_rRNA;product=23S ribosomal RNA (partial);note=aligned only 39 percent of the 23S ribosomal RNA
AK_6_k141_438181	rRNA	329	1103	3.5e-107	Name=16S_rRNA;product=16S ribosomal RNA (partial);note=aligned only 48 percent of the 16S ribosomal RNA
AK_6_k141_446279	rRNA	1	976	8.1e-211	Name=23S_rRNA;product=23S ribosomal RNA (partial);note=aligned only 30 percent of the 23S ribosomal RNA
AK_6_k141_446279	rRNA	942	1819	3.6e-175	Name=23S_rRNA;product=23S ribosomal RNA (partial);note=aligned only 27 percent of the 23S ribosomal RNA
AK_6_k141_473706	rRNA	1	810	1.3e-164	Name=23S_rRNA;product=23S ribosomal RNA (partial);note=aligned only 25 percent of the 23S ribosomal RNA
AK_6_k141_474968	rRNA	843	1351	3.7e-96	Name=16S_rRNA;product=16S ribosomal RNA (partial);note=aligned only 32 percent of the 16S ribosomal RNA
AK_6_k141_489682	rRNA	166	612	4.6e-89	Name=16S_rRNA;product=16S ribosomal RNA (partial);note=aligned only 28 percent of the 16S ribosomal RNA
AK_6_k141_493257	rRNA	986	2032	1.4e-234	Name=23S_rRNA;product=23S ribosomal RNA (partial);note=aligned only 32 percent of the 23S ribosomal RNA
AK_6_k141_515128	rRNA	204	1147	1.3e-197	Name=23S_rRNA;product=23S ribosomal RNA (partial);note=aligned only 29 percent of the 23S ribosomal RNA
AK_6_k141_517682	rRNA	587	1677	1e-227	Name=23S_rRNA;product=23S ribosomal RNA (partial);note=aligned only 33 percent of the 23S ribosomal RNA
AK_6_k141_518119	rRNA	1	855	1.4e-158	Name=23S_rRNA;product=23S ribosomal RNA (partial);note=aligned only 26 percent of the 23S ribosomal RNA
AK_6_k141_519363	rRNA	819	1961	1.2e-278	Name=16S_rRNA;product=16S ribosomal RNA (partial);note=aligned only 72 percent of the 16S ribosomal RNA
AK_6_k141_519753	rRNA	11	823	2.8e-168	Name=23S_rRNA;product=23S ribosomal RNA (partial);note=aligned only 25 percent of the 23S ribosomal RNA
AK_6_k141_52379	rRNA	2	922	2.5e-192	Name=23S_rRNA;product=23S ribosomal RNA (partial);note=aligned only 28 percent of the 23S ribosomal RNA
AK_6_k141_533662	rRNA	1722	2205	2.1e-37	Name=16S_rRNA;product=16S ribosomal RNA (partial);note=aligned only 30 percent of the 16S ribosomal RNA
AK_6_k141_534210	rRNA	915	2099	1.1e-212	Name=23S_rRNA;product=23S ribosomal RNA (partial);note=aligned only 36 percent of the 23S ribosomal RNA
AK_6_k141_5557	rRNA	494	1201	2.3e-86	Name=16S_rRNA;product=16S ribosomal RNA (partial);note=aligned only 44 percent of the 16S ribosomal RNA
AK_6_k141_571637	rRNA	977	1089	1e-08	Name=5S_rRNA;product=5S ribosomal RNA
AK_6_k141_574855	rRNA	544	1301	1.7e-188	Name=16S_rRNA;product=16S ribosomal RNA (partial);note=aligned only 47 percent of the 16S ribosomal RNA
AK_6_k141_576066	rRNA	251	1157	4.2e-177	Name=23S_rRNA;product=23S ribosomal RNA (partial);note=aligned only 28 percent of the 23S ribosomal RNA
AK_6_k141_59289	rRNA	324	1165	4.4e-138	Name=23S_rRNA;product=23S ribosomal RNA (partial);note=aligned only 26 percent of the 23S ribosomal RNA
AK_6_k141_61685	rRNA	2	1194	1.8e-243	Name=23S_rRNA;product=23S ribosomal RNA (partial);note=aligned only 36 percent of the 23S ribosomal RNA
AK_6_k141_74164	rRNA	135	1134	7e-180	Name=23S_rRNA;product=23S ribosomal RNA (partial);note=aligned only 30 percent of the 23S ribosomal RNA
AK_6_k141_77072	rRNA	304	1118	7.6e-117	Name=16S_rRNA;product=16S ribosomal RNA (partial);note=aligned only 51 percent of the 16S ribosomal RNA
AK_6_k141_80411	rRNA	607	1063	7.7e-88	Name=16S_rRNA;product=16S ribosomal RNA (partial);note=aligned only 28 percent of the 16S ribosomal RNA
AK_6_k141_81328	rRNA	10	961	9.6e-91	Name=23S_rRNA;product=23S ribosomal RNA (partial);note=aligned only 29 percent of the 23S ribosomal RNA
AK_6_k141_8226	rRNA	158	1187	9.6e-239	Name=23S_rRNA;product=23S ribosomal RNA (partial);note=aligned only 31 percent of the 23S ribosomal RNA
AK_6_k141_86890	rRNA	68	1140	5.6e-39	Name=23S_rRNA;product=23S ribosomal RNA (partial);note=aligned only 33 percent of the 23S ribosomal RNA
AK_6_k141_87205	rRNA	144	1017	3.6e-222	Name=23S_rRNA;product=23S ribosomal RNA (partial);note=aligned only 27 percent of the 23S ribosomal RNA
AK_6_k141_87205	rRNA	1071	1181	1.7e-10	Name=5S_rRNA;product=5S ribosomal RNA
AK_6_k141_88812	rRNA	2	1052	5.2e-62	Name=23S_rRNA;product=23S ribosomal RNA (partial);note=aligned only 32 percent of the 23S ribosomal RNA
AK_6_k141_94655	rRNA	188	1214	2.7e-208	Name=23S_rRNA;product=23S ribosomal RNA (partial);note=aligned only 31 percent of the 23S ribosomal RNA
AK_6_k141_96061	rRNA	7	1118	4.2e-188	Name=23S_rRNA;product=23S ribosomal RNA (partial);note=aligned only 34 percent of the 23S ribosomal RNA
YL_1_k141_112561	rRNA	133	1317	6.4e-216	Name=23S_rRNA;product=23S ribosomal RNA (partial);note=aligned only 36 percent of the 23S ribosomal RNA
YL_1_k141_118749	rRNA	2	817	4.6e-28	Name=23S_rRNA;product=23S ribosomal RNA (partial);note=aligned only 25 percent of the 23S ribosomal RNA
YL_1_k141_122405	rRNA	1511	2488	1.2e-72	Name=16S_rRNA;product=16S ribosomal RNA (partial);note=aligned only 61 percent of the 16S ribosomal RNA
YL_1_k141_130128	rRNA	1348	3330	0	Name=23S_rRNA;product=23S ribosomal RNA (partial);note=aligned only 61 percent of the 23S ribosomal RNA
YL_1_k141_132874	rRNA	438	1268	1e-153	Name=23S_rRNA;product=23S ribosomal RNA (partial);note=aligned only 25 percent of the 23S ribosomal RNA
YL_1_k141_142410	rRNA	2258	2823	6.7e-64	Name=16S_rRNA;product=16S ribosomal RNA (partial);note=aligned only 35 percent of the 16S ribosomal RNA
YL_1_k141_162351	rRNA	908	1010	2.4e-07	Name=5S_rRNA;product=5S ribosomal RNA
YL_1_k141_169392	rRNA	36	1859	4e-206	Name=23S_rRNA;product=23S ribosomal RNA (partial);note=aligned only 56 percent of the 23S ribosomal RNA
YL_1_k141_188332	rRNA	78	1209	8.8e-39	Name=23S_rRNA;product=23S ribosomal RNA (partial);note=aligned only 35 percent of the 23S ribosomal RNA
YL_1_k141_191639	rRNA	433	830	2.1e-68	Name=16S_rRNA;product=16S ribosomal RNA (partial);note=aligned only 25 percent of the 16S ribosomal RNA
YL_1_k141_212086	rRNA	7	2424	9.9e-294	Name=23S_rRNA;product=23S ribosomal RNA (partial);note=aligned only 74 percent of the 23S ribosomal RNA
YL_1_k141_213394	rRNA	69	1399	1.4e-31	Name=23S_rRNA;product=23S ribosomal RNA (partial);note=aligned only 41 percent of the 23S ribosomal RNA
YL_1_k141_220481	rRNA	2364	3509	0	Name=23S_rRNA;product=23S ribosomal RNA (partial);note=aligned only 35 percent of the 23S ribosomal RNA
YL_1_k141_228309	rRNA	102	2072	1.7e-69	Name=23S_rRNA;product=23S ribosomal RNA (partial);note=aligned only 60 percent of the 23S ribosomal RNA
YL_1_k141_273900	rRNA	390	1454	6.8e-274	Name=23S_rRNA;product=23S ribosomal RNA (partial);note=aligned only 32 percent of the 23S ribosomal RNA
YL_1_k141_290191	rRNA	63	1201	8.8e-118	Name=23S_rRNA;product=23S ribosomal RNA (partial);note=aligned only 35 percent of the 23S ribosomal RNA
YL_1_k141_295769	rRNA	184	1595	0	Name=16S_rRNA;product=16S ribosomal RNA
YL_1_k141_309575	rRNA	1	827	1.8e-205	Name=23S_rRNA;product=23S ribosomal RNA (partial);note=aligned only 25 percent of the 23S ribosomal RNA
YL_1_k141_315219	rRNA	2	835	5.6e-79	Name=23S_rRNA;product=23S ribosomal RNA (partial);note=aligned only 25 percent of the 23S ribosomal RNA
YL_1_k141_317354	rRNA	4	1706	4.5e-96	Name=23S_rRNA;product=23S ribosomal RNA (partial);note=aligned only 52 percent of the 23S ribosomal RNA
YL_1_k141_317795	rRNA	34	1175	1.7e-238	Name=23S_rRNA;product=23S ribosomal RNA (partial);note=aligned only 35 percent of the 23S ribosomal RNA
YL_1_k141_385993	rRNA	118	1747	0	Name=23S_rRNA;product=23S ribosomal RNA (partial);note=aligned only 50 percent of the 23S ribosomal RNA
YL_1_k141_385993	rRNA	1814	1928	1.3e-19	Name=5S_rRNA;product=5S ribosomal RNA
YL_1_k141_412984	rRNA	603	1606	1e-238	Name=16S_rRNA;product=16S ribosomal RNA (partial);note=aligned only 63 percent of the 16S ribosomal RNA
YL_1_k141_415647	rRNA	513	1253	2.7e-82	Name=16S_rRNA;product=16S ribosomal RNA (partial);note=aligned only 46 percent of the 16S ribosomal RNA
YL_1_k141_427801	rRNA	477	1643	1.5e-204	Name=23S_rRNA;product=23S ribosomal RNA (partial);note=aligned only 36 percent of the 23S ribosomal RNA
YL_1_k141_431603	rRNA	284	1748	3.9e-211	Name=16S_rRNA;product=16S ribosomal RNA
YL_1_k141_457351	rRNA	1159	1236	1.6e-10	Name=5S_rRNA;product=5S ribosomal RNA (partial);note=aligned only 65 percent of the 5S ribosomal RNA
YL_1_k141_472470	rRNA	251	1364	1.4e-170	Name=23S_rRNA;product=23S ribosomal RNA (partial);note=aligned only 34 percent of the 23S ribosomal RNA
YL_1_k141_485210	rRNA	40	1016	2.8e-299	Name=23S_rRNA;product=23S ribosomal RNA (partial);note=aligned only 30 percent of the 23S ribosomal RNA
YL_1_k141_490036	rRNA	901	993	3.6e-14	Name=5S_rRNA;product=5S ribosomal RNA (partial);note=aligned only 78 percent of the 5S ribosomal RNA
YL_1_k141_491094	rRNA	64	1916	2.6e-88	Name=23S_rRNA;product=23S ribosomal RNA (partial);note=aligned only 57 percent of the 23S ribosomal RNA
YL_1_k141_54472	rRNA	2276	3728	2.4e-99	Name=23S_rRNA;product=23S ribosomal RNA (partial);note=aligned only 44 percent of the 23S ribosomal RNA
YL_1_k141_60582	rRNA	1	996	3.4e-173	Name=23S_rRNA;product=23S ribosomal RNA (partial);note=aligned only 30 percent of the 23S ribosomal RNA
YL_1_k141_70801	rRNA	2	93	6e-14	Name=5S_rRNA;product=5S ribosomal RNA (partial);note=aligned only 77 percent of the 5S ribosomal RNA
YL_1_k141_75249	rRNA	7481	7588	1.5e-08	Name=5S_rRNA;product=5S ribosomal RNA
YL_1_k141_8600	rRNA	472	1473	2.8e-148	Name=23S_rRNA;product=23S ribosomal RNA (partial);note=aligned only 31 percent of the 23S ribosomal RNA
YL_1_k141_90293	rRNA	722	836	6.2e-18	Name=5S_rRNA;product=5S ribosomal RNA
YL_2_k141_165722	rRNA	8411	8517	1.9e-07	Name=5S_rRNA;product=5S ribosomal RNA
YL_2_k141_174202	rRNA	1	1148	9.5e-221	Name=23S_rRNA;product=23S ribosomal RNA (partial);note=aligned only 35 percent of the 23S ribosomal RNA
YL_2_k141_200451	rRNA	1	1372	1.5e-95	Name=23S_rRNA;product=23S ribosomal RNA (partial);note=aligned only 42 percent of the 23S ribosomal RNA
YL_2_k141_201743	rRNA	3	1085	3.1e-44	Name=23S_rRNA;product=23S ribosomal RNA (partial);note=aligned only 33 percent of the 23S ribosomal RNA
YL_2_k141_211028	rRNA	37	1743	1.3e-96	Name=23S_rRNA;product=23S ribosomal RNA (partial);note=aligned only 52 percent of the 23S ribosomal RNA
YL_2_k141_21878	rRNA	445	543	3.4e-07	Name=5S_rRNA;product=5S ribosomal RNA
YL_2_k141_23640	rRNA	9	826	1.2e-110	Name=16S_rRNA;product=16S ribosomal RNA (partial);note=aligned only 51 percent of the 16S ribosomal RNA
YL_2_k141_23683	rRNA	468	1672	6.1e-187	Name=16S_rRNA;product=16S ribosomal RNA (partial);note=aligned only 76 percent of the 16S ribosomal RNA
YL_2_k141_248941	rRNA	869	1830	5.9e-48	Name=23S_rRNA;product=23S ribosomal RNA (partial);note=aligned only 29 percent of the 23S ribosomal RNA
YL_2_k141_252972	rRNA	213	1216	1.4e-287	Name=23S_rRNA;product=23S ribosomal RNA (partial);note=aligned only 31 percent of the 23S ribosomal RNA
YL_2_k141_255766	rRNA	161	274	8.1e-25	Name=5S_rRNA;product=5S ribosomal RNA
YL_2_k141_270232	rRNA	345	1643	0	Name=16S_rRNA;product=16S ribosomal RNA
YL_2_k141_27102	rRNA	502	608	2.9e-07	Name=5S_rRNA;product=5S ribosomal RNA
YL_2_k141_280572	rRNA	330	1342	2.8e-262	Name=23S_rRNA;product=23S ribosomal RNA (partial);note=aligned only 31 percent of the 23S ribosomal RNA
YL_2_k141_283398	rRNA	1	892	9.3e-168	Name=23S_rRNA;product=23S ribosomal RNA (partial);note=aligned only 27 percent of the 23S ribosomal RNA
YL_2_k141_347845	rRNA	29	2008	1.6e-71	Name=23S_rRNA;product=23S ribosomal RNA (partial);note=aligned only 61 percent of the 23S ribosomal RNA
YL_2_k141_368459	rRNA	2	1923	9.8e-205	Name=23S_rRNA;product=23S ribosomal RNA (partial);note=aligned only 59 percent of the 23S ribosomal RNA
YL_2_k141_408149	rRNA	1	2656	0	Name=23S_rRNA;product=23S ribosomal RNA
YL_2_k141_408400	rRNA	1011	1969	5.3e-43	Name=23S_rRNA;product=23S ribosomal RNA (partial);note=aligned only 29 percent of the 23S ribosomal RNA
YL_2_k141_411226	rRNA	87	1582	0	Name=23S_rRNA;product=23S ribosomal RNA (partial);note=aligned only 46 percent of the 23S ribosomal RNA
YL_2_k141_434171	rRNA	353	1300	6.7e-261	Name=23S_rRNA;product=23S ribosomal RNA (partial);note=aligned only 29 percent of the 23S ribosomal RNA
YL_2_k141_434171	rRNA	1352	1457	1.7e-07	Name=5S_rRNA;product=5S ribosomal RNA
YL_2_k141_462415	rRNA	599	2767	4.9e-259	Name=23S_rRNA;product=23S ribosomal RNA (partial);note=aligned only 67 percent of the 23S ribosomal RNA
YL_2_k141_470053	rRNA	647	1190	4.1e-141	Name=16S_rRNA;product=16S ribosomal RNA (partial);note=aligned only 34 percent of the 16S ribosomal RNA
YL_2_k141_489739	rRNA	9	735	2.2e-80	Name=16S_rRNA;product=16S ribosomal RNA (partial);note=aligned only 45 percent of the 16S ribosomal RNA
YL_2_k141_497882	rRNA	754	1274	3.1e-28	Name=16S_rRNA;product=16S ribosomal RNA (partial);note=aligned only 32 percent of the 16S ribosomal RNA
YL_2_k141_499625	rRNA	862	1768	1.8e-171	Name=23S_rRNA;product=23S ribosomal RNA (partial);note=aligned only 28 percent of the 23S ribosomal RNA
YL_2_k141_513701	rRNA	187	1409	9.1e-218	Name=23S_rRNA;product=23S ribosomal RNA (partial);note=aligned only 37 percent of the 23S ribosomal RNA
YL_2_k141_515968	rRNA	419	1932	0	Name=16S_rRNA;product=16S ribosomal RNA
YL_2_k141_516189	rRNA	1485	1587	1.4e-08	Name=5S_rRNA;product=5S ribosomal RNA
YL_2_k141_518476	rRNA	582	1199	8e-21	Name=16S_rRNA;product=16S ribosomal RNA (partial);note=aligned only 38 percent of the 16S ribosomal RNA
YL_2_k141_519353	rRNA	190	1861	0	Name=23S_rRNA;product=23S ribosomal RNA (partial);note=aligned only 51 percent of the 23S ribosomal RNA
YL_2_k141_520202	rRNA	817	1627	4e-73	Name=23S_rRNA;product=23S ribosomal RNA (partial);note=aligned only 25 percent of the 23S ribosomal RNA
YL_2_k141_530586	rRNA	516	1294	6.8e-59	Name=16S_rRNA;product=16S ribosomal RNA (partial);note=aligned only 49 percent of the 16S ribosomal RNA
YL_2_k141_64679	rRNA	365	1081	6e-140	Name=16S_rRNA;product=16S ribosomal RNA (partial);note=aligned only 45 percent of the 16S ribosomal RNA
YL_2_k141_85857	rRNA	1631	1724	1e-09	Name=5S_rRNA;product=5S ribosomal RNA (partial);note=aligned only 78 percent of the 5S ribosomal RNA
YL_2_k141_91435	rRNA	197	1054	3.5e-139	Name=23S_rRNA;product=23S ribosomal RNA (partial);note=aligned only 26 percent of the 23S ribosomal RNA
YL_3_k141_101837	rRNA	321	1156	5.3e-31	Name=23S_rRNA;product=23S ribosomal RNA (partial);note=aligned only 25 percent of the 23S ribosomal RNA
YL_3_k141_105829	rRNA	16	1167	2.8e-250	Name=23S_rRNA;product=23S ribosomal RNA (partial);note=aligned only 35 percent of the 23S ribosomal RNA
YL_3_k141_116020	rRNA	1552	2065	2.2e-49	Name=16S_rRNA;product=16S ribosomal RNA (partial);note=aligned only 32 percent of the 16S ribosomal RNA
YL_3_k141_116310	rRNA	149	982	5.5e-116	Name=23S_rRNA;product=23S ribosomal RNA (partial);note=aligned only 25 percent of the 23S ribosomal RNA
YL_3_k141_116310	rRNA	1033	3575	0	Name=23S_rRNA;product=23S ribosomal RNA (partial);note=aligned only 78 percent of the 23S ribosomal RNA
YL_3_k141_152716	rRNA	307	1208	1.9e-109	Name=23S_rRNA;product=23S ribosomal RNA (partial);note=aligned only 27 percent of the 23S ribosomal RNA
YL_3_k141_170069	rRNA	229	334	1.2e-07	Name=5S_rRNA;product=5S ribosomal RNA
YL_3_k141_172377	rRNA	1	825	3.6e-84	Name=23S_rRNA;product=23S ribosomal RNA (partial);note=aligned only 25 percent of the 23S ribosomal RNA
YL_3_k141_206338	rRNA	2226	2328	1.6e-17	Name=5S_rRNA;product=5S ribosomal RNA
YL_3_k141_230142	rRNA	1305	1398	2.2e-07	Name=5S_rRNA;product=5S ribosomal RNA (partial);note=aligned only 78 percent of the 5S ribosomal RNA
YL_3_k141_253300	rRNA	64	500	4.3e-98	Name=16S_rRNA;product=16S ribosomal RNA (partial);note=aligned only 27 percent of the 16S ribosomal RNA
YL_3_k141_260384	rRNA	2000	2110	1.3e-09	Name=5S_rRNA;product=5S ribosomal RNA
YL_3_k141_267126	rRNA	532	1330	1.9e-219	Name=16S_rRNA;product=16S ribosomal RNA (partial);note=aligned only 50 percent of the 16S ribosomal RNA
YL_3_k141_285410	rRNA	5	1212	7.3e-55	Name=23S_rRNA;product=23S ribosomal RNA (partial);note=aligned only 37 percent of the 23S ribosomal RNA
YL_3_k141_330281	rRNA	4753	5287	5.8e-58	Name=16S_rRNA;product=16S ribosomal RNA (partial);note=aligned only 33 percent of the 16S ribosomal RNA
YL_3_k141_333498	rRNA	130	1416	3e-192	Name=16S_rRNA;product=16S ribosomal RNA
YL_3_k141_366586	rRNA	3	1217	1.6e-122	Name=23S_rRNA;product=23S ribosomal RNA (partial);note=aligned only 37 percent of the 23S ribosomal RNA
YL_3_k141_436073	rRNA	790	1754	2.2e-34	Name=23S_rRNA;product=23S ribosomal RNA (partial);note=aligned only 29 percent of the 23S ribosomal RNA
YL_3_k141_446457	rRNA	79	1700	3.7e-124	Name=23S_rRNA;product=23S ribosomal RNA (partial);note=aligned only 50 percent of the 23S ribosomal RNA
YL_3_k141_472790	rRNA	6671	6774	6.8e-08	Name=5S_rRNA;product=5S ribosomal RNA
YL_3_k141_475967	rRNA	8	1070	2.1e-194	Name=23S_rRNA;product=23S ribosomal RNA (partial);note=aligned only 32 percent of the 23S ribosomal RNA
YL_3_k141_478488	rRNA	8	118	2.7e-10	Name=5S_rRNA;product=5S ribosomal RNA
YL_3_k141_487787	rRNA	470	1766	2.6e-53	Name=23S_rRNA;product=23S ribosomal RNA (partial);note=aligned only 40 percent of the 23S ribosomal RNA
YL_3_k141_491018	rRNA	208	304	1.6e-08	Name=5S_rRNA;product=5S ribosomal RNA
YL_3_k141_492674	rRNA	5	111	2.9e-07	Name=5S_rRNA;product=5S ribosomal RNA
YL_3_k141_502836	rRNA	142	1114	1e-187	Name=23S_rRNA;product=23S ribosomal RNA (partial);note=aligned only 30 percent of the 23S ribosomal RNA
YL_3_k141_519086	rRNA	198	823	6.5e-125	Name=16S_rRNA;product=16S ribosomal RNA (partial);note=aligned only 39 percent of the 16S ribosomal RNA
YL_3_k141_60563	rRNA	431	536	1.7e-07	Name=5S_rRNA;product=5S ribosomal RNA
YL_3_k141_65111	rRNA	340	1264	7.6e-177	Name=23S_rRNA;product=23S ribosomal RNA (partial);note=aligned only 28 percent of the 23S ribosomal RNA
YL_3_k141_76020	rRNA	1336	2371	5.1e-125	Name=23S_rRNA;product=23S ribosomal RNA (partial);note=aligned only 32 percent of the 23S ribosomal RNA
YL_3_k141_77004	rRNA	327	434	8.1e-08	Name=5S_rRNA;product=5S ribosomal RNA
YL_3_k141_987	rRNA	610	1520	1.8e-221	Name=16S_rRNA;product=16S ribosomal RNA (partial);note=aligned only 57 percent of the 16S ribosomal RNA
YL_4_k141_103778	rRNA	106	1938	7.8e-211	Name=23S_rRNA;product=23S ribosomal RNA (partial);note=aligned only 56 percent of the 23S ribosomal RNA
YL_4_k141_10743	rRNA	1	1187	6.3e-170	Name=23S_rRNA;product=23S ribosomal RNA (partial);note=aligned only 36 percent of the 23S ribosomal RNA
YL_4_k141_124840	rRNA	175	1487	0	Name=23S_rRNA;product=23S ribosomal RNA (partial);note=aligned only 40 percent of the 23S ribosomal RNA
YL_4_k141_154003	rRNA	524	1556	1.5e-143	Name=16S_rRNA;product=16S ribosomal RNA (partial);note=aligned only 65 percent of the 16S ribosomal RNA
YL_4_k141_174681	rRNA	73	1403	7.6e-168	Name=23S_rRNA;product=23S ribosomal RNA (partial);note=aligned only 41 percent of the 23S ribosomal RNA
YL_4_k141_180832	rRNA	206	1055	7.9e-43	Name=23S_rRNA;product=23S ribosomal RNA (partial);note=aligned only 26 percent of the 23S ribosomal RNA
YL_4_k141_181035	rRNA	394	1345	2.1e-67	Name=16S_rRNA;product=16S ribosomal RNA (partial);note=aligned only 60 percent of the 16S ribosomal RNA
YL_4_k141_18886	rRNA	36	895	6.7e-216	Name=23S_rRNA;product=23S ribosomal RNA (partial);note=aligned only 26 percent of the 23S ribosomal RNA
YL_4_k141_217635	rRNA	233	2291	2.8e-255	Name=23S_rRNA;product=23S ribosomal RNA (partial);note=aligned only 63 percent of the 23S ribosomal RNA
YL_4_k141_22109	rRNA	41	1503	1.5e-76	Name=23S_rRNA;product=23S ribosomal RNA (partial);note=aligned only 45 percent of the 23S ribosomal RNA
YL_4_k141_256526	rRNA	250	1284	2e-145	Name=23S_rRNA;product=23S ribosomal RNA (partial);note=aligned only 32 percent of the 23S ribosomal RNA
YL_4_k141_278043	rRNA	77	819	5.9e-160	Name=16S_rRNA;product=16S ribosomal RNA (partial);note=aligned only 46 percent of the 16S ribosomal RNA
YL_4_k141_287312	rRNA	2	811	1e-125	Name=16S_rRNA;product=16S ribosomal RNA (partial);note=aligned only 51 percent of the 16S ribosomal RNA
YL_4_k141_292969	rRNA	239	1734	0	Name=23S_rRNA;product=23S ribosomal RNA (partial);note=aligned only 46 percent of the 23S ribosomal RNA
YL_4_k141_312935	rRNA	476	1328	1.2e-18	Name=23S_rRNA;product=23S ribosomal RNA (partial);note=aligned only 26 percent of the 23S ribosomal RNA
YL_4_k141_337692	rRNA	254	1797	1.2e-75	Name=23S_rRNA;product=23S ribosomal RNA (partial);note=aligned only 47 percent of the 23S ribosomal RNA
YL_4_k141_33795	rRNA	193	1088	3.3e-89	Name=16S_rRNA;product=16S ribosomal RNA (partial);note=aligned only 56 percent of the 16S ribosomal RNA
YL_4_k141_340041	rRNA	64	175	3.6e-09	Name=5S_rRNA;product=5S ribosomal RNA
YL_4_k141_346295	rRNA	388	1041	1.6e-46	Name=16S_rRNA;product=16S ribosomal RNA (partial);note=aligned only 41 percent of the 16S ribosomal RNA
YL_4_k141_347582	rRNA	130	604	3.3e-37	Name=16S_rRNA;product=16S ribosomal RNA (partial);note=aligned only 29 percent of the 16S ribosomal RNA
YL_4_k141_357622	rRNA	5	894	2.8e-221	Name=16S_rRNA;product=16S ribosomal RNA (partial);note=aligned only 56 percent of the 16S ribosomal RNA
YL_4_k141_413280	rRNA	2	1294	1.1e-93	Name=16S_rRNA;product=16S ribosomal RNA
YL_4_k141_438175	rRNA	873	2500	6.3e-185	Name=23S_rRNA;product=23S ribosomal RNA (partial);note=aligned only 50 percent of the 23S ribosomal RNA
YL_4_k141_442446	rRNA	2	861	7.9e-163	Name=23S_rRNA;product=23S ribosomal RNA (partial);note=aligned only 26 percent of the 23S ribosomal RNA
YL_4_k141_447359	rRNA	4	829	1.7e-144	Name=23S_rRNA;product=23S ribosomal RNA (partial);note=aligned only 25 percent of the 23S ribosomal RNA
YL_4_k141_454940	rRNA	6	907	9.9e-116	Name=23S_rRNA;product=23S ribosomal RNA (partial);note=aligned only 27 percent of the 23S ribosomal RNA
YL_4_k141_468805	rRNA	230	1662	0	Name=16S_rRNA;product=16S ribosomal RNA
YL_4_k141_476380	rRNA	23	1017	9.4e-42	Name=23S_rRNA;product=23S ribosomal RNA (partial);note=aligned only 30 percent of the 23S ribosomal RNA
YL_4_k141_48871	rRNA	3	929	1.2e-08	Name=23S_rRNA;product=23S ribosomal RNA (partial);note=aligned only 28 percent of the 23S ribosomal RNA
YL_4_k141_59252	rRNA	334	448	1.3e-19	Name=5S_rRNA;product=5S ribosomal RNA
YL_5_k141_106550	rRNA	681	1753	8.6e-124	Name=23S_rRNA;product=23S ribosomal RNA (partial);note=aligned only 33 percent of the 23S ribosomal RNA
YL_5_k141_156521	rRNA	574	1535	3.9e-51	Name=23S_rRNA;product=23S ribosomal RNA (partial);note=aligned only 29 percent of the 23S ribosomal RNA
YL_5_k141_179544	rRNA	2	1114	2.3e-200	Name=23S_rRNA;product=23S ribosomal RNA (partial);note=aligned only 34 percent of the 23S ribosomal RNA
YL_5_k141_179786	rRNA	3487	4327	3.5e-150	Name=23S_rRNA;product=23S ribosomal RNA (partial);note=aligned only 26 percent of the 23S ribosomal RNA
YL_5_k141_204861	rRNA	2	1343	2.1e-193	Name=23S_rRNA;product=23S ribosomal RNA (partial);note=aligned only 41 percent of the 23S ribosomal RNA
YL_5_k141_212755	rRNA	5	1435	4e-217	Name=16S_rRNA;product=16S ribosomal RNA
YL_5_k141_22117	rRNA	1804	1918	1.3e-19	Name=5S_rRNA;product=5S ribosomal RNA
YL_5_k141_227082	rRNA	4	1426	2.8e-304	Name=23S_rRNA;product=23S ribosomal RNA (partial);note=aligned only 44 percent of the 23S ribosomal RNA
YL_5_k141_229951	rRNA	2	1252	0	Name=16S_rRNA;product=16S ribosomal RNA (partial);note=aligned only 78 percent of the 16S ribosomal RNA
YL_5_k141_244513	rRNA	62	1038	3.9e-07	Name=23S_rRNA;product=23S ribosomal RNA (partial);note=aligned only 30 percent of the 23S ribosomal RNA
YL_5_k141_308195	rRNA	426	521	2.9e-08	Name=5S_rRNA;product=5S ribosomal RNA
YL_5_k141_311143	rRNA	269	2751	0	Name=23S_rRNA;product=23S ribosomal RNA (partial);note=aligned only 76 percent of the 23S ribosomal RNA
YL_5_k141_338191	rRNA	60	1458	2.9e-41	Name=23S_rRNA;product=23S ribosomal RNA (partial);note=aligned only 43 percent of the 23S ribosomal RNA
YL_5_k141_338760	rRNA	326	1279	4.8e-249	Name=16S_rRNA;product=16S ribosomal RNA (partial);note=aligned only 60 percent of the 16S ribosomal RNA
YL_5_k141_34449	rRNA	1763	2614	3.7e-156	Name=23S_rRNA;product=23S ribosomal RNA (partial);note=aligned only 26 percent of the 23S ribosomal RNA
YL_5_k141_34590	rRNA	962	1060	3.4e-07	Name=5S_rRNA;product=5S ribosomal RNA
YL_5_k141_352661	rRNA	146	1473	6.8e-139	Name=23S_rRNA;product=23S ribosomal RNA (partial);note=aligned only 41 percent of the 23S ribosomal RNA
YL_5_k141_35873	rRNA	2039	2475	3.9e-83	Name=16S_rRNA;product=16S ribosomal RNA (partial);note=aligned only 27 percent of the 16S ribosomal RNA
YL_5_k141_37023	rRNA	56	891	5.4e-80	Name=23S_rRNA;product=23S ribosomal RNA (partial);note=aligned only 25 percent of the 23S ribosomal RNA
YL_5_k141_37023	rRNA	1329	1442	1.2e-24	Name=5S_rRNA;product=5S ribosomal RNA
YL_5_k141_379552	rRNA	5	1708	3.4e-96	Name=23S_rRNA;product=23S ribosomal RNA (partial);note=aligned only 52 percent of the 23S ribosomal RNA
YL_5_k141_397040	rRNA	1	1033	1.9e-299	Name=23S_rRNA;product=23S ribosomal RNA (partial);note=aligned only 31 percent of the 23S ribosomal RNA
YL_5_k141_405895	rRNA	170	276	1.8e-08	Name=5S_rRNA;product=5S ribosomal RNA
YL_5_k141_421112	rRNA	155	1100	5.1e-179	Name=16S_rRNA;product=16S ribosomal RNA (partial);note=aligned only 59 percent of the 16S ribosomal RNA
YL_5_k141_42199	rRNA	689	2471	5.2e-197	Name=23S_rRNA;product=23S ribosomal RNA (partial);note=aligned only 55 percent of the 23S ribosomal RNA
YL_5_k141_422864	rRNA	89	200	1.7e-14	Name=5S_rRNA;product=5S ribosomal RNA
YL_5_k141_438340	rRNA	8661	8766	1.7e-07	Name=5S_rRNA;product=5S ribosomal RNA
YL_5_k141_75277	rRNA	367	806	1e-90	Name=16S_rRNA;product=16S ribosomal RNA (partial);note=aligned only 27 percent of the 16S ribosomal RNA
YL_5_k141_87163	rRNA	1084	1194	6.4e-07	Name=5S_rRNA;product=5S ribosomal RNA
TB_1_k141_111321	rRNA	4	1345	9.5e-244	Name=23S_rRNA;product=23S ribosomal RNA (partial);note=aligned only 41 percent of the 23S ribosomal RNA
TB_1_k141_121281	rRNA	672	2071	1.8e-246	Name=16S_rRNA;product=16S ribosomal RNA
TB_1_k141_147129	rRNA	326	435	4.9e-08	Name=5S_rRNA;product=5S ribosomal RNA
TB_1_k141_147980	rRNA	1	461	1.3e-43	Name=16S_rRNA;product=16S ribosomal RNA (partial);note=aligned only 29 percent of the 16S ribosomal RNA
TB_1_k141_168047	rRNA	332	1688	7.9e-272	Name=23S_rRNA;product=23S ribosomal RNA (partial);note=aligned only 41 percent of the 23S ribosomal RNA
TB_1_k141_192835	rRNA	2	964	2.3e-93	Name=23S_rRNA;product=23S ribosomal RNA (partial);note=aligned only 29 percent of the 23S ribosomal RNA
TB_1_k141_198301	rRNA	177	1047	1.2e-31	Name=23S_rRNA;product=23S ribosomal RNA (partial);note=aligned only 26 percent of the 23S ribosomal RNA
TB_1_k141_264951	rRNA	123	1278	4.2e-219	Name=23S_rRNA;product=23S ribosomal RNA (partial);note=aligned only 35 percent of the 23S ribosomal RNA
TB_1_k141_295422	rRNA	282	1248	1.5e-56	Name=23S_rRNA;product=23S ribosomal RNA (partial);note=aligned only 29 percent of the 23S ribosomal RNA
TB_1_k141_314195	rRNA	255	1608	3.7e-155	Name=23S_rRNA;product=23S ribosomal RNA (partial);note=aligned only 41 percent of the 23S ribosomal RNA
TB_1_k141_314457	rRNA	361	1896	8.2e-75	Name=23S_rRNA;product=23S ribosomal RNA (partial);note=aligned only 47 percent of the 23S ribosomal RNA
TB_1_k141_314540	rRNA	697	810	1.6e-19	Name=5S_rRNA;product=5S ribosomal RNA
TB_1_k141_321484	rRNA	20	131	9.9e-16	Name=5S_rRNA;product=5S ribosomal RNA
TB_1_k141_341982	rRNA	2617	2715	3.4e-07	Name=5S_rRNA;product=5S ribosomal RNA
TB_1_k141_400106	rRNA	5220	5329	6.8e-11	Name=5S_rRNA;product=5S ribosomal RNA
TB_1_k141_40347	rRNA	4554	4653	3e-07	Name=5S_rRNA;product=5S ribosomal RNA
TB_1_k141_424556	rRNA	626	1077	1.3e-38	Name=16S_rRNA;product=16S ribosomal RNA (partial);note=aligned only 28 percent of the 16S ribosomal RNA
TB_1_k141_446071	rRNA	5176	5287	1.6e-14	Name=5S_rRNA;product=5S ribosomal RNA
TB_1_k141_495215	rRNA	85	1028	1.3e-225	Name=16S_rRNA;product=16S ribosomal RNA (partial);note=aligned only 59 percent of the 16S ribosomal RNA
TB_1_k141_507507	rRNA	11829	11933	1.9e-07	Name=5S_rRNA;product=5S ribosomal RNA
TB_1_k141_510583	rRNA	1	1413	2.6e-258	Name=23S_rRNA;product=23S ribosomal RNA (partial);note=aligned only 43 percent of the 23S ribosomal RNA
TB_1_k141_512372	rRNA	428	1588	1.9e-282	Name=23S_rRNA;product=23S ribosomal RNA (partial);note=aligned only 35 percent of the 23S ribosomal RNA
TB_1_k141_51320	rRNA	1	455	1.7e-122	Name=16S_rRNA;product=16S ribosomal RNA (partial);note=aligned only 28 percent of the 16S ribosomal RNA
TB_1_k141_51320	rRNA	761	2713	0	Name=23S_rRNA;product=23S ribosomal RNA (partial);note=aligned only 60 percent of the 23S ribosomal RNA
TB_1_k141_522772	rRNA	32	1039	1.5e-42	Name=23S_rRNA;product=23S ribosomal RNA (partial);note=aligned only 31 percent of the 23S ribosomal RNA
TB_1_k141_52806	rRNA	1537	2656	3.8e-300	Name=16S_rRNA;product=16S ribosomal RNA (partial);note=aligned only 70 percent of the 16S ribosomal RNA
TB_1_k141_534485	rRNA	358	1180	3.2e-109	Name=23S_rRNA;product=23S ribosomal RNA (partial);note=aligned only 25 percent of the 23S ribosomal RNA
TB_1_k141_56443	rRNA	219	1672	2.3e-191	Name=23S_rRNA;product=23S ribosomal RNA (partial);note=aligned only 44 percent of the 23S ribosomal RNA
TB_1_k141_607031	rRNA	449	547	1.5e-08	Name=5S_rRNA;product=5S ribosomal RNA
TB_1_k141_646493	rRNA	544	1733	6.8e-240	Name=23S_rRNA;product=23S ribosomal RNA (partial);note=aligned only 36 percent of the 23S ribosomal RNA
TB_1_k141_65092	rRNA	382	490	2.2e-08	Name=5S_rRNA;product=5S ribosomal RNA
TB_1_k141_687733	rRNA	2175	2280	4.4e-07	Name=5S_rRNA;product=5S ribosomal RNA
TB_1_k141_69583	rRNA	22	1405	0	Name=23S_rRNA;product=23S ribosomal RNA (partial);note=aligned only 42 percent of the 23S ribosomal RNA
TB_1_k141_82587	rRNA	5335	5441	5.4e-08	Name=5S_rRNA;product=5S ribosomal RNA
TB_1_k141_9522	rRNA	1906	2607	1.2e-57	Name=16S_rRNA;product=16S ribosomal RNA (partial);note=aligned only 44 percent of the 16S ribosomal RNA
TB_2_k141_108284	rRNA	1	908	1.5e-177	Name=23S_rRNA;product=23S ribosomal RNA (partial);note=aligned only 28 percent of the 23S ribosomal RNA
TB_2_k141_129328	rRNA	214	315	9.2e-08	Name=5S_rRNA;product=5S ribosomal RNA
TB_2_k141_134634	rRNA	1	1562	0	Name=23S_rRNA;product=23S ribosomal RNA (partial);note=aligned only 48 percent of the 23S ribosomal RNA
TB_2_k141_14570	rRNA	1968	2074	1.9e-08	Name=5S_rRNA;product=5S ribosomal RNA
TB_2_k141_148217	rRNA	60	986	6.8e-159	Name=23S_rRNA;product=23S ribosomal RNA (partial);note=aligned only 28 percent of the 23S ribosomal RNA
TB_2_k141_171557	rRNA	698	804	5.4e-08	Name=5S_rRNA;product=5S ribosomal RNA
TB_2_k141_178194	rRNA	60	1530	2.5e-67	Name=23S_rRNA;product=23S ribosomal RNA (partial);note=aligned only 45 percent of the 23S ribosomal RNA
TB_2_k141_196795	rRNA	873	1309	6.6e-82	Name=16S_rRNA;product=16S ribosomal RNA (partial);note=aligned only 27 percent of the 16S ribosomal RNA
TB_2_k141_199084	rRNA	3	1239	4.3e-253	Name=23S_rRNA;product=23S ribosomal RNA (partial);note=aligned only 38 percent of the 23S ribosomal RNA
TB_2_k141_204910	rRNA	57	163	1.9e-08	Name=5S_rRNA;product=5S ribosomal RNA
TB_2_k141_209914	rRNA	1337	1422	3.8e-07	Name=5S_rRNA;product=5S ribosomal RNA (partial);note=aligned only 72 percent of the 5S ribosomal RNA
TB_2_k141_211071	rRNA	982	1089	2.8e-10	Name=5S_rRNA;product=5S ribosomal RNA
TB_2_k141_211709	rRNA	144	1006	3.2e-172	Name=23S_rRNA;product=23S ribosomal RNA (partial);note=aligned only 26 percent of the 23S ribosomal RNA
TB_2_k141_229188	rRNA	166	891	2.5e-160	Name=16S_rRNA;product=16S ribosomal RNA (partial);note=aligned only 45 percent of the 16S ribosomal RNA
TB_2_k141_237418	rRNA	149	1012	7.3e-171	Name=23S_rRNA;product=23S ribosomal RNA (partial);note=aligned only 26 percent of the 23S ribosomal RNA
TB_2_k141_239263	rRNA	1441	2377	1.7e-98	Name=23S_rRNA;product=23S ribosomal RNA (partial);note=aligned only 28 percent of the 23S ribosomal RNA
TB_2_k141_246738	rRNA	7	1535	4.8e-120	Name=23S_rRNA;product=23S ribosomal RNA (partial);note=aligned only 47 percent of the 23S ribosomal RNA
TB_2_k141_249285	rRNA	15	943	4.9e-120	Name=23S_rRNA;product=23S ribosomal RNA (partial);note=aligned only 28 percent of the 23S ribosomal RNA
TB_2_k141_251666	rRNA	7	96	1.6e-07	Name=5S_rRNA;product=5S ribosomal RNA (partial);note=aligned only 75 percent of the 5S ribosomal RNA
TB_2_k141_253882	rRNA	5040	5147	7.2e-08	Name=5S_rRNA;product=5S ribosomal RNA
TB_2_k141_279484	rRNA	131	2901	0	Name=23S_rRNA;product=23S ribosomal RNA
TB_2_k141_279484	rRNA	2968	3082	1.3e-19	Name=5S_rRNA;product=5S ribosomal RNA
TB_2_k141_283319	rRNA	1	1098	6.1e-214	Name=23S_rRNA;product=23S ribosomal RNA (partial);note=aligned only 33 percent of the 23S ribosomal RNA
TB_2_k141_314579	rRNA	440	516	3.2e-07	Name=5S_rRNA;product=5S ribosomal RNA (partial);note=aligned only 64 percent of the 5S ribosomal RNA
TB_2_k141_324948	rRNA	1707	2154	2.2e-23	Name=16S_rRNA;product=16S ribosomal RNA (partial);note=aligned only 28 percent of the 16S ribosomal RNA
TB_2_k141_345960	rRNA	3	842	5.4e-150	Name=23S_rRNA;product=23S ribosomal RNA (partial);note=aligned only 25 percent of the 23S ribosomal RNA
TB_2_k141_349962	rRNA	449	553	4.5e-09	Name=5S_rRNA;product=5S ribosomal RNA
TB_2_k141_366884	rRNA	124	235	2.3e-15	Name=5S_rRNA;product=5S ribosomal RNA
TB_2_k141_3789	rRNA	84	1647	9e-41	Name=23S_rRNA;product=23S ribosomal RNA (partial);note=aligned only 48 percent of the 23S ribosomal RNA
TB_2_k141_379864	rRNA	3847	3948	1.1e-07	Name=5S_rRNA;product=5S ribosomal RNA
TB_2_k141_385643	rRNA	3319	3419	4.7e-07	Name=5S_rRNA;product=5S ribosomal RNA
TB_2_k141_388156	rRNA	1450	1541	1.6e-07	Name=5S_rRNA;product=5S ribosomal RNA (partial);note=aligned only 77 percent of the 5S ribosomal RNA
TB_2_k141_39460	rRNA	48	711	3.3e-185	Name=16S_rRNA;product=16S ribosomal RNA (partial);note=aligned only 41 percent of the 16S ribosomal RNA
TB_2_k141_401018	rRNA	2448	4053	2.2e-292	Name=23S_rRNA;product=23S ribosomal RNA (partial);note=aligned only 49 percent of the 23S ribosomal RNA
TB_2_k141_423342	rRNA	1	953	5.1e-185	Name=23S_rRNA;product=23S ribosomal RNA (partial);note=aligned only 29 percent of the 23S ribosomal RNA
TB_2_k141_423554	rRNA	79	189	3.3e-10	Name=5S_rRNA;product=5S ribosomal RNA
TB_2_k141_424784	rRNA	27	1048	3.2e-137	Name=23S_rRNA;product=23S ribosomal RNA (partial);note=aligned only 31 percent of the 23S ribosomal RNA
TB_2_k141_431862	rRNA	23	99	1.2e-07	Name=5S_rRNA;product=5S ribosomal RNA (partial);note=aligned only 64 percent of the 5S ribosomal RNA
TB_2_k141_436060	rRNA	924	1034	2.6e-08	Name=5S_rRNA;product=5S ribosomal RNA
TB_2_k141_449277	rRNA	579	1775	1.9e-49	Name=23S_rRNA;product=23S ribosomal RNA (partial);note=aligned only 37 percent of the 23S ribosomal RNA
TB_2_k141_465919	rRNA	1424	1538	6.2e-18	Name=5S_rRNA;product=5S ribosomal RNA
TB_2_k141_471158	rRNA	888	978	3.2e-08	Name=5S_rRNA;product=5S ribosomal RNA (partial);note=aligned only 76 percent of the 5S ribosomal RNA
TB_2_k141_484097	rRNA	55	916	2.4e-81	Name=23S_rRNA;product=23S ribosomal RNA (partial);note=aligned only 26 percent of the 23S ribosomal RNA
TB_2_k141_484562	rRNA	4	933	3.1e-200	Name=23S_rRNA;product=23S ribosomal RNA (partial);note=aligned only 28 percent of the 23S ribosomal RNA
TB_2_k141_489687	rRNA	66	1197	1.5e-279	Name=23S_rRNA;product=23S ribosomal RNA (partial);note=aligned only 35 percent of the 23S ribosomal RNA
TB_2_k141_499098	rRNA	1079	1188	7e-09	Name=5S_rRNA;product=5S ribosomal RNA
TB_2_k141_49931	rRNA	2241	2800	6.2e-73	Name=16S_rRNA;product=16S ribosomal RNA (partial);note=aligned only 35 percent of the 16S ribosomal RNA
TB_2_k141_505454	rRNA	153	1597	9.9e-47	Name=23S_rRNA;product=23S ribosomal RNA (partial);note=aligned only 44 percent of the 23S ribosomal RNA
TB_2_k141_531151	rRNA	2	768	9.6e-143	Name=16S_rRNA;product=16S ribosomal RNA (partial);note=aligned only 48 percent of the 16S ribosomal RNA
TB_2_k141_533677	rRNA	2162	2241	1e-15	Name=5S_rRNA;product=5S ribosomal RNA (partial);note=aligned only 67 percent of the 5S ribosomal RNA
TB_2_k141_533677	rRNA	2447	2558	1.1e-25	Name=5S_rRNA;product=5S ribosomal RNA
TB_2_k141_537569	rRNA	1389	1943	4.2e-16	Name=16S_rRNA;product=16S ribosomal RNA (partial);note=aligned only 35 percent of the 16S ribosomal RNA
TB_2_k141_540742	rRNA	3	97	2.2e-15	Name=5S_rRNA;product=5S ribosomal RNA
TB_2_k141_543148	rRNA	8	1076	1.1e-195	Name=23S_rRNA;product=23S ribosomal RNA (partial);note=aligned only 33 percent of the 23S ribosomal RNA
TB_2_k141_566699	rRNA	2	795	6.6e-103	Name=16S_rRNA;product=16S ribosomal RNA (partial);note=aligned only 50 percent of the 16S ribosomal RNA
TB_2_k141_568016	rRNA	1	1037	5.5e-115	Name=23S_rRNA;product=23S ribosomal RNA (partial);note=aligned only 32 percent of the 23S ribosomal RNA
TB_2_k141_57092	rRNA	842	948	1.1e-08	Name=5S_rRNA;product=5S ribosomal RNA
TB_2_k141_571846	rRNA	22	2089	1.3e-257	Name=23S_rRNA;product=23S ribosomal RNA (partial);note=aligned only 63 percent of the 23S ribosomal RNA
TB_2_k141_573186	rRNA	507	1009	3.9e-41	Name=16S_rRNA;product=16S ribosomal RNA (partial);note=aligned only 31 percent of the 16S ribosomal RNA
TB_2_k141_580586	rRNA	366	1144	4.3e-188	Name=16S_rRNA;product=16S ribosomal RNA (partial);note=aligned only 49 percent of the 16S ribosomal RNA
TB_2_k141_593492	rRNA	244	344	1.2e-08	Name=5S_rRNA;product=5S ribosomal RNA
TB_2_k141_595744	rRNA	2	1126	9.5e-294	Name=23S_rRNA;product=23S ribosomal RNA (partial);note=aligned only 34 percent of the 23S ribosomal RNA
TB_2_k141_621003	rRNA	93	877	4.2e-181	Name=16S_rRNA;product=16S ribosomal RNA (partial);note=aligned only 49 percent of the 16S ribosomal RNA
TB_2_k141_621442	rRNA	1364	2829	0	Name=16S_rRNA;product=16S ribosomal RNA
TB_2_k141_644529	rRNA	63	171	4.6e-09	Name=5S_rRNA;product=5S ribosomal RNA
TB_2_k141_646120	rRNA	958	1069	2.5e-10	Name=5S_rRNA;product=5S ribosomal RNA
TB_2_k141_646951	rRNA	354	460	1.1e-07	Name=5S_rRNA;product=5S ribosomal RNA
TB_2_k141_65911	rRNA	543	1892	1.3e-255	Name=23S_rRNA;product=23S ribosomal RNA (partial);note=aligned only 41 percent of the 23S ribosomal RNA
TB_2_k141_679314	rRNA	532	1489	1.8e-172	Name=23S_rRNA;product=23S ribosomal RNA (partial);note=aligned only 29 percent of the 23S ribosomal RNA
TB_2_k141_679325	rRNA	5888	5999	6.9e-08	Name=5S_rRNA;product=5S ribosomal RNA
TB_2_k141_686375	rRNA	2	968	1.6e-182	Name=23S_rRNA;product=23S ribosomal RNA (partial);note=aligned only 29 percent of the 23S ribosomal RNA
TB_2_k141_689722	rRNA	1746	1851	1.9e-10	Name=5S_rRNA;product=5S ribosomal RNA
TB_2_k141_690233	rRNA	1	2032	0	Name=23S_rRNA;product=23S ribosomal RNA (partial);note=aligned only 62 percent of the 23S ribosomal RNA
TB_2_k141_72969	rRNA	299	408	8.3e-09	Name=5S_rRNA;product=5S ribosomal RNA
TB_3_k141_104415	rRNA	354	873	2.3e-29	Name=16S_rRNA;product=16S ribosomal RNA (partial);note=aligned only 32 percent of the 16S ribosomal RNA
TB_3_k141_145007	rRNA	200	956	4.5e-180	Name=16S_rRNA;product=16S ribosomal RNA (partial);note=aligned only 47 percent of the 16S ribosomal RNA
TB_3_k141_148567	rRNA	95	1592	0	Name=23S_rRNA;product=23S ribosomal RNA (partial);note=aligned only 46 percent of the 23S ribosomal RNA
TB_3_k141_154525	rRNA	13002	13078	3.2e-07	Name=5S_rRNA;product=5S ribosomal RNA (partial);note=aligned only 64 percent of the 5S ribosomal RNA
TB_3_k141_180259	rRNA	4331	4445	1.3e-19	Name=5S_rRNA;product=5S ribosomal RNA
TB_3_k141_196772	rRNA	893	2362	5.8e-253	Name=16S_rRNA;product=16S ribosomal RNA
TB_3_k141_241540	rRNA	3571	3678	5.3e-08	Name=5S_rRNA;product=5S ribosomal RNA
TB_3_k141_251455	rRNA	50	159	2.4e-07	Name=5S_rRNA;product=5S ribosomal RNA
TB_3_k141_255745	rRNA	56	1749	0	Name=23S_rRNA;product=23S ribosomal RNA (partial);note=aligned only 52 percent of the 23S ribosomal RNA
TB_3_k141_285919	rRNA	317	1126	3.2e-28	Name=23S_rRNA;product=23S ribosomal RNA (partial);note=aligned only 25 percent of the 23S ribosomal RNA
TB_3_k141_316947	rRNA	44	864	1.8e-72	Name=23S_rRNA;product=23S ribosomal RNA (partial);note=aligned only 25 percent of the 23S ribosomal RNA
TB_3_k141_336714	rRNA	2	1008	3e-219	Name=23S_rRNA;product=23S ribosomal RNA (partial);note=aligned only 31 percent of the 23S ribosomal RNA
TB_3_k141_347901	rRNA	1	1050	6.1e-189	Name=23S_rRNA;product=23S ribosomal RNA (partial);note=aligned only 32 percent of the 23S ribosomal RNA
TB_3_k141_35189	rRNA	1	1163	2.5e-274	Name=23S_rRNA;product=23S ribosomal RNA (partial);note=aligned only 35 percent of the 23S ribosomal RNA
TB_3_k141_384794	rRNA	406	1270	1e-25	Name=23S_rRNA;product=23S ribosomal RNA (partial);note=aligned only 26 percent of the 23S ribosomal RNA
TB_3_k141_399694	rRNA	1034	1140	5.4e-08	Name=5S_rRNA;product=5S ribosomal RNA
TB_3_k141_401262	rRNA	3107	4087	2.9e-169	Name=23S_rRNA;product=23S ribosomal RNA (partial);note=aligned only 30 percent of the 23S ribosomal RNA
TB_3_k141_416955	rRNA	59	157	3.4e-07	Name=5S_rRNA;product=5S ribosomal RNA
TB_3_k141_461116	rRNA	407	1511	2.2e-182	Name=23S_rRNA;product=23S ribosomal RNA (partial);note=aligned only 34 percent of the 23S ribosomal RNA
TB_3_k141_483495	rRNA	3270	3782	7e-98	Name=16S_rRNA;product=16S ribosomal RNA (partial);note=aligned only 32 percent of the 16S ribosomal RNA
TB_3_k141_499981	rRNA	236	1071	8.7e-158	Name=23S_rRNA;product=23S ribosomal RNA (partial);note=aligned only 25 percent of the 23S ribosomal RNA
TB_3_k141_502866	rRNA	581	1596	2.6e-59	Name=23S_rRNA;product=23S ribosomal RNA (partial);note=aligned only 31 percent of the 23S ribosomal RNA
TB_3_k141_510388	rRNA	79	1005	4.9e-37	Name=23S_rRNA;product=23S ribosomal RNA (partial);note=aligned only 28 percent of the 23S ribosomal RNA
TB_3_k141_512419	rRNA	472	1786	2.2e-282	Name=23S_rRNA;product=23S ribosomal RNA (partial);note=aligned only 40 percent of the 23S ribosomal RNA
TB_3_k141_514029	rRNA	1	1631	0	Name=23S_rRNA;product=23S ribosomal RNA (partial);note=aligned only 50 percent of the 23S ribosomal RNA
TB_3_k141_522109	rRNA	225	2421	2.1e-307	Name=23S_rRNA;product=23S ribosomal RNA (partial);note=aligned only 67 percent of the 23S ribosomal RNA
TB_3_k141_536241	rRNA	200	1206	2.1e-34	Name=23S_rRNA;product=23S ribosomal RNA (partial);note=aligned only 31 percent of the 23S ribosomal RNA
TB_3_k141_593193	rRNA	276	374	1.5e-08	Name=5S_rRNA;product=5S ribosomal RNA
TB_3_k141_604579	rRNA	762	1950	0	Name=16S_rRNA;product=16S ribosomal RNA (partial);note=aligned only 75 percent of the 16S ribosomal RNA
TB_3_k141_631785	rRNA	118	1210	1.5e-176	Name=23S_rRNA;product=23S ribosomal RNA (partial);note=aligned only 33 percent of the 23S ribosomal RNA
TB_3_k141_634694	rRNA	2	1518	8.6e-187	Name=23S_rRNA;product=23S ribosomal RNA (partial);note=aligned only 46 percent of the 23S ribosomal RNA
TB_3_k141_640760	rRNA	5	1057	5.1e-216	Name=23S_rRNA;product=23S ribosomal RNA (partial);note=aligned only 32 percent of the 23S ribosomal RNA
TB_3_k141_94894	rRNA	159	1133	2.3e-78	Name=16S_rRNA;product=16S ribosomal RNA (partial);note=aligned only 61 percent of the 16S ribosomal RNA
TB_4_k141_117610	rRNA	2	1030	6.2e-208	Name=23S_rRNA;product=23S ribosomal RNA (partial);note=aligned only 31 percent of the 23S ribosomal RNA
TB_4_k141_125570	rRNA	108	1573	0	Name=16S_rRNA;product=16S ribosomal RNA
TB_4_k141_130309	rRNA	1	1447	1.5e-58	Name=23S_rRNA;product=23S ribosomal RNA (partial);note=aligned only 44 percent of the 23S ribosomal RNA
TB_4_k141_146235	rRNA	136	1605	5.8e-253	Name=16S_rRNA;product=16S ribosomal RNA
TB_4_k141_174188	rRNA	347	454	3.5e-10	Name=5S_rRNA;product=5S ribosomal RNA
TB_4_k141_178858	rRNA	127	1651	1.9e-73	Name=23S_rRNA;product=23S ribosomal RNA (partial);note=aligned only 47 percent of the 23S ribosomal RNA
TB_4_k141_189131	rRNA	829	937	1e-09	Name=5S_rRNA;product=5S ribosomal RNA
TB_4_k141_202392	rRNA	234	1548	1.7e-54	Name=23S_rRNA;product=23S ribosomal RNA (partial);note=aligned only 40 percent of the 23S ribosomal RNA
TB_4_k141_21204	rRNA	709	3074	0	Name=23S_rRNA;product=23S ribosomal RNA (partial);note=aligned only 73 percent of the 23S ribosomal RNA
TB_4_k141_235260	rRNA	1	1325	2.7e-237	Name=23S_rRNA;product=23S ribosomal RNA (partial);note=aligned only 40 percent of the 23S ribosomal RNA
TB_4_k141_263297	rRNA	736	841	2.2e-07	Name=5S_rRNA;product=5S ribosomal RNA
TB_4_k141_276598	rRNA	951	1059	2.2e-08	Name=5S_rRNA;product=5S ribosomal RNA
TB_4_k141_286571	rRNA	1352	1458	5.4e-08	Name=5S_rRNA;product=5S ribosomal RNA
TB_4_k141_321431	rRNA	51	3021	0	Name=23S_rRNA;product=23S ribosomal RNA
TB_4_k141_332734	rRNA	268	372	1.8e-08	Name=5S_rRNA;product=5S ribosomal RNA
TB_4_k141_334891	rRNA	2	601	2.3e-121	Name=16S_rRNA;product=16S ribosomal RNA (partial);note=aligned only 37 percent of the 16S ribosomal RNA
TB_4_k141_64643	rRNA	1294	2761	2.4e-217	Name=23S_rRNA;product=23S ribosomal RNA (partial);note=aligned only 45 percent of the 23S ribosomal RNA
TB_5_k141_134837	rRNA	5635	5738	2.4e-07	Name=5S_rRNA;product=5S ribosomal RNA
TB_5_k141_135687	rRNA	83	191	2.9e-07	Name=5S_rRNA;product=5S ribosomal RNA
TB_5_k141_147006	rRNA	2	859	1.1e-175	Name=23S_rRNA;product=23S ribosomal RNA (partial);note=aligned only 26 percent of the 23S ribosomal RNA
TB_5_k141_156309	rRNA	4825	4927	2.2e-08	Name=5S_rRNA;product=5S ribosomal RNA
TB_5_k141_159832	rRNA	273	1165	4.6e-64	Name=16S_rRNA;product=16S ribosomal RNA (partial);note=aligned only 56 percent of the 16S ribosomal RNA
TB_5_k141_163517	rRNA	15622	16410	1.4e-57	Name=16S_rRNA;product=16S ribosomal RNA (partial);note=aligned only 49 percent of the 16S ribosomal RNA
TB_5_k141_16468	rRNA	144	1074	5.6e-256	Name=23S_rRNA;product=23S ribosomal RNA (partial);note=aligned only 28 percent of the 23S ribosomal RNA
TB_5_k141_16932	rRNA	53	954	6.9e-39	Name=23S_rRNA;product=23S ribosomal RNA (partial);note=aligned only 27 percent of the 23S ribosomal RNA
TB_5_k141_172616	rRNA	1936	2042	3e-08	Name=5S_rRNA;product=5S ribosomal RNA
TB_5_k141_198387	rRNA	16	743	6.2e-98	Name=16S_rRNA;product=16S ribosomal RNA (partial);note=aligned only 45 percent of the 16S ribosomal RNA
TB_5_k141_208044	rRNA	287	2552	7e-285	Name=23S_rRNA;product=23S ribosomal RNA (partial);note=aligned only 70 percent of the 23S ribosomal RNA
TB_5_k141_220733	rRNA	11	952	3.5e-106	Name=23S_rRNA;product=23S ribosomal RNA (partial);note=aligned only 29 percent of the 23S ribosomal RNA
TB_5_k141_224999	rRNA	47	145	1.5e-07	Name=5S_rRNA;product=5S ribosomal RNA
TB_5_k141_258555	rRNA	4	1796	1.2e-84	Name=23S_rRNA;product=23S ribosomal RNA (partial);note=aligned only 55 percent of the 23S ribosomal RNA
TB_5_k141_261683	rRNA	1	1186	2.2e-218	Name=23S_rRNA;product=23S ribosomal RNA (partial);note=aligned only 36 percent of the 23S ribosomal RNA
TB_5_k141_266457	rRNA	8	424	1.5e-101	Name=16S_rRNA;product=16S ribosomal RNA (partial);note=aligned only 26 percent of the 16S ribosomal RNA
TB_5_k141_273356	rRNA	1896	1998	2.2e-08	Name=5S_rRNA;product=5S ribosomal RNA
TB_5_k141_276272	rRNA	2415	2525	4.2e-11	Name=5S_rRNA;product=5S ribosomal RNA
TB_5_k141_32963	rRNA	158	1132	4.5e-161	Name=23S_rRNA;product=23S ribosomal RNA (partial);note=aligned only 30 percent of the 23S ribosomal RNA
TB_5_k141_47071	rRNA	2	1082	3.8e-168	Name=23S_rRNA;product=23S ribosomal RNA (partial);note=aligned only 33 percent of the 23S ribosomal RNA
TB_5_k141_47968	rRNA	1087	2058	6.6e-38	Name=23S_rRNA;product=23S ribosomal RNA (partial);note=aligned only 30 percent of the 23S ribosomal RNA
TB_5_k141_67042	rRNA	68	139	6.5e-07	Name=5S_rRNA;product=5S ribosomal RNA (partial);note=aligned only 60 percent of the 5S ribosomal RNA
TB_5_k141_92263	rRNA	20	124	3.1e-08	Name=5S_rRNA;product=5S ribosomal RNA
AK_1_k141_120291	rRNA	289	1214	1.2e-59	Name=28S_rRNA;product=28S ribosomal RNA (partial);note=aligned only 31 percent of the 28S ribosomal RNA
AK_1_k141_16690	rRNA	12	959	2.2e-171	Name=28S_rRNA;product=28S ribosomal RNA (partial);note=aligned only 32 percent of the 28S ribosomal RNA
AK_1_k141_16826	rRNA	1	1150	7.6e-259	Name=28S_rRNA;product=28S ribosomal RNA (partial);note=aligned only 39 percent of the 28S ribosomal RNA
AK_1_k141_171167	rRNA	1	1059	7.6e-189	Name=28S_rRNA;product=28S ribosomal RNA (partial);note=aligned only 36 percent of the 28S ribosomal RNA
AK_1_k141_197695	rRNA	1500	1608	2e-08	Name=5S_rRNA;product=5S ribosomal RNA
AK_1_k141_20766	rRNA	318	1316	3e-72	Name=28S_rRNA;product=28S ribosomal RNA (partial);note=aligned only 34 percent of the 28S ribosomal RNA
AK_1_k141_278776	rRNA	317	1723	8.3e-224	Name=28S_rRNA;product=28S ribosomal RNA (partial);note=aligned only 48 percent of the 28S ribosomal RNA
AK_1_k141_285085	rRNA	4	758	3.8e-99	Name=18S_rRNA;product=18S ribosomal RNA (partial);note=aligned only 40 percent of the 18S ribosomal RNA
AK_1_k141_306865	rRNA	525	1698	1.6e-64	Name=28S_rRNA;product=28S ribosomal RNA (partial);note=aligned only 40 percent of the 28S ribosomal RNA
AK_1_k141_306865	rRNA	1723	2560	1.1e-86	Name=28S_rRNA;product=28S ribosomal RNA (partial);note=aligned only 28 percent of the 28S ribosomal RNA
AK_1_k141_351744	rRNA	219	1255	1.6e-19	Name=28S_rRNA;product=28S ribosomal RNA (partial);note=aligned only 35 percent of the 28S ribosomal RNA
AK_1_k141_386835	rRNA	845	950	7.4e-08	Name=5S_rRNA;product=5S ribosomal RNA
AK_1_k141_405336	rRNA	1482	1596	1.1e-09	Name=5S_rRNA;product=5S ribosomal RNA
AK_1_k141_455602	rRNA	245	356	7e-10	Name=5S_rRNA;product=5S ribosomal RNA
AK_1_k141_643911	rRNA	359	467	2.2e-08	Name=5S_rRNA;product=5S ribosomal RNA
AK_1_k141_69723	rRNA	235	1274	2e-28	Name=28S_rRNA;product=28S ribosomal RNA (partial);note=aligned only 35 percent of the 28S ribosomal RNA
AK_1_k141_72873	rRNA	579	1121	2.8e-139	Name=18S_rRNA;product=18S ribosomal RNA (partial);note=aligned only 29 percent of the 18S ribosomal RNA
AK_2_k141_105165	rRNA	784	1253	4.2e-48	Name=18S_rRNA;product=18S ribosomal RNA (partial);note=aligned only 25 percent of the 18S ribosomal RNA
AK_2_k141_178014	rRNA	286	1301	8.2e-207	Name=28S_rRNA;product=28S ribosomal RNA (partial);note=aligned only 34 percent of the 28S ribosomal RNA
AK_2_k141_195784	rRNA	44	829	1.1e-219	Name=28S_rRNA;product=28S ribosomal RNA (partial);note=aligned only 26 percent of the 28S ribosomal RNA
AK_2_k141_195784	rRNA	3311	3461	2.9e-26	Name=5_8S_rRNA;product=5.8S ribosomal RNA
AK_2_k141_328339	rRNA	682	1718	6.8e-24	Name=28S_rRNA;product=28S ribosomal RNA (partial);note=aligned only 35 percent of the 28S ribosomal RNA
AK_2_k141_356333	rRNA	4	990	6e-271	Name=18S_rRNA;product=18S ribosomal RNA (partial);note=aligned only 52 percent of the 18S ribosomal RNA
AK_2_k141_3799	rRNA	642	756	1.3e-19	Name=5S_rRNA;product=5S ribosomal RNA
AK_2_k141_511672	rRNA	5280	6227	1.7e-186	Name=18S_rRNA;product=18S ribosomal RNA (partial);note=aligned only 50 percent of the 18S ribosomal RNA
AK_3_k141_116950	rRNA	402	1439	4e-36	Name=28S_rRNA;product=28S ribosomal RNA (partial);note=aligned only 35 percent of the 28S ribosomal RNA
AK_3_k141_193492	rRNA	24	928	2.4e-42	Name=18S_rRNA;product=18S ribosomal RNA (partial);note=aligned only 48 percent of the 18S ribosomal RNA
AK_3_k141_252215	rRNA	141	1162	1.1e-21	Name=28S_rRNA;product=28S ribosomal RNA (partial);note=aligned only 35 percent of the 28S ribosomal RNA
AK_3_k141_315093	rRNA	1	1277	2.3e-60	Name=28S_rRNA;product=28S ribosomal RNA (partial);note=aligned only 43 percent of the 28S ribosomal RNA
AK_3_k141_339980	rRNA	1	760	8.8e-229	Name=28S_rRNA;product=28S ribosomal RNA (partial);note=aligned only 26 percent of the 28S ribosomal RNA
AK_3_k141_428260	rRNA	112	1064	9.8e-201	Name=18S_rRNA;product=18S ribosomal RNA (partial);note=aligned only 50 percent of the 18S ribosomal RNA
AK_3_k141_461203	rRNA	5	1266	3.2e-183	Name=18S_rRNA;product=18S ribosomal RNA (partial);note=aligned only 67 percent of the 18S ribosomal RNA
AK_3_k141_567383	rRNA	216	951	7.4e-16	Name=28S_rRNA;product=28S ribosomal RNA (partial);note=aligned only 25 percent of the 28S ribosomal RNA
AK_3_k141_571919	rRNA	639	1917	2.3e-296	Name=28S_rRNA;product=28S ribosomal RNA (partial);note=aligned only 43 percent of the 28S ribosomal RNA
AK_3_k141_571960	rRNA	1	1536	0	Name=18S_rRNA;product=18S ribosomal RNA
AK_3_k141_581076	rRNA	181	923	2.5e-19	Name=28S_rRNA;product=28S ribosomal RNA (partial);note=aligned only 25 percent of the 28S ribosomal RNA
AK_3_k141_584175	rRNA	126	1279	1.5e-246	Name=28S_rRNA;product=28S ribosomal RNA (partial);note=aligned only 39 percent of the 28S ribosomal RNA
AK_3_k141_624109	rRNA	360	1468	7.5e-243	Name=28S_rRNA;product=28S ribosomal RNA (partial);note=aligned only 38 percent of the 28S ribosomal RNA
AK_3_k141_624109	rRNA	2236	3402	5.7e-63	Name=28S_rRNA;product=28S ribosomal RNA (partial);note=aligned only 40 percent of the 28S ribosomal RNA
AK_3_k141_646342	rRNA	656	1488	7.1e-76	Name=28S_rRNA;product=28S ribosomal RNA (partial);note=aligned only 28 percent of the 28S ribosomal RNA
AK_3_k141_650098	rRNA	532	643	9.4e-12	Name=5S_rRNA;product=5S ribosomal RNA
AK_4_k141_19605	rRNA	374	892	3.1e-42	Name=18S_rRNA;product=18S ribosomal RNA (partial);note=aligned only 27 percent of the 18S ribosomal RNA
AK_4_k141_20063	rRNA	903	1026	5.3e-23	Name=5_8S_rRNA;product=5.8S ribosomal RNA
AK_4_k141_2286	rRNA	1684	1818	3e-21	Name=5_8S_rRNA;product=5.8S ribosomal RNA
AK_4_k141_36326	rRNA	1997	2883	1.8e-41	Name=28S_rRNA;product=28S ribosomal RNA (partial);note=aligned only 30 percent of the 28S ribosomal RNA
AK_4_k141_37790	rRNA	674	1409	4.5e-11	Name=28S_rRNA;product=28S ribosomal RNA (partial);note=aligned only 25 percent of the 28S ribosomal RNA
AK_4_k141_39532	rRNA	142	667	6.1e-126	Name=18S_rRNA;product=18S ribosomal RNA (partial);note=aligned only 28 percent of the 18S ribosomal RNA
AK_4_k141_39532	rRNA	1732	1857	3.7e-23	Name=5_8S_rRNA;product=5.8S ribosomal RNA
AK_4_k141_42644	rRNA	845	1890	1.3e-26	Name=28S_rRNA;product=28S ribosomal RNA (partial);note=aligned only 35 percent of the 28S ribosomal RNA
AK_4_k141_48634	rRNA	1181	1315	3e-21	Name=5_8S_rRNA;product=5.8S ribosomal RNA
AK_4_k141_5752	rRNA	908	1022	1.3e-19	Name=5S_rRNA;product=5S ribosomal RNA
AK_4_k141_70341	rRNA	232	966	1.6e-18	Name=28S_rRNA;product=28S ribosomal RNA (partial);note=aligned only 25 percent of the 28S ribosomal RNA
AK_4_k141_71903	rRNA	369	1230	3.4e-207	Name=28S_rRNA;product=28S ribosomal RNA (partial);note=aligned only 29 percent of the 28S ribosomal RNA
AK_5_k141_107955	rRNA	668	2165	0	Name=28S_rRNA;product=28S ribosomal RNA (partial);note=aligned only 51 percent of the 28S ribosomal RNA
AK_5_k141_127300	rRNA	198	320	1.2e-24	Name=5_8S_rRNA;product=5.8S ribosomal RNA (partial);note=aligned only 78 percent of the 5.8S ribosomal RNA
AK_5_k141_127591	rRNA	8	1279	2.4e-297	Name=18S_rRNA;product=18S ribosomal RNA (partial);note=aligned only 68 percent of the 18S ribosomal RNA
AK_5_k141_131026	rRNA	95	1268	1.5e-64	Name=28S_rRNA;product=28S ribosomal RNA (partial);note=aligned only 40 percent of the 28S ribosomal RNA
AK_5_k141_15976	rRNA	812	1816	4.9e-99	Name=28S_rRNA;product=28S ribosomal RNA (partial);note=aligned only 34 percent of the 28S ribosomal RNA
AK_5_k141_28363	rRNA	305	1332	1.8e-21	Name=28S_rRNA;product=28S ribosomal RNA (partial);note=aligned only 35 percent of the 28S ribosomal RNA
AK_5_k141_35970	rRNA	33	760	2.8e-13	Name=28S_rRNA;product=28S ribosomal RNA (partial);note=aligned only 25 percent of the 28S ribosomal RNA
AK_5_k141_45077	rRNA	2	132	1.9e-27	Name=5_8S_rRNA;product=5.8S ribosomal RNA
AK_5_k141_49345	rRNA	908	1006	3.4e-07	Name=5S_rRNA;product=5S ribosomal RNA
AK_5_k141_54567	rRNA	342	2343	0	Name=28S_rRNA;product=28S ribosomal RNA (partial);note=aligned only 68 percent of the 28S ribosomal RNA
AK_5_k141_72181	rRNA	6	942	1.6e-59	Name=18S_rRNA;product=18S ribosomal RNA (partial);note=aligned only 50 percent of the 18S ribosomal RNA
AK_5_k141_81770	rRNA	315	1378	2.5e-36	Name=28S_rRNA;product=28S ribosomal RNA (partial);note=aligned only 36 percent of the 28S ribosomal RNA
AK_5_k141_82853	rRNA	1772	1922	2.9e-26	Name=5_8S_rRNA;product=5.8S ribosomal RNA
AK_5_k141_86122	rRNA	138	905	3.1e-55	Name=28S_rRNA;product=28S ribosomal RNA (partial);note=aligned only 26 percent of the 28S ribosomal RNA
AK_6_k141_100333	rRNA	269	1039	5.7e-112	Name=28S_rRNA;product=28S ribosomal RNA (partial);note=aligned only 26 percent of the 28S ribosomal RNA
AK_6_k141_137236	rRNA	96	202	7.9e-08	Name=5S_rRNA;product=5S ribosomal RNA
AK_6_k141_151872	rRNA	319	1355	5.4e-26	Name=28S_rRNA;product=28S ribosomal RNA (partial);note=aligned only 35 percent of the 28S ribosomal RNA
AK_6_k141_168758	rRNA	136	243	1.1e-13	Name=5_8S_rRNA;product=5.8S ribosomal RNA (partial);note=aligned only 69 percent of the 5.8S ribosomal RNA
AK_6_k141_178798	rRNA	659	1199	1.6e-50	Name=18S_rRNA;product=18S ribosomal RNA (partial);note=aligned only 28 percent of the 18S ribosomal RNA
AK_6_k141_194430	rRNA	383	1203	4.6e-61	Name=28S_rRNA;product=28S ribosomal RNA (partial);note=aligned only 28 percent of the 28S ribosomal RNA
AK_6_k141_197672	rRNA	212	1065	6.3e-98	Name=28S_rRNA;product=28S ribosomal RNA (partial);note=aligned only 29 percent of the 28S ribosomal RNA
AK_6_k141_207920	rRNA	1409	1524	1.3e-14	Name=5_8S_rRNA;product=5.8S ribosomal RNA (partial);note=aligned only 74 percent of the 5.8S ribosomal RNA
AK_6_k141_208244	rRNA	67	535	3.2e-50	Name=18S_rRNA;product=18S ribosomal RNA (partial);note=aligned only 25 percent of the 18S ribosomal RNA
AK_6_k141_214113	rRNA	48	1010	2.9e-152	Name=18S_rRNA;product=18S ribosomal RNA (partial);note=aligned only 51 percent of the 18S ribosomal RNA
AK_6_k141_227478	rRNA	955	1057	4.7e-09	Name=5S_rRNA;product=5S ribosomal RNA
AK_6_k141_23112	rRNA	596	1626	2e-16	Name=28S_rRNA;product=28S ribosomal RNA (partial);note=aligned only 35 percent of the 28S ribosomal RNA
AK_6_k141_233037	rRNA	282	1322	4e-22	Name=28S_rRNA;product=28S ribosomal RNA (partial);note=aligned only 35 percent of the 28S ribosomal RNA
AK_6_k141_237191	rRNA	184	1375	7.6e-79	Name=28S_rRNA;product=28S ribosomal RNA (partial);note=aligned only 40 percent of the 28S ribosomal RNA
AK_6_k141_251495	rRNA	2	802	4.9e-118	Name=18S_rRNA;product=18S ribosomal RNA (partial);note=aligned only 42 percent of the 18S ribosomal RNA
AK_6_k141_259411	rRNA	463	1214	4.8e-11	Name=28S_rRNA;product=28S ribosomal RNA (partial);note=aligned only 25 percent of the 28S ribosomal RNA
AK_6_k141_272766	rRNA	513	637	7.9e-18	Name=5_8S_rRNA;product=5.8S ribosomal RNA
AK_6_k141_28377	rRNA	229	1002	1.1e-143	Name=28S_rRNA;product=28S ribosomal RNA (partial);note=aligned only 26 percent of the 28S ribosomal RNA
AK_6_k141_293729	rRNA	333	1206	7e-109	Name=28S_rRNA;product=28S ribosomal RNA (partial);note=aligned only 30 percent of the 28S ribosomal RNA
AK_6_k141_29783	rRNA	363	1308	2.6e-146	Name=28S_rRNA;product=28S ribosomal RNA (partial);note=aligned only 32 percent of the 28S ribosomal RNA
AK_6_k141_305847	rRNA	201	1250	7.6e-27	Name=28S_rRNA;product=28S ribosomal RNA (partial);note=aligned only 36 percent of the 28S ribosomal RNA
AK_6_k141_311456	rRNA	998	1931	6.9e-169	Name=18S_rRNA;product=18S ribosomal RNA (partial);note=aligned only 49 percent of the 18S ribosomal RNA
AK_6_k141_316195	rRNA	1	915	2.5e-200	Name=18S_rRNA;product=18S ribosomal RNA (partial);note=aligned only 48 percent of the 18S ribosomal RNA
AK_6_k141_325329	rRNA	1	1107	2.3e-139	Name=28S_rRNA;product=28S ribosomal RNA (partial);note=aligned only 38 percent of the 28S ribosomal RNA
AK_6_k141_325505	rRNA	1012	1542	5.2e-45	Name=18S_rRNA;product=18S ribosomal RNA (partial);note=aligned only 28 percent of the 18S ribosomal RNA
AK_6_k141_336034	rRNA	351	1179	4.9e-235	Name=28S_rRNA;product=28S ribosomal RNA (partial);note=aligned only 28 percent of the 28S ribosomal RNA
AK_6_k141_343151	rRNA	23	759	1.4e-14	Name=28S_rRNA;product=28S ribosomal RNA (partial);note=aligned only 25 percent of the 28S ribosomal RNA
AK_6_k141_353087	rRNA	70	1501	0	Name=18S_rRNA;product=18S ribosomal RNA (partial);note=aligned only 76 percent of the 18S ribosomal RNA
AK_6_k141_35504	rRNA	294	1048	7.5e-141	Name=28S_rRNA;product=28S ribosomal RNA (partial);note=aligned only 25 percent of the 28S ribosomal RNA
AK_6_k141_357072	rRNA	820	932	8.2e-13	Name=5_8S_rRNA;product=5.8S ribosomal RNA (partial);note=aligned only 72 percent of the 5.8S ribosomal RNA
AK_6_k141_36138	rRNA	458	1193	8e-12	Name=28S_rRNA;product=28S ribosomal RNA (partial);note=aligned only 25 percent of the 28S ribosomal RNA
AK_6_k141_375965	rRNA	919	1671	3.7e-20	Name=28S_rRNA;product=28S ribosomal RNA (partial);note=aligned only 25 percent of the 28S ribosomal RNA
AK_6_k141_378386	rRNA	25	961	2.1e-15	Name=28S_rRNA;product=28S ribosomal RNA (partial);note=aligned only 32 percent of the 28S ribosomal RNA
AK_6_k141_389654	rRNA	1311	1453	1.6e-21	Name=5_8S_rRNA;product=5.8S ribosomal RNA
AK_6_k141_392145	rRNA	1488	2219	1.1e-12	Name=28S_rRNA;product=28S ribosomal RNA (partial);note=aligned only 25 percent of the 28S ribosomal RNA
AK_6_k141_406983	rRNA	5347	6401	4.6e-24	Name=28S_rRNA;product=28S ribosomal RNA (partial);note=aligned only 36 percent of the 28S ribosomal RNA
AK_6_k141_421898	rRNA	1112	2054	4.5e-160	Name=28S_rRNA;product=28S ribosomal RNA (partial);note=aligned only 32 percent of the 28S ribosomal RNA
AK_6_k141_424484	rRNA	1813	1921	2.2e-08	Name=5S_rRNA;product=5S ribosomal RNA
AK_6_k141_424707	rRNA	68	175	2.6e-08	Name=5_8S_rRNA;product=5.8S ribosomal RNA (partial);note=aligned only 69 percent of the 5.8S ribosomal RNA
AK_6_k141_433578	rRNA	99	1120	3.6e-126	Name=28S_rRNA;product=28S ribosomal RNA (partial);note=aligned only 35 percent of the 28S ribosomal RNA
AK_6_k141_47640	rRNA	1153	1778	1.9e-11	Name=18S_rRNA;product=18S ribosomal RNA (partial);note=aligned only 33 percent of the 18S ribosomal RNA
AK_6_k141_481411	rRNA	907	1026	1.1e-16	Name=5_8S_rRNA;product=5.8S ribosomal RNA (partial);note=aligned only 76 percent of the 5.8S ribosomal RNA
AK_6_k141_50111	rRNA	238	1035	1.3e-100	Name=28S_rRNA;product=28S ribosomal RNA (partial);note=aligned only 27 percent of the 28S ribosomal RNA
AK_6_k141_50111	rRNA	240	390	6.8e-27	Name=5_8S_rRNA;product=5.8S ribosomal RNA
AK_6_k141_517682	rRNA	732	1478	7.9e-18	Name=28S_rRNA;product=28S ribosomal RNA (partial);note=aligned only 25 percent of the 28S ribosomal RNA
AK_6_k141_519363	rRNA	1258	1943	4e-61	Name=18S_rRNA;product=18S ribosomal RNA (partial);note=aligned only 36 percent of the 18S ribosomal RNA
AK_6_k141_519753	rRNA	77	813	3.6e-17	Name=28S_rRNA;product=28S ribosomal RNA (partial);note=aligned only 25 percent of the 28S ribosomal RNA
AK_6_k141_533662	rRNA	1727	2203	8.1e-116	Name=18S_rRNA;product=18S ribosomal RNA (partial);note=aligned only 25 percent of the 18S ribosomal RNA
AK_6_k141_538704	rRNA	125	858	7.3e-61	Name=28S_rRNA;product=28S ribosomal RNA (partial);note=aligned only 25 percent of the 28S ribosomal RNA
AK_6_k141_571637	rRNA	977	1089	1e-08	Name=5S_rRNA;product=5S ribosomal RNA
AK_6_k141_573442	rRNA	5	795	3.1e-164	Name=28S_rRNA;product=28S ribosomal RNA (partial);note=aligned only 27 percent of the 28S ribosomal RNA
AK_6_k141_579088	rRNA	215	977	4.8e-178	Name=28S_rRNA;product=28S ribosomal RNA (partial);note=aligned only 26 percent of the 28S ribosomal RNA
AK_6_k141_59289	rRNA	328	1059	2.8e-11	Name=28S_rRNA;product=28S ribosomal RNA (partial);note=aligned only 25 percent of the 28S ribosomal RNA
AK_6_k141_60849	rRNA	271	1052	3e-69	Name=28S_rRNA;product=28S ribosomal RNA (partial);note=aligned only 26 percent of the 28S ribosomal RNA
AK_6_k141_74114	rRNA	2	811	4.4e-15	Name=28S_rRNA;product=28S ribosomal RNA (partial);note=aligned only 27 percent of the 28S ribosomal RNA
AK_6_k141_77072	rRNA	300	835	2.6e-37	Name=18S_rRNA;product=18S ribosomal RNA (partial);note=aligned only 28 percent of the 18S ribosomal RNA
AK_6_k141_81328	rRNA	1	786	4.8e-84	Name=28S_rRNA;product=28S ribosomal RNA (partial);note=aligned only 26 percent of the 28S ribosomal RNA
AK_6_k141_86890	rRNA	332	1157	9.4e-82	Name=28S_rRNA;product=28S ribosomal RNA (partial);note=aligned only 28 percent of the 28S ribosomal RNA
AK_6_k141_86978	rRNA	463	1270	1.4e-199	Name=28S_rRNA;product=28S ribosomal RNA (partial);note=aligned only 27 percent of the 28S ribosomal RNA
AK_6_k141_87205	rRNA	1071	1181	1.7e-10	Name=5S_rRNA;product=5S ribosomal RNA
AK_6_k141_88812	rRNA	1	1088	4.4e-264	Name=28S_rRNA;product=28S ribosomal RNA (partial);note=aligned only 37 percent of the 28S ribosomal RNA
YL_1_k141_100351	rRNA	268	1071	1.7e-219	Name=28S_rRNA;product=28S ribosomal RNA (partial);note=aligned only 27 percent of the 28S ribosomal RNA
YL_1_k141_112561	rRNA	498	1265	9.4e-17	Name=28S_rRNA;product=28S ribosomal RNA (partial);note=aligned only 26 percent of the 28S ribosomal RNA
YL_1_k141_118749	rRNA	1	826	5.6e-107	Name=28S_rRNA;product=28S ribosomal RNA (partial);note=aligned only 28 percent of the 28S ribosomal RNA
YL_1_k141_122405	rRNA	4	82	2.1e-14	Name=5_8S_rRNA;product=5.8S ribosomal RNA (partial);note=aligned only 50 percent of the 5.8S ribosomal RNA
YL_1_k141_122405	rRNA	1513	2757	0	Name=18S_rRNA;product=18S ribosomal RNA (partial);note=aligned only 66 percent of the 18S ribosomal RNA
YL_1_k141_125903	rRNA	251	1038	9.1e-118	Name=28S_rRNA;product=28S ribosomal RNA (partial);note=aligned only 27 percent of the 28S ribosomal RNA
YL_1_k141_162351	rRNA	908	1010	2.4e-07	Name=5S_rRNA;product=5S ribosomal RNA
YL_1_k141_169392	rRNA	645	1862	3.7e-90	Name=28S_rRNA;product=28S ribosomal RNA (partial);note=aligned only 41 percent of the 28S ribosomal RNA
YL_1_k141_188332	rRNA	69	1196	2.4e-119	Name=28S_rRNA;product=28S ribosomal RNA (partial);note=aligned only 38 percent of the 28S ribosomal RNA
YL_1_k141_200272	rRNA	112	213	2e-10	Name=5_8S_rRNA;product=5.8S ribosomal RNA (partial);note=aligned only 65 percent of the 5.8S ribosomal RNA
YL_1_k141_212086	rRNA	645	1818	1.8e-64	Name=28S_rRNA;product=28S ribosomal RNA (partial);note=aligned only 40 percent of the 28S ribosomal RNA
YL_1_k141_213394	rRNA	74	1998	4.3e-213	Name=28S_rRNA;product=28S ribosomal RNA (partial);note=aligned only 66 percent of the 28S ribosomal RNA
YL_1_k141_220481	rRNA	2522	3483	1.9e-50	Name=28S_rRNA;product=28S ribosomal RNA (partial);note=aligned only 33 percent of the 28S ribosomal RNA
YL_1_k141_228309	rRNA	700	2073	8.2e-149	Name=28S_rRNA;product=28S ribosomal RNA (partial);note=aligned only 47 percent of the 28S ribosomal RNA
YL_1_k141_242805	rRNA	127	1173	1e-212	Name=28S_rRNA;product=28S ribosomal RNA (partial);note=aligned only 35 percent of the 28S ribosomal RNA
YL_1_k141_282858	rRNA	58	810	5.4e-21	Name=28S_rRNA;product=28S ribosomal RNA (partial);note=aligned only 25 percent of the 28S ribosomal RNA
YL_1_k141_290191	rRNA	66	1212	1.5e-53	Name=28S_rRNA;product=28S ribosomal RNA (partial);note=aligned only 39 percent of the 28S ribosomal RNA
YL_1_k141_295769	rRNA	186	1045	5.6e-89	Name=18S_rRNA;product=18S ribosomal RNA (partial);note=aligned only 46 percent of the 18S ribosomal RNA
YL_1_k141_315219	rRNA	8	1010	7.7e-177	Name=28S_rRNA;product=28S ribosomal RNA (partial);note=aligned only 34 percent of the 28S ribosomal RNA
YL_1_k141_317354	rRNA	386	1599	1.4e-159	Name=28S_rRNA;product=28S ribosomal RNA (partial);note=aligned only 41 percent of the 28S ribosomal RNA
YL_1_k141_317795	rRNA	308	1071	3.9e-22	Name=28S_rRNA;product=28S ribosomal RNA (partial);note=aligned only 26 percent of the 28S ribosomal RNA
YL_1_k141_38074	rRNA	604	1104	2.7e-99	Name=18S_rRNA;product=18S ribosomal RNA (partial);note=aligned only 26 percent of the 18S ribosomal RNA
YL_1_k141_383751	rRNA	1049	1170	6.8e-18	Name=5_8S_rRNA;product=5.8S ribosomal RNA (partial);note=aligned only 78 percent of the 5.8S ribosomal RNA
YL_1_k141_385993	rRNA	325	1074	1.2e-18	Name=28S_rRNA;product=28S ribosomal RNA (partial);note=aligned only 25 percent of the 28S ribosomal RNA
YL_1_k141_385993	rRNA	1814	1928	1.3e-19	Name=5S_rRNA;product=5S ribosomal RNA
YL_1_k141_431603	rRNA	280	814	1.6e-31	Name=18S_rRNA;product=18S ribosomal RNA (partial);note=aligned only 28 percent of the 18S ribosomal RNA
YL_1_k141_431603	rRNA	865	1741	1.3e-130	Name=18S_rRNA;product=18S ribosomal RNA (partial);note=aligned only 46 percent of the 18S ribosomal RNA
YL_1_k141_446860	rRNA	521	665	1.9e-17	Name=5_8S_rRNA;product=5.8S ribosomal RNA
YL_1_k141_457351	rRNA	1159	1236	1.6e-10	Name=5S_rRNA;product=5S ribosomal RNA (partial);note=aligned only 65 percent of the 5S ribosomal RNA
YL_1_k141_472470	rRNA	525	1359	6.8e-110	Name=28S_rRNA;product=28S ribosomal RNA (partial);note=aligned only 28 percent of the 28S ribosomal RNA
YL_1_k141_485210	rRNA	67	1005	3.3e-79	Name=28S_rRNA;product=28S ribosomal RNA (partial);note=aligned only 32 percent of the 28S ribosomal RNA
YL_1_k141_490036	rRNA	901	993	3.6e-14	Name=5S_rRNA;product=5S ribosomal RNA (partial);note=aligned only 78 percent of the 5S ribosomal RNA
YL_1_k141_491094	rRNA	49	1937	0	Name=28S_rRNA;product=28S ribosomal RNA (partial);note=aligned only 64 percent of the 28S ribosomal RNA
YL_1_k141_54472	rRNA	2269	3725	0	Name=28S_rRNA;product=28S ribosomal RNA (partial);note=aligned only 50 percent of the 28S ribosomal RNA
YL_1_k141_70801	rRNA	2	93	6e-14	Name=5S_rRNA;product=5S ribosomal RNA (partial);note=aligned only 77 percent of the 5S ribosomal RNA
YL_1_k141_75249	rRNA	7481	7588	1.5e-08	Name=5S_rRNA;product=5S ribosomal RNA
YL_1_k141_8600	rRNA	653	1422	7.5e-17	Name=28S_rRNA;product=28S ribosomal RNA (partial);note=aligned only 26 percent of the 28S ribosomal RNA
YL_1_k141_90293	rRNA	722	836	6.2e-18	Name=5S_rRNA;product=5S ribosomal RNA
YL_2_k141_165722	rRNA	8411	8517	1.9e-07	Name=5S_rRNA;product=5S ribosomal RNA
YL_2_k141_200451	rRNA	1	1379	0	Name=28S_rRNA;product=28S ribosomal RNA (partial);note=aligned only 47 percent of the 28S ribosomal RNA
YL_2_k141_201743	rRNA	1	1094	1.3e-133	Name=28S_rRNA;product=28S ribosomal RNA (partial);note=aligned only 37 percent of the 28S ribosomal RNA
YL_2_k141_201743	rRNA	949	1090	1.4e-24	Name=5_8S_rRNA;product=5.8S ribosomal RNA
YL_2_k141_206008	rRNA	362	1129	5.5e-89	Name=28S_rRNA;product=28S ribosomal RNA (partial);note=aligned only 26 percent of the 28S ribosomal RNA
YL_2_k141_211028	rRNA	144	1356	5.1e-159	Name=28S_rRNA;product=28S ribosomal RNA (partial);note=aligned only 41 percent of the 28S ribosomal RNA
YL_2_k141_21878	rRNA	445	543	3.4e-07	Name=5S_rRNA;product=5S ribosomal RNA
YL_2_k141_23683	rRNA	475	1347	2.6e-129	Name=18S_rRNA;product=18S ribosomal RNA (partial);note=aligned only 46 percent of the 18S ribosomal RNA
YL_2_k141_248941	rRNA	869	2005	2.1e-190	Name=28S_rRNA;product=28S ribosomal RNA (partial);note=aligned only 39 percent of the 28S ribosomal RNA
YL_2_k141_24957	rRNA	253	1007	1.6e-82	Name=28S_rRNA;product=28S ribosomal RNA (partial);note=aligned only 25 percent of the 28S ribosomal RNA
YL_2_k141_252972	rRNA	336	1215	1.8e-71	Name=28S_rRNA;product=28S ribosomal RNA (partial);note=aligned only 30 percent of the 28S ribosomal RNA
YL_2_k141_255766	rRNA	161	274	8.1e-25	Name=5S_rRNA;product=5S ribosomal RNA
YL_2_k141_270232	rRNA	355	1034	2.4e-56	Name=18S_rRNA;product=18S ribosomal RNA (partial);note=aligned only 36 percent of the 18S ribosomal RNA
YL_2_k141_27102	rRNA	502	608	2.9e-07	Name=5S_rRNA;product=5S ribosomal RNA
YL_2_k141_279214	rRNA	435	1062	2.9e-137	Name=18S_rRNA;product=18S ribosomal RNA (partial);note=aligned only 33 percent of the 18S ribosomal RNA
YL_2_k141_30485	rRNA	492	642	2.9e-26	Name=5_8S_rRNA;product=5.8S ribosomal RNA
YL_2_k141_34119	rRNA	4	1191	7.1e-169	Name=28S_rRNA;product=28S ribosomal RNA (partial);note=aligned only 40 percent of the 28S ribosomal RNA
YL_2_k141_347845	rRNA	3	1409	1.8e-158	Name=28S_rRNA;product=28S ribosomal RNA (partial);note=aligned only 48 percent of the 28S ribosomal RNA
YL_2_k141_368459	rRNA	601	1818	3.4e-90	Name=28S_rRNA;product=28S ribosomal RNA (partial);note=aligned only 41 percent of the 28S ribosomal RNA
YL_2_k141_408149	rRNA	593	1785	1.7e-66	Name=28S_rRNA;product=28S ribosomal RNA (partial);note=aligned only 40 percent of the 28S ribosomal RNA
YL_2_k141_408149	rRNA	1814	2648	1.4e-111	Name=28S_rRNA;product=28S ribosomal RNA (partial);note=aligned only 28 percent of the 28S ribosomal RNA
YL_2_k141_408400	rRNA	894	1993	1.2e-245	Name=28S_rRNA;product=28S ribosomal RNA (partial);note=aligned only 37 percent of the 28S ribosomal RNA
YL_2_k141_411226	rRNA	760	1509	1.1e-18	Name=28S_rRNA;product=28S ribosomal RNA (partial);note=aligned only 25 percent of the 28S ribosomal RNA
YL_2_k141_434171	rRNA	1352	1457	1.7e-07	Name=5S_rRNA;product=5S ribosomal RNA
YL_2_k141_462415	rRNA	1205	2378	4.2e-64	Name=28S_rRNA;product=28S ribosomal RNA (partial);note=aligned only 40 percent of the 28S ribosomal RNA
YL_2_k141_470053	rRNA	648	1187	6.6e-40	Name=18S_rRNA;product=18S ribosomal RNA (partial);note=aligned only 28 percent of the 18S ribosomal RNA
YL_2_k141_489739	rRNA	283	778	6.2e-18	Name=18S_rRNA;product=18S ribosomal RNA (partial);note=aligned only 26 percent of the 18S ribosomal RNA
YL_2_k141_497882	rRNA	754	1289	6.3e-127	Name=18S_rRNA;product=18S ribosomal RNA (partial);note=aligned only 28 percent of the 18S ribosomal RNA
YL_2_k141_513701	rRNA	575	1312	1.5e-16	Name=28S_rRNA;product=28S ribosomal RNA (partial);note=aligned only 25 percent of the 28S ribosomal RNA
YL_2_k141_515968	rRNA	421	1276	2.6e-88	Name=18S_rRNA;product=18S ribosomal RNA (partial);note=aligned only 45 percent of the 18S ribosomal RNA
YL_2_k141_516189	rRNA	1485	1587	1.4e-08	Name=5S_rRNA;product=5S ribosomal RNA
YL_2_k141_518476	rRNA	85	1251	1.9e-166	Name=18S_rRNA;product=18S ribosomal RNA (partial);note=aligned only 62 percent of the 18S ribosomal RNA
YL_2_k141_519353	rRNA	363	1114	1.9e-27	Name=28S_rRNA;product=28S ribosomal RNA (partial);note=aligned only 25 percent of the 28S ribosomal RNA
YL_2_k141_520202	rRNA	481	1633	1.5e-272	Name=28S_rRNA;product=28S ribosomal RNA (partial);note=aligned only 39 percent of the 28S ribosomal RNA
YL_2_k141_530586	rRNA	236	1286	3.5e-262	Name=18S_rRNA;product=18S ribosomal RNA (partial);note=aligned only 56 percent of the 18S ribosomal RNA
YL_2_k141_85857	rRNA	1631	1724	1e-09	Name=5S_rRNA;product=5S ribosomal RNA (partial);note=aligned only 78 percent of the 5S ribosomal RNA
YL_3_k141_116310	rRNA	126	875	2.2e-81	Name=28S_rRNA;product=28S ribosomal RNA (partial);note=aligned only 25 percent of the 28S ribosomal RNA
YL_3_k141_116310	rRNA	1639	2812	1.8e-64	Name=28S_rRNA;product=28S ribosomal RNA (partial);note=aligned only 40 percent of the 28S ribosomal RNA
YL_3_k141_116310	rRNA	2837	3575	1.7e-65	Name=28S_rRNA;product=28S ribosomal RNA (partial);note=aligned only 25 percent of the 28S ribosomal RNA
YL_3_k141_134841	rRNA	70	1065	1.3e-127	Name=28S_rRNA;product=28S ribosomal RNA (partial);note=aligned only 34 percent of the 28S ribosomal RNA
YL_3_k141_136870	rRNA	372	1167	1.3e-100	Name=28S_rRNA;product=28S ribosomal RNA (partial);note=aligned only 27 percent of the 28S ribosomal RNA
YL_3_k141_170069	rRNA	229	334	1.2e-07	Name=5S_rRNA;product=5S ribosomal RNA
YL_3_k141_206338	rRNA	2226	2328	1.6e-17	Name=5S_rRNA;product=5S ribosomal RNA
YL_3_k141_230142	rRNA	1305	1398	2.2e-07	Name=5S_rRNA;product=5S ribosomal RNA (partial);note=aligned only 78 percent of the 5S ribosomal RNA
YL_3_k141_260384	rRNA	2000	2110	1.3e-09	Name=5S_rRNA;product=5S ribosomal RNA
YL_3_k141_267126	rRNA	531	1327	4.7e-77	Name=18S_rRNA;product=18S ribosomal RNA (partial);note=aligned only 42 percent of the 18S ribosomal RNA
YL_3_k141_268351	rRNA	1939	2452	1.5e-25	Name=18S_rRNA;product=18S ribosomal RNA (partial);note=aligned only 27 percent of the 18S ribosomal RNA
YL_3_k141_285410	rRNA	1	1221	0	Name=28S_rRNA;product=28S ribosomal RNA (partial);note=aligned only 41 percent of the 28S ribosomal RNA
YL_3_k141_303805	rRNA	1129	1215	2.7e-10	Name=5_8S_rRNA;product=5.8S ribosomal RNA (partial);note=aligned only 55 percent of the 5.8S ribosomal RNA
YL_3_k141_318126	rRNA	30	176	4.6e-23	Name=5_8S_rRNA;product=5.8S ribosomal RNA
YL_3_k141_326348	rRNA	63	151	6.5e-08	Name=5_8S_rRNA;product=5.8S ribosomal RNA (partial);note=aligned only 57 percent of the 5.8S ribosomal RNA
YL_3_k141_333498	rRNA	137	1012	4e-127	Name=18S_rRNA;product=18S ribosomal RNA (partial);note=aligned only 46 percent of the 18S ribosomal RNA
YL_3_k141_366586	rRNA	6	1217	1.2e-89	Name=28S_rRNA;product=28S ribosomal RNA (partial);note=aligned only 41 percent of the 28S ribosomal RNA
YL_3_k141_415621	rRNA	2237	2387	2.9e-26	Name=5_8S_rRNA;product=5.8S ribosomal RNA
YL_3_k141_42723	rRNA	553	1054	6.6e-112	Name=18S_rRNA;product=18S ribosomal RNA (partial);note=aligned only 26 percent of the 18S ribosomal RNA
YL_3_k141_436073	rRNA	1181	1963	1.6e-220	Name=28S_rRNA;product=28S ribosomal RNA (partial);note=aligned only 26 percent of the 28S ribosomal RNA
YL_3_k141_446457	rRNA	22	2036	0	Name=28S_rRNA;product=28S ribosomal RNA (partial);note=aligned only 69 percent of the 28S ribosomal RNA
YL_3_k141_472790	rRNA	6671	6774	6.8e-08	Name=5S_rRNA;product=5S ribosomal RNA
YL_3_k141_478488	rRNA	8	118	2.7e-10	Name=5S_rRNA;product=5S ribosomal RNA
YL_3_k141_487787	rRNA	216	1879	2.7e-286	Name=28S_rRNA;product=28S ribosomal RNA (partial);note=aligned only 57 percent of the 28S ribosomal RNA
YL_3_k141_491018	rRNA	208	304	1.6e-08	Name=5S_rRNA;product=5S ribosomal RNA
YL_3_k141_492674	rRNA	5	111	2.9e-07	Name=5S_rRNA;product=5S ribosomal RNA
YL_3_k141_60563	rRNA	431	536	1.7e-07	Name=5S_rRNA;product=5S ribosomal RNA
YL_3_k141_77004	rRNA	327	434	8.1e-08	Name=5S_rRNA;product=5S ribosomal RNA
YL_4_k141_100129	rRNA	33	1178	3.9e-80	Name=18S_rRNA;product=18S ribosomal RNA (partial);note=aligned only 61 percent of the 18S ribosomal RNA
YL_4_k141_103778	rRNA	103	1320	3.5e-90	Name=28S_rRNA;product=28S ribosomal RNA (partial);note=aligned only 41 percent of the 28S ribosomal RNA
YL_4_k141_124840	rRNA	467	1480	2.3e-54	Name=28S_rRNA;product=28S ribosomal RNA (partial);note=aligned only 34 percent of the 28S ribosomal RNA
YL_4_k141_154003	rRNA	983	1555	7.2e-76	Name=18S_rRNA;product=18S ribosomal RNA (partial);note=aligned only 30 percent of the 18S ribosomal RNA
YL_4_k141_180832	rRNA	123	1100	1.1e-224	Name=28S_rRNA;product=28S ribosomal RNA (partial);note=aligned only 33 percent of the 28S ribosomal RNA
YL_4_k141_181035	rRNA	128	1345	4.8e-298	Name=18S_rRNA;product=18S ribosomal RNA (partial);note=aligned only 65 percent of the 18S ribosomal RNA
YL_4_k141_184962	rRNA	1060	1183	7.1e-16	Name=5_8S_rRNA;product=5.8S ribosomal RNA
YL_4_k141_195987	rRNA	31	150	1.2e-20	Name=5_8S_rRNA;product=5.8S ribosomal RNA (partial);note=aligned only 76 percent of the 5.8S ribosomal RNA
YL_4_k141_217635	rRNA	645	1836	1.6e-68	Name=28S_rRNA;product=28S ribosomal RNA (partial);note=aligned only 40 percent of the 28S ribosomal RNA
YL_4_k141_22109	rRNA	37	158	3.9e-11	Name=5_8S_rRNA;product=5.8S ribosomal RNA (partial);note=aligned only 78 percent of the 5.8S ribosomal RNA
YL_4_k141_22109	rRNA	658	1505	1.1e-118	Name=28S_rRNA;product=28S ribosomal RNA (partial);note=aligned only 29 percent of the 28S ribosomal RNA
YL_4_k141_292969	rRNA	312	1061	1.2e-18	Name=28S_rRNA;product=28S ribosomal RNA (partial);note=aligned only 25 percent of the 28S ribosomal RNA
YL_4_k141_312935	rRNA	443	1330	7.3e-105	Name=28S_rRNA;product=28S ribosomal RNA (partial);note=aligned only 30 percent of the 28S ribosomal RNA
YL_4_k141_337692	rRNA	264	1789	0	Name=28S_rRNA;product=28S ribosomal RNA (partial);note=aligned only 52 percent of the 28S ribosomal RNA
YL_4_k141_33795	rRNA	224	934	1e-22	Name=18S_rRNA;product=18S ribosomal RNA (partial);note=aligned only 38 percent of the 18S ribosomal RNA
YL_4_k141_340041	rRNA	64	175	3.6e-09	Name=5S_rRNA;product=5S ribosomal RNA
YL_4_k141_347582	rRNA	113	701	2.7e-146	Name=18S_rRNA;product=18S ribosomal RNA (partial);note=aligned only 31 percent of the 18S ribosomal RNA
YL_4_k141_385653	rRNA	295	445	2.9e-26	Name=5_8S_rRNA;product=5.8S ribosomal RNA
YL_4_k141_413280	rRNA	576	1293	1.6e-14	Name=18S_rRNA;product=18S ribosomal RNA (partial);note=aligned only 38 percent of the 18S ribosomal RNA
YL_4_k141_438175	rRNA	1416	2296	1.6e-59	Name=28S_rRNA;product=28S ribosomal RNA (partial);note=aligned only 30 percent of the 28S ribosomal RNA
YL_4_k141_468805	rRNA	839	1591	1.8e-84	Name=18S_rRNA;product=18S ribosomal RNA (partial);note=aligned only 40 percent of the 18S ribosomal RNA
YL_4_k141_476380	rRNA	1	953	2e-105	Name=28S_rRNA;product=28S ribosomal RNA (partial);note=aligned only 32 percent of the 28S ribosomal RNA
YL_4_k141_48871	rRNA	1	923	1.6e-12	Name=28S_rRNA;product=28S ribosomal RNA (partial);note=aligned only 31 percent of the 28S ribosomal RNA
YL_4_k141_59252	rRNA	334	448	1.3e-19	Name=5S_rRNA;product=5S ribosomal RNA
YL_5_k141_156521	rRNA	572	1536	2.8e-189	Name=28S_rRNA;product=28S ribosomal RNA (partial);note=aligned only 33 percent of the 28S ribosomal RNA
YL_5_k141_179544	rRNA	231	991	2.3e-21	Name=28S_rRNA;product=28S ribosomal RNA (partial);note=aligned only 26 percent of the 28S ribosomal RNA
YL_5_k141_179786	rRNA	3537	4299	1e-11	Name=28S_rRNA;product=28S ribosomal RNA (partial);note=aligned only 26 percent of the 28S ribosomal RNA
YL_5_k141_212755	rRNA	553	1429	2.7e-127	Name=18S_rRNA;product=18S ribosomal RNA (partial);note=aligned only 46 percent of the 18S ribosomal RNA
YL_5_k141_216564	rRNA	1	731	1.3e-152	Name=28S_rRNA;product=28S ribosomal RNA (partial);note=aligned only 25 percent of the 28S ribosomal RNA
YL_5_k141_22117	rRNA	1804	1918	1.3e-19	Name=5S_rRNA;product=5S ribosomal RNA
YL_5_k141_229951	rRNA	397	1252	3e-86	Name=18S_rRNA;product=18S ribosomal RNA (partial);note=aligned only 45 percent of the 18S ribosomal RNA
YL_5_k141_244513	rRNA	3	1043	1.4e-95	Name=28S_rRNA;product=28S ribosomal RNA (partial);note=aligned only 35 percent of the 28S ribosomal RNA
YL_5_k141_308195	rRNA	426	521	2.9e-08	Name=5S_rRNA;product=5S ribosomal RNA
YL_5_k141_311143	rRNA	931	2123	3e-68	Name=28S_rRNA;product=28S ribosomal RNA (partial);note=aligned only 40 percent of the 28S ribosomal RNA
YL_5_k141_338191	rRNA	65	1589	8.2e-237	Name=28S_rRNA;product=28S ribosomal RNA (partial);note=aligned only 52 percent of the 28S ribosomal RNA
YL_5_k141_338760	rRNA	338	1200	4.5e-81	Name=18S_rRNA;product=18S ribosomal RNA (partial);note=aligned only 46 percent of the 18S ribosomal RNA
YL_5_k141_34590	rRNA	962	1060	3.4e-07	Name=5S_rRNA;product=5S ribosomal RNA
YL_5_k141_352661	rRNA	143	1360	3.5e-90	Name=28S_rRNA;product=28S ribosomal RNA (partial);note=aligned only 41 percent of the 28S ribosomal RNA
YL_5_k141_364264	rRNA	776	1550	1.7e-161	Name=28S_rRNA;product=28S ribosomal RNA (partial);note=aligned only 26 percent of the 28S ribosomal RNA
YL_5_k141_37023	rRNA	41	1227	4e-291	Name=28S_rRNA;product=28S ribosomal RNA (partial);note=aligned only 40 percent of the 28S ribosomal RNA
YL_5_k141_37023	rRNA	1329	1442	1.2e-24	Name=5S_rRNA;product=5S ribosomal RNA
YL_5_k141_379552	rRNA	389	1601	1.5e-159	Name=28S_rRNA;product=28S ribosomal RNA (partial);note=aligned only 41 percent of the 28S ribosomal RNA
YL_5_k141_397040	rRNA	1	1016	5.8e-52	Name=28S_rRNA;product=28S ribosomal RNA (partial);note=aligned only 34 percent of the 28S ribosomal RNA
YL_5_k141_405895	rRNA	170	276	1.8e-08	Name=5S_rRNA;product=5S ribosomal RNA
YL_5_k141_421112	rRNA	104	945	6.8e-120	Name=18S_rRNA;product=18S ribosomal RNA (partial);note=aligned only 45 percent of the 18S ribosomal RNA
YL_5_k141_42199	rRNA	667	1865	1.6e-71	Name=28S_rRNA;product=28S ribosomal RNA (partial);note=aligned only 41 percent of the 28S ribosomal RNA
YL_5_k141_422864	rRNA	89	200	1.7e-14	Name=5S_rRNA;product=5S ribosomal RNA
YL_5_k141_438340	rRNA	8661	8766	1.7e-07	Name=5S_rRNA;product=5S ribosomal RNA
YL_5_k141_458322	rRNA	426	576	2.9e-26	Name=5_8S_rRNA;product=5.8S ribosomal RNA
YL_5_k141_6741	rRNA	4523	5041	6.4e-45	Name=18S_rRNA;product=18S ribosomal RNA (partial);note=aligned only 27 percent of the 18S ribosomal RNA
YL_5_k141_87163	rRNA	1084	1194	6.4e-07	Name=5S_rRNA;product=5S ribosomal RNA
TB_1_k141_111321	rRNA	93	1132	9.2e-17	Name=28S_rRNA;product=28S ribosomal RNA (partial);note=aligned only 35 percent of the 28S ribosomal RNA
TB_1_k141_113636	rRNA	674	800	4.6e-19	Name=5_8S_rRNA;product=5.8S ribosomal RNA
TB_1_k141_121281	rRNA	679	1569	2e-136	Name=18S_rRNA;product=18S ribosomal RNA (partial);note=aligned only 47 percent of the 18S ribosomal RNA
TB_1_k141_147129	rRNA	326	435	4.9e-08	Name=5S_rRNA;product=5S ribosomal RNA
TB_1_k141_192835	rRNA	1	1197	7.7e-300	Name=28S_rRNA;product=28S ribosomal RNA (partial);note=aligned only 41 percent of the 28S ribosomal RNA
TB_1_k141_198301	rRNA	216	1208	1.5e-204	Name=28S_rRNA;product=28S ribosomal RNA (partial);note=aligned only 34 percent of the 28S ribosomal RNA
TB_1_k141_286697	rRNA	2939	3089	2.9e-26	Name=5_8S_rRNA;product=5.8S ribosomal RNA
TB_1_k141_295422	rRNA	277	1253	1.5e-287	Name=28S_rRNA;product=28S ribosomal RNA (partial);note=aligned only 33 percent of the 28S ribosomal RNA
TB_1_k141_314457	rRNA	362	1895	0	Name=28S_rRNA;product=28S ribosomal RNA (partial);note=aligned only 52 percent of the 28S ribosomal RNA
TB_1_k141_314540	rRNA	697	810	1.6e-19	Name=5S_rRNA;product=5S ribosomal RNA
TB_1_k141_321484	rRNA	20	131	9.9e-16	Name=5S_rRNA;product=5S ribosomal RNA
TB_1_k141_341982	rRNA	2617	2715	3.4e-07	Name=5S_rRNA;product=5S ribosomal RNA
TB_1_k141_400106	rRNA	5220	5329	6.8e-11	Name=5S_rRNA;product=5S ribosomal RNA
TB_1_k141_40347	rRNA	4554	4653	3e-07	Name=5S_rRNA;product=5S ribosomal RNA
TB_1_k141_446071	rRNA	5176	5287	1.6e-14	Name=5S_rRNA;product=5S ribosomal RNA
TB_1_k141_507507	rRNA	11829	11933	1.9e-07	Name=5S_rRNA;product=5S ribosomal RNA
TB_1_k141_510583	rRNA	165	1207	9.6e-14	Name=28S_rRNA;product=28S ribosomal RNA (partial);note=aligned only 35 percent of the 28S ribosomal RNA
TB_1_k141_51320	rRNA	1523	2566	4.8e-34	Name=28S_rRNA;product=28S ribosomal RNA (partial);note=aligned only 35 percent of the 28S ribosomal RNA
TB_1_k141_522772	rRNA	139	1026	1.1e-98	Name=28S_rRNA;product=28S ribosomal RNA (partial);note=aligned only 30 percent of the 28S ribosomal RNA
TB_1_k141_52806	rRNA	1778	2652	3.8e-95	Name=18S_rRNA;product=18S ribosomal RNA (partial);note=aligned only 46 percent of the 18S ribosomal RNA
TB_1_k141_607031	rRNA	449	547	1.5e-08	Name=5S_rRNA;product=5S ribosomal RNA
TB_1_k141_646493	rRNA	649	1398	8.9e-19	Name=28S_rRNA;product=28S ribosomal RNA (partial);note=aligned only 25 percent of the 28S ribosomal RNA
TB_1_k141_65092	rRNA	382	490	2.2e-08	Name=5S_rRNA;product=5S ribosomal RNA
TB_1_k141_687733	rRNA	2175	2280	4.4e-07	Name=5S_rRNA;product=5S ribosomal RNA
TB_1_k141_69583	rRNA	314	1328	2.2e-54	Name=28S_rRNA;product=28S ribosomal RNA (partial);note=aligned only 34 percent of the 28S ribosomal RNA
TB_1_k141_701429	rRNA	357	1300	2e-40	Name=28S_rRNA;product=28S ribosomal RNA (partial);note=aligned only 32 percent of the 28S ribosomal RNA
TB_1_k141_82587	rRNA	5335	5441	5.4e-08	Name=5S_rRNA;product=5S ribosomal RNA
TB_1_k141_85786	rRNA	5	78	8.1e-07	Name=5_8S_rRNA;product=5.8S ribosomal RNA (partial);note=aligned only 47 percent of the 5.8S ribosomal RNA
TB_1_k141_9522	rRNA	1643	1784	1.6e-21	Name=5_8S_rRNA;product=5.8S ribosomal RNA
TB_1_k141_9522	rRNA	1905	2690	3.5e-213	Name=18S_rRNA;product=18S ribosomal RNA (partial);note=aligned only 42 percent of the 18S ribosomal RNA
TB_2_k141_129328	rRNA	214	315	9.2e-08	Name=5S_rRNA;product=5S ribosomal RNA
TB_2_k141_14570	rRNA	1968	2074	1.9e-08	Name=5S_rRNA;product=5S ribosomal RNA
TB_2_k141_171557	rRNA	698	804	5.4e-08	Name=5S_rRNA;product=5S ribosomal RNA
TB_2_k141_178194	rRNA	325	1529	3e-135	Name=28S_rRNA;product=28S ribosomal RNA (partial);note=aligned only 41 percent of the 28S ribosomal RNA
TB_2_k141_199084	rRNA	112	879	3.2e-21	Name=28S_rRNA;product=28S ribosomal RNA (partial);note=aligned only 26 percent of the 28S ribosomal RNA
TB_2_k141_204910	rRNA	57	163	1.9e-08	Name=5S_rRNA;product=5S ribosomal RNA
TB_2_k141_209914	rRNA	1337	1422	3.8e-07	Name=5S_rRNA;product=5S ribosomal RNA (partial);note=aligned only 72 percent of the 5S ribosomal RNA
TB_2_k141_211071	rRNA	982	1089	2.8e-10	Name=5S_rRNA;product=5S ribosomal RNA
TB_2_k141_211709	rRNA	159	891	2.2e-24	Name=28S_rRNA;product=28S ribosomal RNA (partial);note=aligned only 25 percent of the 28S ribosomal RNA
TB_2_k141_218222	rRNA	192	974	2.2e-219	Name=28S_rRNA;product=28S ribosomal RNA (partial);note=aligned only 26 percent of the 28S ribosomal RNA
TB_2_k141_231725	rRNA	459	559	3.1e-10	Name=5_8S_rRNA;product=5.8S ribosomal RNA (partial);note=aligned only 64 percent of the 5.8S ribosomal RNA
TB_2_k141_246738	rRNA	1	1541	0	Name=28S_rRNA;product=28S ribosomal RNA (partial);note=aligned only 52 percent of the 28S ribosomal RNA
TB_2_k141_251666	rRNA	7	96	1.6e-07	Name=5S_rRNA;product=5S ribosomal RNA (partial);note=aligned only 75 percent of the 5S ribosomal RNA
TB_2_k141_253882	rRNA	5040	5147	7.2e-08	Name=5S_rRNA;product=5S ribosomal RNA
TB_2_k141_279484	rRNA	131	1124	7.5e-51	Name=28S_rRNA;product=28S ribosomal RNA (partial);note=aligned only 34 percent of the 28S ribosomal RNA
TB_2_k141_279484	rRNA	1158	2228	1.2e-24	Name=28S_rRNA;product=28S ribosomal RNA (partial);note=aligned only 36 percent of the 28S ribosomal RNA
TB_2_k141_279484	rRNA	2968	3082	1.3e-19	Name=5S_rRNA;product=5S ribosomal RNA
TB_2_k141_314579	rRNA	440	516	3.2e-07	Name=5S_rRNA;product=5S ribosomal RNA (partial);note=aligned only 64 percent of the 5S ribosomal RNA
TB_2_k141_349962	rRNA	449	553	4.5e-09	Name=5S_rRNA;product=5S ribosomal RNA
TB_2_k141_366884	rRNA	124	235	2.3e-15	Name=5S_rRNA;product=5S ribosomal RNA
TB_2_k141_3789	rRNA	68	1649	1.3e-246	Name=28S_rRNA;product=28S ribosomal RNA (partial);note=aligned only 54 percent of the 28S ribosomal RNA
TB_2_k141_379864	rRNA	3847	3948	1.1e-07	Name=5S_rRNA;product=5S ribosomal RNA
TB_2_k141_385643	rRNA	3319	3419	4.7e-07	Name=5S_rRNA;product=5S ribosomal RNA
TB_2_k141_388156	rRNA	1450	1541	1.6e-07	Name=5S_rRNA;product=5S ribosomal RNA (partial);note=aligned only 77 percent of the 5S ribosomal RNA
TB_2_k141_39460	rRNA	56	705	5.5e-74	Name=18S_rRNA;product=18S ribosomal RNA (partial);note=aligned only 34 percent of the 18S ribosomal RNA
TB_2_k141_411883	rRNA	1	742	1.3e-76	Name=28S_rRNA;product=28S ribosomal RNA (partial);note=aligned only 25 percent of the 28S ribosomal RNA
TB_2_k141_422512	rRNA	2524	2628	1.6e-14	Name=5_8S_rRNA;product=5.8S ribosomal RNA (partial);note=aligned only 67 percent of the 5.8S ribosomal RNA
TB_2_k141_423554	rRNA	79	189	3.3e-10	Name=5S_rRNA;product=5S ribosomal RNA
TB_2_k141_431862	rRNA	23	99	1.2e-07	Name=5S_rRNA;product=5S ribosomal RNA (partial);note=aligned only 64 percent of the 5S ribosomal RNA
TB_2_k141_436060	rRNA	924	1034	2.6e-08	Name=5S_rRNA;product=5S ribosomal RNA
TB_2_k141_449277	rRNA	546	1780	0	Name=28S_rRNA;product=28S ribosomal RNA (partial);note=aligned only 42 percent of the 28S ribosomal RNA
TB_2_k141_465919	rRNA	1424	1538	6.2e-18	Name=5S_rRNA;product=5S ribosomal RNA
TB_2_k141_471158	rRNA	888	978	3.2e-08	Name=5S_rRNA;product=5S ribosomal RNA (partial);note=aligned only 76 percent of the 5S ribosomal RNA
TB_2_k141_477559	rRNA	1055	1205	2.9e-26	Name=5_8S_rRNA;product=5.8S ribosomal RNA
TB_2_k141_484097	rRNA	54	1252	3.8e-302	Name=28S_rRNA;product=28S ribosomal RNA (partial);note=aligned only 41 percent of the 28S ribosomal RNA
TB_2_k141_499098	rRNA	1079	1188	7e-09	Name=5S_rRNA;product=5S ribosomal RNA
TB_2_k141_505454	rRNA	436	1913	6.1e-175	Name=28S_rRNA;product=28S ribosomal RNA (partial);note=aligned only 50 percent of the 28S ribosomal RNA
TB_2_k141_533677	rRNA	2162	2241	1e-15	Name=5S_rRNA;product=5S ribosomal RNA (partial);note=aligned only 67 percent of the 5S ribosomal RNA
TB_2_k141_533677	rRNA	2447	2558	1.1e-25	Name=5S_rRNA;product=5S ribosomal RNA
TB_2_k141_537569	rRNA	1006	1943	5.4e-184	Name=18S_rRNA;product=18S ribosomal RNA (partial);note=aligned only 50 percent of the 18S ribosomal RNA
TB_2_k141_540742	rRNA	3	97	2.2e-15	Name=5S_rRNA;product=5S ribosomal RNA
TB_2_k141_54541	rRNA	3	78	1e-11	Name=5_8S_rRNA;product=5.8S ribosomal RNA (partial);note=aligned only 48 percent of the 5.8S ribosomal RNA
TB_2_k141_568016	rRNA	23	1001	4.1e-52	Name=28S_rRNA;product=28S ribosomal RNA (partial);note=aligned only 33 percent of the 28S ribosomal RNA
TB_2_k141_57092	rRNA	842	948	1.1e-08	Name=5S_rRNA;product=5S ribosomal RNA
TB_2_k141_571846	rRNA	521	1691	2.9e-72	Name=28S_rRNA;product=28S ribosomal RNA (partial);note=aligned only 40 percent of the 28S ribosomal RNA
TB_2_k141_573186	rRNA	254	1130	5.1e-209	Name=18S_rRNA;product=18S ribosomal RNA (partial);note=aligned only 46 percent of the 18S ribosomal RNA
TB_2_k141_586039	rRNA	77	186	7.3e-20	Name=5_8S_rRNA;product=5.8S ribosomal RNA (partial);note=aligned only 70 percent of the 5.8S ribosomal RNA
TB_2_k141_593492	rRNA	244	344	1.2e-08	Name=5S_rRNA;product=5S ribosomal RNA
TB_2_k141_595744	rRNA	20	864	1.2e-65	Name=28S_rRNA;product=28S ribosomal RNA (partial);note=aligned only 29 percent of the 28S ribosomal RNA
TB_2_k141_621442	rRNA	1973	2828	2.8e-86	Name=18S_rRNA;product=18S ribosomal RNA (partial);note=aligned only 45 percent of the 18S ribosomal RNA
TB_2_k141_644529	rRNA	63	171	4.6e-09	Name=5S_rRNA;product=5S ribosomal RNA
TB_2_k141_646120	rRNA	958	1069	2.5e-10	Name=5S_rRNA;product=5S ribosomal RNA
TB_2_k141_646951	rRNA	354	460	1.1e-07	Name=5S_rRNA;product=5S ribosomal RNA
TB_2_k141_65911	rRNA	1041	1769	1.9e-19	Name=28S_rRNA;product=28S ribosomal RNA (partial);note=aligned only 25 percent of the 28S ribosomal RNA
TB_2_k141_679314	rRNA	629	1365	2e-19	Name=28S_rRNA;product=28S ribosomal RNA (partial);note=aligned only 25 percent of the 28S ribosomal RNA
TB_2_k141_679325	rRNA	5888	5999	6.9e-08	Name=5S_rRNA;product=5S ribosomal RNA
TB_2_k141_689722	rRNA	1746	1851	1.9e-10	Name=5S_rRNA;product=5S ribosomal RNA
TB_2_k141_690233	rRNA	227	1270	4.8e-34	Name=28S_rRNA;product=28S ribosomal RNA (partial);note=aligned only 35 percent of the 28S ribosomal RNA
TB_2_k141_72969	rRNA	299	408	8.3e-09	Name=5S_rRNA;product=5S ribosomal RNA
TB_3_k141_104415	rRNA	139	232	2.3e-17	Name=5_8S_rRNA;product=5.8S ribosomal RNA (partial);note=aligned only 60 percent of the 5.8S ribosomal RNA
TB_3_k141_104415	rRNA	353	873	3e-128	Name=18S_rRNA;product=18S ribosomal RNA (partial);note=aligned only 27 percent of the 18S ribosomal RNA
TB_3_k141_148567	rRNA	170	919	9e-19	Name=28S_rRNA;product=28S ribosomal RNA (partial);note=aligned only 25 percent of the 28S ribosomal RNA
TB_3_k141_154525	rRNA	13002	13078	3.2e-07	Name=5S_rRNA;product=5S ribosomal RNA (partial);note=aligned only 64 percent of the 5S ribosomal RNA
TB_3_k141_180259	rRNA	4331	4445	1.3e-19	Name=5S_rRNA;product=5S ribosomal RNA
TB_3_k141_196772	rRNA	900	1776	1.5e-135	Name=18S_rRNA;product=18S ribosomal RNA (partial);note=aligned only 46 percent of the 18S ribosomal RNA
TB_3_k141_196772	rRNA	1831	2366	1.2e-35	Name=18S_rRNA;product=18S ribosomal RNA (partial);note=aligned only 28 percent of the 18S ribosomal RNA
TB_3_k141_227108	rRNA	775	1636	5.6e-124	Name=28S_rRNA;product=28S ribosomal RNA (partial);note=aligned only 29 percent of the 28S ribosomal RNA
TB_3_k141_241540	rRNA	3571	3678	5.3e-08	Name=5S_rRNA;product=5S ribosomal RNA
TB_3_k141_251455	rRNA	50	159	2.4e-07	Name=5S_rRNA;product=5S ribosomal RNA
TB_3_k141_255745	rRNA	243	1280	7.1e-27	Name=28S_rRNA;product=28S ribosomal RNA (partial);note=aligned only 35 percent of the 28S ribosomal RNA
TB_3_k141_285919	rRNA	300	1090	2.2e-108	Name=28S_rRNA;product=28S ribosomal RNA (partial);note=aligned only 27 percent of the 28S ribosomal RNA
TB_3_k141_316947	rRNA	45	1096	2.1e-285	Name=28S_rRNA;product=28S ribosomal RNA (partial);note=aligned only 36 percent of the 28S ribosomal RNA
TB_3_k141_384794	rRNA	383	1284	3.5e-176	Name=28S_rRNA;product=28S ribosomal RNA (partial);note=aligned only 30 percent of the 28S ribosomal RNA
TB_3_k141_399694	rRNA	1034	1140	5.4e-08	Name=5S_rRNA;product=5S ribosomal RNA
TB_3_k141_416955	rRNA	59	157	3.4e-07	Name=5S_rRNA;product=5S ribosomal RNA
TB_3_k141_502866	rRNA	94	1602	0	Name=28S_rRNA;product=28S ribosomal RNA (partial);note=aligned only 51 percent of the 28S ribosomal RNA
TB_3_k141_510388	rRNA	3	855	4.4e-96	Name=28S_rRNA;product=28S ribosomal RNA (partial);note=aligned only 29 percent of the 28S ribosomal RNA
TB_3_k141_512419	rRNA	550	1749	5.3e-68	Name=28S_rRNA;product=28S ribosomal RNA (partial);note=aligned only 41 percent of the 28S ribosomal RNA
TB_3_k141_522109	rRNA	351	1340	6.8e-123	Name=28S_rRNA;product=28S ribosomal RNA (partial);note=aligned only 33 percent of the 28S ribosomal RNA
TB_3_k141_522109	rRNA	1369	2444	1.7e-63	Name=28S_rRNA;product=28S ribosomal RNA (partial);note=aligned only 36 percent of the 28S ribosomal RNA
TB_3_k141_593193	rRNA	276	374	1.5e-08	Name=5S_rRNA;product=5S ribosomal RNA
TB_3_k141_604579	rRNA	1094	1949	2.8e-86	Name=18S_rRNA;product=18S ribosomal RNA (partial);note=aligned only 45 percent of the 18S ribosomal RNA
TB_3_k141_613788	rRNA	122	247	3.4e-17	Name=5_8S_rRNA;product=5.8S ribosomal RNA
TB_3_k141_631785	rRNA	308	1054	1.2e-13	Name=28S_rRNA;product=28S ribosomal RNA (partial);note=aligned only 25 percent of the 28S ribosomal RNA
TB_3_k141_63252	rRNA	713	1719	4.2e-94	Name=28S_rRNA;product=28S ribosomal RNA (partial);note=aligned only 34 percent of the 28S ribosomal RNA
TB_3_k141_639524	rRNA	261	411	2.9e-26	Name=5_8S_rRNA;product=5.8S ribosomal RNA
TB_3_k141_640760	rRNA	316	1050	1.5e-08	Name=28S_rRNA;product=28S ribosomal RNA (partial);note=aligned only 25 percent of the 28S ribosomal RNA
TB_3_k141_94894	rRNA	166	2027	0	Name=18S_rRNA;product=18S ribosomal RNA
TB_4_k141_125570	rRNA	109	964	2.8e-86	Name=18S_rRNA;product=18S ribosomal RNA (partial);note=aligned only 45 percent of the 18S ribosomal RNA
TB_4_k141_130309	rRNA	1	1495	5.4e-270	Name=28S_rRNA;product=28S ribosomal RNA (partial);note=aligned only 51 percent of the 28S ribosomal RNA
TB_4_k141_146235	rRNA	143	1019	1.5e-135	Name=18S_rRNA;product=18S ribosomal RNA (partial);note=aligned only 46 percent of the 18S ribosomal RNA
TB_4_k141_146235	rRNA	1074	1609	1.2e-35	Name=18S_rRNA;product=18S ribosomal RNA (partial);note=aligned only 28 percent of the 18S ribosomal RNA
TB_4_k141_174188	rRNA	347	454	3.5e-10	Name=5S_rRNA;product=5S ribosomal RNA
TB_4_k141_178858	rRNA	119	1781	0	Name=28S_rRNA;product=28S ribosomal RNA (partial);note=aligned only 57 percent of the 28S ribosomal RNA
TB_4_k141_187579	rRNA	319	1472	6.7e-144	Name=28S_rRNA;product=28S ribosomal RNA (partial);note=aligned only 39 percent of the 28S ribosomal RNA
TB_4_k141_189131	rRNA	829	937	1e-09	Name=5S_rRNA;product=5S ribosomal RNA
TB_4_k141_202392	rRNA	423	1544	1.2e-114	Name=28S_rRNA;product=28S ribosomal RNA (partial);note=aligned only 38 percent of the 28S ribosomal RNA
TB_4_k141_21204	rRNA	1405	2447	1.8e-13	Name=28S_rRNA;product=28S ribosomal RNA (partial);note=aligned only 35 percent of the 28S ribosomal RNA
TB_4_k141_250975	rRNA	412	552	1.8e-21	Name=5_8S_rRNA;product=5.8S ribosomal RNA
TB_4_k141_263297	rRNA	736	841	2.2e-07	Name=5S_rRNA;product=5S ribosomal RNA
TB_4_k141_276598	rRNA	951	1059	2.2e-08	Name=5S_rRNA;product=5S ribosomal RNA
TB_4_k141_286571	rRNA	1352	1458	5.4e-08	Name=5S_rRNA;product=5S ribosomal RNA
TB_4_k141_321431	rRNA	685	1878	1.4e-68	Name=28S_rRNA;product=28S ribosomal RNA (partial);note=aligned only 41 percent of the 28S ribosomal RNA
TB_4_k141_321431	rRNA	1907	2895	5.6e-123	Name=28S_rRNA;product=28S ribosomal RNA (partial);note=aligned only 33 percent of the 28S ribosomal RNA
TB_4_k141_332734	rRNA	268	372	1.8e-08	Name=5S_rRNA;product=5S ribosomal RNA
TB_5_k141_107322	rRNA	3882	4014	3.8e-17	Name=5_8S_rRNA;product=5.8S ribosomal RNA
TB_5_k141_128336	rRNA	1988	2887	3.8e-164	Name=28S_rRNA;product=28S ribosomal RNA (partial);note=aligned only 30 percent of the 28S ribosomal RNA
TB_5_k141_134837	rRNA	5635	5738	2.4e-07	Name=5S_rRNA;product=5S ribosomal RNA
TB_5_k141_135687	rRNA	83	191	2.9e-07	Name=5S_rRNA;product=5S ribosomal RNA
TB_5_k141_141443	rRNA	358	1107	1.2e-187	Name=28S_rRNA;product=28S ribosomal RNA (partial);note=aligned only 25 percent of the 28S ribosomal RNA
TB_5_k141_147006	rRNA	117	846	2.8e-20	Name=28S_rRNA;product=28S ribosomal RNA (partial);note=aligned only 25 percent of the 28S ribosomal RNA
TB_5_k141_156309	rRNA	4825	4927	2.2e-08	Name=5S_rRNA;product=5S ribosomal RNA
TB_5_k141_159832	rRNA	442	1159	7.5e-18	Name=18S_rRNA;product=18S ribosomal RNA (partial);note=aligned only 38 percent of the 18S ribosomal RNA
TB_5_k141_163517	rRNA	15622	16413	1.9e-214	Name=18S_rRNA;product=18S ribosomal RNA (partial);note=aligned only 42 percent of the 18S ribosomal RNA
TB_5_k141_16932	rRNA	49	956	3e-165	Name=28S_rRNA;product=28S ribosomal RNA (partial);note=aligned only 31 percent of the 28S ribosomal RNA
TB_5_k141_172616	rRNA	1936	2042	3e-08	Name=5S_rRNA;product=5S ribosomal RNA
TB_5_k141_208044	rRNA	749	1942	2e-73	Name=28S_rRNA;product=28S ribosomal RNA (partial);note=aligned only 41 percent of the 28S ribosomal RNA
TB_5_k141_216771	rRNA	1	78	2.6e-10	Name=5_8S_rRNA;product=5.8S ribosomal RNA (partial);note=aligned only 50 percent of the 5.8S ribosomal RNA
TB_5_k141_224999	rRNA	47	145	1.5e-07	Name=5S_rRNA;product=5S ribosomal RNA
TB_5_k141_231548	rRNA	427	577	2.9e-26	Name=5_8S_rRNA;product=5.8S ribosomal RNA
TB_5_k141_258555	rRNA	2	1182	1.6e-145	Name=28S_rRNA;product=28S ribosomal RNA (partial);note=aligned only 40 percent of the 28S ribosomal RNA
TB_5_k141_258555	rRNA	1681	1805	1.3e-11	Name=5_8S_rRNA;product=5.8S ribosomal RNA
TB_5_k141_263316	rRNA	1	1366	1.4e-106	Name=18S_rRNA;product=18S ribosomal RNA (partial);note=aligned only 73 percent of the 18S ribosomal RNA
TB_5_k141_273356	rRNA	1896	1998	2.2e-08	Name=5S_rRNA;product=5S ribosomal RNA
TB_5_k141_276272	rRNA	2415	2525	4.2e-11	Name=5S_rRNA;product=5S ribosomal RNA
TB_5_k141_305709	rRNA	53	1093	1.1e-96	Name=28S_rRNA;product=28S ribosomal RNA (partial);note=aligned only 35 percent of the 28S ribosomal RNA
TB_5_k141_47968	rRNA	2	2430	2.1e-195	Name=28S_rRNA;product=28S ribosomal RNA
TB_5_k141_67042	rRNA	68	139	6.5e-07	Name=5S_rRNA;product=5S ribosomal RNA (partial);note=aligned only 60 percent of the 5S ribosomal RNA
TB_5_k141_92263	rRNA	20	124	3.1e-08	Name=5S_rRNA;product=5S ribosomal RNA
AK_1_k141_120291	rRNA	419	868	1.4e-07	Name=16S_rRNA;product=16S ribosomal RNA (partial);note=aligned only 28 percent of the 16S ribosomal RNA
AK_1_k141_306865	rRNA	1848	2559	6.6e-47	Name=16S_rRNA;product=16S ribosomal RNA (partial);note=aligned only 44 percent of the 16S ribosomal RNA
AK_1_k141_351744	rRNA	3	657	5.2e-23	Name=16S_rRNA;product=16S ribosomal RNA (partial);note=aligned only 41 percent of the 16S ribosomal RNA
AK_1_k141_425339	rRNA	93	772	1.8e-16	Name=16S_rRNA;product=16S ribosomal RNA (partial);note=aligned only 42 percent of the 16S ribosomal RNA
AK_1_k141_455118	rRNA	328	685	7e-10	Name=12S_rRNA;product=12S ribosomal RNA (partial);note=aligned only 37 percent of the 12S ribosomal RNA
AK_1_k141_456887	rRNA	85	753	7.4e-11	Name=16S_rRNA;product=16S ribosomal RNA (partial);note=aligned only 42 percent of the 16S ribosomal RNA
AK_1_k141_499191	rRNA	5	449	1e-13	Name=12S_rRNA;product=12S ribosomal RNA (partial);note=aligned only 46 percent of the 12S ribosomal RNA
AK_1_k141_631318	rRNA	289	724	3.6e-23	Name=16S_rRNA;product=16S ribosomal RNA (partial);note=aligned only 27 percent of the 16S ribosomal RNA
AK_1_k141_631714	rRNA	210	817	5.4e-20	Name=16S_rRNA;product=16S ribosomal RNA (partial);note=aligned only 38 percent of the 16S ribosomal RNA
AK_1_k141_662017	rRNA	2	1112	2.2e-223	Name=16S_rRNA;product=16S ribosomal RNA (partial);note=aligned only 70 percent of the 16S ribosomal RNA
AK_1_k141_69723	rRNA	21	676	9.3e-18	Name=16S_rRNA;product=16S ribosomal RNA (partial);note=aligned only 41 percent of the 16S ribosomal RNA
AK_2_k141_105165	rRNA	618	1203	1.8e-31	Name=12S_rRNA;product=12S ribosomal RNA (partial);note=aligned only 61 percent of the 12S ribosomal RNA
AK_2_k141_286816	rRNA	524	1185	9.1e-47	Name=16S_rRNA;product=16S ribosomal RNA (partial);note=aligned only 41 percent of the 16S ribosomal RNA
AK_2_k141_328339	rRNA	214	618	2.2e-25	Name=16S_rRNA;product=16S ribosomal RNA (partial);note=aligned only 25 percent of the 16S ribosomal RNA
AK_2_k141_328339	rRNA	1284	1728	7.2e-18	Name=16S_rRNA;product=16S ribosomal RNA (partial);note=aligned only 28 percent of the 16S ribosomal RNA
AK_2_k141_356333	rRNA	729	977	3.5e-07	Name=12S_rRNA;product=12S ribosomal RNA (partial);note=aligned only 26 percent of the 12S ribosomal RNA
AK_2_k141_397283	rRNA	3601	4548	1.4e-187	Name=12S_rRNA;product=12S ribosomal RNA
AK_2_k141_397283	rRNA	4628	6171	8.9e-302	Name=16S_rRNA;product=16S ribosomal RNA
AK_2_k141_558566	rRNA	535	935	1.5e-11	Name=16S_rRNA;product=16S ribosomal RNA (partial);note=aligned only 25 percent of the 16S ribosomal RNA
AK_3_k141_113941	rRNA	386	820	4.9e-23	Name=16S_rRNA;product=16S ribosomal RNA (partial);note=aligned only 27 percent of the 16S ribosomal RNA
AK_3_k141_116950	rRNA	95	502	1.4e-18	Name=16S_rRNA;product=16S ribosomal RNA (partial);note=aligned only 25 percent of the 16S ribosomal RNA
AK_3_k141_116950	rRNA	999	1669	1.3e-14	Name=16S_rRNA;product=16S ribosomal RNA (partial);note=aligned only 42 percent of the 16S ribosomal RNA
AK_3_k141_150198	rRNA	5	500	1.2e-20	Name=12S_rRNA;product=12S ribosomal RNA (partial);note=aligned only 51 percent of the 12S ribosomal RNA
AK_3_k141_189629	rRNA	57	1598	6.3e-301	Name=16S_rRNA;product=16S ribosomal RNA
AK_3_k141_193492	rRNA	534	927	5.5e-18	Name=12S_rRNA;product=12S ribosomal RNA (partial);note=aligned only 41 percent of the 12S ribosomal RNA
AK_3_k141_211070	rRNA	745	1577	5.3e-18	Name=16S_rRNA;product=16S ribosomal RNA (partial);note=aligned only 52 percent of the 16S ribosomal RNA
AK_3_k141_252215	rRNA	733	1162	5.6e-12	Name=16S_rRNA;product=16S ribosomal RNA (partial);note=aligned only 27 percent of the 16S ribosomal RNA
AK_3_k141_297169	rRNA	230	1170	1.2e-184	Name=12S_rRNA;product=12S ribosomal RNA
AK_3_k141_386469	rRNA	159	814	5e-28	Name=16S_rRNA;product=16S ribosomal RNA (partial);note=aligned only 41 percent of the 16S ribosomal RNA
AK_3_k141_413544	rRNA	577	1191	1e-26	Name=12S_rRNA;product=12S ribosomal RNA (partial);note=aligned only 64 percent of the 12S ribosomal RNA
AK_3_k141_550132	rRNA	81	482	2.5e-10	Name=16S_rRNA;product=16S ribosomal RNA (partial);note=aligned only 25 percent of the 16S ribosomal RNA
AK_3_k141_567383	rRNA	513	1119	5.6e-19	Name=16S_rRNA;product=16S ribosomal RNA (partial);note=aligned only 38 percent of the 16S ribosomal RNA
AK_3_k141_581076	rRNA	178	619	7e-19	Name=16S_rRNA;product=16S ribosomal RNA (partial);note=aligned only 27 percent of the 16S ribosomal RNA
AK_3_k141_616313	rRNA	31	468	2.2e-17	Name=16S_rRNA;product=16S ribosomal RNA (partial);note=aligned only 27 percent of the 16S ribosomal RNA
AK_3_k141_624109	rRNA	387	1384	3.7e-36	Name=16S_rRNA;product=16S ribosomal RNA (partial);note=aligned only 62 percent of the 16S ribosomal RNA
AK_3_k141_646342	rRNA	657	1329	1.8e-48	Name=16S_rRNA;product=16S ribosomal RNA (partial);note=aligned only 42 percent of the 16S ribosomal RNA
AK_4_k141_16521	rRNA	917	1582	9.8e-25	Name=16S_rRNA;product=16S ribosomal RNA (partial);note=aligned only 42 percent of the 16S ribosomal RNA
AK_4_k141_19605	rRNA	375	862	3.5e-13	Name=12S_rRNA;product=12S ribosomal RNA (partial);note=aligned only 51 percent of the 12S ribosomal RNA
AK_4_k141_34147	rRNA	807	1199	7.4e-21	Name=12S_rRNA;product=12S ribosomal RNA (partial);note=aligned only 41 percent of the 12S ribosomal RNA
AK_4_k141_36326	rRNA	743	1294	2.3e-15	Name=16S_rRNA;product=16S ribosomal RNA (partial);note=aligned only 34 percent of the 16S ribosomal RNA
AK_4_k141_36326	rRNA	1791	2187	6.9e-21	Name=16S_rRNA;product=16S ribosomal RNA (partial);note=aligned only 25 percent of the 16S ribosomal RNA
AK_4_k141_36329	rRNA	62	559	6.1e-29	Name=12S_rRNA;product=12S ribosomal RNA (partial);note=aligned only 52 percent of the 12S ribosomal RNA
AK_4_k141_37790	rRNA	562	1110	1.7e-17	Name=16S_rRNA;product=16S ribosomal RNA (partial);note=aligned only 34 percent of the 16S ribosomal RNA
AK_4_k141_39532	rRNA	406	654	3.5e-07	Name=12S_rRNA;product=12S ribosomal RNA (partial);note=aligned only 26 percent of the 12S ribosomal RNA
AK_4_k141_42644	rRNA	612	1283	1e-21	Name=16S_rRNA;product=16S ribosomal RNA (partial);note=aligned only 42 percent of the 16S ribosomal RNA
AK_4_k141_65372	rRNA	383	1047	1.7e-25	Name=16S_rRNA;product=16S ribosomal RNA (partial);note=aligned only 41 percent of the 16S ribosomal RNA
AK_4_k141_70341	rRNA	532	966	1.8e-10	Name=16S_rRNA;product=16S ribosomal RNA (partial);note=aligned only 27 percent of the 16S ribosomal RNA
AK_4_k141_80911	rRNA	1034	1981	1.4e-187	Name=12S_rRNA;product=12S ribosomal RNA
AK_4_k141_80911	rRNA	2061	3604	1e-301	Name=16S_rRNA;product=16S ribosomal RNA
AK_5_k141_127591	rRNA	645	955	1.1e-07	Name=12S_rRNA;product=12S ribosomal RNA (partial);note=aligned only 32 percent of the 12S ribosomal RNA
AK_5_k141_14083	rRNA	265	599	5.7e-10	Name=12S_rRNA;product=12S ribosomal RNA (partial);note=aligned only 35 percent of the 12S ribosomal RNA
AK_5_k141_157621	rRNA	1201	1808	5.3e-41	Name=16S_rRNA;product=16S ribosomal RNA (partial);note=aligned only 38 percent of the 16S ribosomal RNA
AK_5_k141_15976	rRNA	683	1655	4.7e-59	Name=16S_rRNA;product=16S ribosomal RNA (partial);note=aligned only 61 percent of the 16S ribosomal RNA
AK_5_k141_162678	rRNA	371	771	9.2e-19	Name=16S_rRNA;product=16S ribosomal RNA (partial);note=aligned only 25 percent of the 16S ribosomal RNA
AK_5_k141_24360	rRNA	306	864	1.3e-21	Name=16S_rRNA;product=16S ribosomal RNA (partial);note=aligned only 35 percent of the 16S ribosomal RNA
AK_5_k141_28363	rRNA	134	740	5.3e-20	Name=16S_rRNA;product=16S ribosomal RNA (partial);note=aligned only 38 percent of the 16S ribosomal RNA
AK_5_k141_30379	rRNA	447	902	2.2e-17	Name=16S_rRNA;product=16S ribosomal RNA (partial);note=aligned only 28 percent of the 16S ribosomal RNA
AK_5_k141_69234	rRNA	38	1578	2.7e-301	Name=16S_rRNA;product=16S ribosomal RNA
AK_5_k141_81770	rRNA	80	752	1.1e-23	Name=16S_rRNA;product=16S ribosomal RNA (partial);note=aligned only 42 percent of the 16S ribosomal RNA
AK_5_k141_86122	rRNA	439	889	1.2e-07	Name=16S_rRNA;product=16S ribosomal RNA (partial);note=aligned only 28 percent of the 16S ribosomal RNA
AK_5_k141_98719	rRNA	87	1034	1.4e-187	Name=12S_rRNA;product=12S ribosomal RNA
AK_6_k141_126771	rRNA	166	449	2.6e-12	Name=12S_rRNA;product=12S ribosomal RNA (partial);note=aligned only 29 percent of the 12S ribosomal RNA
AK_6_k141_151872	rRNA	12	419	1e-18	Name=16S_rRNA;product=16S ribosomal RNA (partial);note=aligned only 25 percent of the 16S ribosomal RNA
AK_6_k141_151872	rRNA	1187	1589	2.9e-07	Name=16S_rRNA;product=16S ribosomal RNA (partial);note=aligned only 25 percent of the 16S ribosomal RNA
AK_6_k141_158890	rRNA	362	833	4e-22	Name=16S_rRNA;product=16S ribosomal RNA (partial);note=aligned only 29 percent of the 16S ribosomal RNA
AK_6_k141_16530	rRNA	626	1057	6.4e-18	Name=16S_rRNA;product=16S ribosomal RNA (partial);note=aligned only 27 percent of the 16S ribosomal RNA
AK_6_k141_169903	rRNA	93	1033	1.2e-184	Name=12S_rRNA;product=12S ribosomal RNA
AK_6_k141_172085	rRNA	195	692	1.1e-23	Name=12S_rRNA;product=12S ribosomal RNA (partial);note=aligned only 52 percent of the 12S ribosomal RNA
AK_6_k141_176369	rRNA	330	1190	2.6e-34	Name=16S_rRNA;product=16S ribosomal RNA (partial);note=aligned only 54 percent of the 16S ribosomal RNA
AK_6_k141_178798	rRNA	506	1081	2.9e-19	Name=12S_rRNA;product=12S ribosomal RNA (partial);note=aligned only 60 percent of the 12S ribosomal RNA
AK_6_k141_179674	rRNA	3838	4356	9.8e-20	Name=12S_rRNA;product=12S ribosomal RNA (partial);note=aligned only 54 percent of the 12S ribosomal RNA
AK_6_k141_18323	rRNA	38	472	2.4e-09	Name=16S_rRNA;product=16S ribosomal RNA (partial);note=aligned only 27 percent of the 16S ribosomal RNA
AK_6_k141_208244	rRNA	118	516	3.4e-22	Name=12S_rRNA;product=12S ribosomal RNA (partial);note=aligned only 41 percent of the 12S ribosomal RNA
AK_6_k141_2154	rRNA	591	991	5.3e-12	Name=16S_rRNA;product=16S ribosomal RNA (partial);note=aligned only 25 percent of the 16S ribosomal RNA
AK_6_k141_23112	rRNA	371	1031	2.4e-14	Name=16S_rRNA;product=16S ribosomal RNA (partial);note=aligned only 41 percent of the 16S ribosomal RNA
AK_6_k141_233037	rRNA	54	716	8e-24	Name=16S_rRNA;product=16S ribosomal RNA (partial);note=aligned only 41 percent of the 16S ribosomal RNA
AK_6_k141_237191	rRNA	776	1219	6.8e-14	Name=16S_rRNA;product=16S ribosomal RNA (partial);note=aligned only 28 percent of the 16S ribosomal RNA
AK_6_k141_252231	rRNA	553	1277	6.2e-18	Name=16S_rRNA;product=16S ribosomal RNA (partial);note=aligned only 45 percent of the 16S ribosomal RNA
AK_6_k141_259411	rRNA	232	908	1.1e-14	Name=16S_rRNA;product=16S ribosomal RNA (partial);note=aligned only 42 percent of the 16S ribosomal RNA
AK_6_k141_268869	rRNA	46	1032	1.5e-205	Name=16S_rRNA;product=16S ribosomal RNA (partial);note=aligned only 62 percent of the 16S ribosomal RNA
AK_6_k141_271984	rRNA	49	456	3.4e-07	Name=16S_rRNA;product=16S ribosomal RNA (partial);note=aligned only 25 percent of the 16S ribosomal RNA
AK_6_k141_292006	rRNA	228	692	8.3e-26	Name=16S_rRNA;product=16S ribosomal RNA (partial);note=aligned only 29 percent of the 16S ribosomal RNA
AK_6_k141_293729	rRNA	407	1198	9.1e-49	Name=16S_rRNA;product=16S ribosomal RNA (partial);note=aligned only 49 percent of the 16S ribosomal RNA
AK_6_k141_297181	rRNA	44	450	7.3e-11	Name=16S_rRNA;product=16S ribosomal RNA (partial);note=aligned only 25 percent of the 16S ribosomal RNA
AK_6_k141_301073	rRNA	17	345	2.7e-08	Name=12S_rRNA;product=12S ribosomal RNA (partial);note=aligned only 34 percent of the 12S ribosomal RNA
AK_6_k141_305254	rRNA	211	882	2.3e-20	Name=16S_rRNA;product=16S ribosomal RNA (partial);note=aligned only 42 percent of the 16S ribosomal RNA
AK_6_k141_305847	rRNA	810	1485	1.2e-16	Name=16S_rRNA;product=16S ribosomal RNA (partial);note=aligned only 42 percent of the 16S ribosomal RNA
AK_6_k141_325505	rRNA	1013	1522	3e-20	Name=12S_rRNA;product=12S ribosomal RNA (partial);note=aligned only 53 percent of the 12S ribosomal RNA
AK_6_k141_326362	rRNA	128	530	1.6e-07	Name=16S_rRNA;product=16S ribosomal RNA (partial);note=aligned only 25 percent of the 16S ribosomal RNA
AK_6_k141_329944	rRNA	448	1114	1.8e-13	Name=16S_rRNA;product=16S ribosomal RNA (partial);note=aligned only 42 percent of the 16S ribosomal RNA
AK_6_k141_336034	rRNA	451	1187	2.3e-39	Name=16S_rRNA;product=16S ribosomal RNA (partial);note=aligned only 46 percent of the 16S ribosomal RNA
AK_6_k141_343151	rRNA	316	755	2.5e-07	Name=16S_rRNA;product=16S ribosomal RNA (partial);note=aligned only 27 percent of the 16S ribosomal RNA
AK_6_k141_36138	rRNA	228	893	1.3e-26	Name=16S_rRNA;product=16S ribosomal RNA (partial);note=aligned only 42 percent of the 16S ribosomal RNA
AK_6_k141_36574	rRNA	952	1353	1.7e-13	Name=16S_rRNA;product=16S ribosomal RNA (partial);note=aligned only 25 percent of the 16S ribosomal RNA
AK_6_k141_392145	rRNA	1259	1927	2.7e-13	Name=16S_rRNA;product=16S ribosomal RNA (partial);note=aligned only 42 percent of the 16S ribosomal RNA
AK_6_k141_396990	rRNA	682	1118	1.6e-12	Name=16S_rRNA;product=16S ribosomal RNA (partial);note=aligned only 27 percent of the 16S ribosomal RNA
AK_6_k141_398594	rRNA	1517	2178	2.2e-17	Name=16S_rRNA;product=16S ribosomal RNA (partial);note=aligned only 41 percent of the 16S ribosomal RNA
AK_6_k141_403308	rRNA	265	719	9.3e-27	Name=16S_rRNA;product=16S ribosomal RNA (partial);note=aligned only 28 percent of the 16S ribosomal RNA
AK_6_k141_406983	rRNA	5151	5799	2.1e-21	Name=16S_rRNA;product=16S ribosomal RNA (partial);note=aligned only 40 percent of the 16S ribosomal RNA
AK_6_k141_438181	rRNA	329	810	1.9e-18	Name=12S_rRNA;product=12S ribosomal RNA (partial);note=aligned only 50 percent of the 12S ribosomal RNA
AK_6_k141_446279	rRNA	374	925	4.1e-15	Name=16S_rRNA;product=16S ribosomal RNA (partial);note=aligned only 34 percent of the 16S ribosomal RNA
AK_6_k141_453750	rRNA	232	673	1.5e-17	Name=16S_rRNA;product=16S ribosomal RNA (partial);note=aligned only 27 percent of the 16S ribosomal RNA
AK_6_k141_473706	rRNA	145	540	6.6e-11	Name=16S_rRNA;product=16S ribosomal RNA (partial);note=aligned only 24 percent of the 16S ribosomal RNA
AK_6_k141_473770	rRNA	596	834	5.5e-09	Name=12S_rRNA;product=12S ribosomal RNA (partial);note=aligned only 25 percent of the 12S ribosomal RNA
AK_6_k141_474387	rRNA	302	743	6.8e-19	Name=16S_rRNA;product=16S ribosomal RNA (partial);note=aligned only 27 percent of the 16S ribosomal RNA
AK_6_k141_489682	rRNA	185	513	1.7e-09	Name=12S_rRNA;product=12S ribosomal RNA (partial);note=aligned only 34 percent of the 12S ribosomal RNA
AK_6_k141_490889	rRNA	655	1058	4.4e-16	Name=16S_rRNA;product=16S ribosomal RNA (partial);note=aligned only 25 percent of the 16S ribosomal RNA
AK_6_k141_493257	rRNA	1267	1921	2.2e-26	Name=16S_rRNA;product=16S ribosomal RNA (partial);note=aligned only 41 percent of the 16S ribosomal RNA
AK_6_k141_515128	rRNA	373	1040	3.6e-15	Name=16S_rRNA;product=16S ribosomal RNA (partial);note=aligned only 42 percent of the 16S ribosomal RNA
AK_6_k141_518387	rRNA	53	743	2.5e-23	Name=16S_rRNA;product=16S ribosomal RNA (partial);note=aligned only 43 percent of the 16S ribosomal RNA
AK_6_k141_519363	rRNA	1077	1845	1.6e-26	Name=12S_rRNA;product=12S ribosomal RNA
AK_6_k141_519753	rRNA	380	814	3.1e-12	Name=16S_rRNA;product=16S ribosomal RNA (partial);note=aligned only 27 percent of the 16S ribosomal RNA
AK_6_k141_534210	rRNA	1075	1530	2.9e-30	Name=16S_rRNA;product=16S ribosomal RNA (partial);note=aligned only 28 percent of the 16S ribosomal RNA
AK_6_k141_538704	rRNA	135	862	7.6e-50	Name=16S_rRNA;product=16S ribosomal RNA (partial);note=aligned only 45 percent of the 16S ribosomal RNA
AK_6_k141_5557	rRNA	738	1107	1.6e-08	Name=12S_rRNA;product=12S ribosomal RNA (partial);note=aligned only 38 percent of the 12S ribosomal RNA
AK_6_k141_564134	rRNA	561	811	2.8e-07	Name=12S_rRNA;product=12S ribosomal RNA (partial);note=aligned only 26 percent of the 12S ribosomal RNA
AK_6_k141_574855	rRNA	830	1305	3.2e-20	Name=12S_rRNA;product=12S ribosomal RNA (partial);note=aligned only 49 percent of the 12S ribosomal RNA
AK_6_k141_578349	rRNA	1882	2352	2.6e-18	Name=16S_rRNA;product=16S ribosomal RNA (partial);note=aligned only 29 percent of the 16S ribosomal RNA
AK_6_k141_584990	rRNA	1051	1465	5.9e-15	Name=16S_rRNA;product=16S ribosomal RNA (partial);note=aligned only 26 percent of the 16S ribosomal RNA
AK_6_k141_61685	rRNA	464	1129	3.7e-24	Name=16S_rRNA;product=16S ribosomal RNA (partial);note=aligned only 42 percent of the 16S ribosomal RNA
AK_6_k141_64497	rRNA	791	1224	2.2e-11	Name=16S_rRNA;product=16S ribosomal RNA (partial);note=aligned only 27 percent of the 16S ribosomal RNA
AK_6_k141_74164	rRNA	254	654	4.3e-12	Name=16S_rRNA;product=16S ribosomal RNA (partial);note=aligned only 25 percent of the 16S ribosomal RNA
AK_6_k141_77072	rRNA	719	1054	1.7e-07	Name=12S_rRNA;product=12S ribosomal RNA (partial);note=aligned only 35 percent of the 12S ribosomal RNA
AK_6_k141_8226	rRNA	239	906	7.9e-17	Name=16S_rRNA;product=16S ribosomal RNA (partial);note=aligned only 42 percent of the 16S ribosomal RNA
AK_6_k141_95282	rRNA	478	1032	1.1e-15	Name=16S_rRNA;product=16S ribosomal RNA (partial);note=aligned only 35 percent of the 16S ribosomal RNA
YL_1_k141_112561	rRNA	262	940	2e-21	Name=16S_rRNA;product=16S ribosomal RNA (partial);note=aligned only 42 percent of the 16S ribosomal RNA
YL_1_k141_122405	rRNA	1526	1774	3.5e-07	Name=12S_rRNA;product=12S ribosomal RNA (partial);note=aligned only 26 percent of the 12S ribosomal RNA
YL_1_k141_130128	rRNA	2775	3176	6e-10	Name=16S_rRNA;product=16S ribosomal RNA (partial);note=aligned only 25 percent of the 16S ribosomal RNA
YL_1_k141_142410	rRNA	2415	2750	2.8e-07	Name=12S_rRNA;product=12S ribosomal RNA (partial);note=aligned only 35 percent of the 12S ribosomal RNA
YL_1_k141_220481	rRNA	2387	2835	5.9e-23	Name=16S_rRNA;product=16S ribosomal RNA (partial);note=aligned only 28 percent of the 16S ribosomal RNA
YL_1_k141_273900	rRNA	442	1107	1.4e-23	Name=16S_rRNA;product=16S ribosomal RNA (partial);note=aligned only 42 percent of the 16S ribosomal RNA
YL_1_k141_290191	rRNA	203	716	1.5e-11	Name=16S_rRNA;product=16S ribosomal RNA (partial);note=aligned only 32 percent of the 16S ribosomal RNA
YL_1_k141_295769	rRNA	184	1207	7.9e-41	Name=12S_rRNA;product=12S ribosomal RNA
YL_1_k141_309575	rRNA	2	652	1.3e-33	Name=16S_rRNA;product=16S ribosomal RNA (partial);note=aligned only 41 percent of the 16S ribosomal RNA
YL_1_k141_317795	rRNA	92	760	1.1e-24	Name=16S_rRNA;product=16S ribosomal RNA (partial);note=aligned only 42 percent of the 16S ribosomal RNA
YL_1_k141_385993	rRNA	617	1297	1.6e-14	Name=16S_rRNA;product=16S ribosomal RNA (partial);note=aligned only 42 percent of the 16S ribosomal RNA
YL_1_k141_396033	rRNA	468	1101	5.3e-125	Name=12S_rRNA;product=12S ribosomal RNA (partial);note=aligned only 66 percent of the 12S ribosomal RNA
YL_1_k141_412984	rRNA	661	1159	1.4e-26	Name=12S_rRNA;product=12S ribosomal RNA (partial);note=aligned only 52 percent of the 12S ribosomal RNA
YL_1_k141_431603	rRNA	694	1740	1.2e-40	Name=12S_rRNA;product=12S ribosomal RNA
YL_1_k141_445413	rRNA	201	1098	4.7e-144	Name=16S_rRNA;product=16S ribosomal RNA (partial);note=aligned only 56 percent of the 16S ribosomal RNA
YL_1_k141_465613	rRNA	38	978	1.2e-184	Name=12S_rRNA;product=12S ribosomal RNA
YL_1_k141_472470	rRNA	534	1364	9e-53	Name=16S_rRNA;product=16S ribosomal RNA (partial);note=aligned only 52 percent of the 16S ribosomal RNA
YL_1_k141_485210	rRNA	61	967	5.5e-57	Name=16S_rRNA;product=16S ribosomal RNA (partial);note=aligned only 57 percent of the 16S ribosomal RNA
YL_1_k141_8600	rRNA	983	1420	1.4e-10	Name=16S_rRNA;product=16S ribosomal RNA (partial);note=aligned only 27 percent of the 16S ribosomal RNA
YL_2_k141_122044	rRNA	257	851	4e-26	Name=16S_rRNA;product=16S ribosomal RNA (partial);note=aligned only 37 percent of the 16S ribosomal RNA
YL_2_k141_126645	rRNA	111	559	7.7e-16	Name=16S_rRNA;product=16S ribosomal RNA (partial);note=aligned only 28 percent of the 16S ribosomal RNA
YL_2_k141_132483	rRNA	145	547	5e-10	Name=16S_rRNA;product=16S ribosomal RNA (partial);note=aligned only 25 percent of the 16S ribosomal RNA
YL_2_k141_156189	rRNA	878	1286	5.7e-08	Name=16S_rRNA;product=16S ribosomal RNA (partial);note=aligned only 25 percent of the 16S ribosomal RNA
YL_2_k141_174202	rRNA	32	690	1.7e-17	Name=16S_rRNA;product=16S ribosomal RNA (partial);note=aligned only 41 percent of the 16S ribosomal RNA
YL_2_k141_23640	rRNA	11	500	4.1e-14	Name=12S_rRNA;product=12S ribosomal RNA (partial);note=aligned only 51 percent of the 12S ribosomal RNA
YL_2_k141_23683	rRNA	476	1512	4.3e-39	Name=12S_rRNA;product=12S ribosomal RNA
YL_2_k141_252972	rRNA	444	1215	1.1e-47	Name=16S_rRNA;product=16S ribosomal RNA (partial);note=aligned only 48 percent of the 16S ribosomal RNA
YL_2_k141_270232	rRNA	704	1196	5.7e-26	Name=12S_rRNA;product=12S ribosomal RNA (partial);note=aligned only 51 percent of the 12S ribosomal RNA
YL_2_k141_280572	rRNA	677	1339	2.4e-23	Name=16S_rRNA;product=16S ribosomal RNA (partial);note=aligned only 41 percent of the 16S ribosomal RNA
YL_2_k141_283398	rRNA	404	808	3.3e-09	Name=16S_rRNA;product=16S ribosomal RNA (partial);note=aligned only 25 percent of the 16S ribosomal RNA
YL_2_k141_370864	rRNA	2	460	1.8e-102	Name=12S_rRNA;product=12S ribosomal RNA (partial);note=aligned only 48 percent of the 12S ribosomal RNA
YL_2_k141_408149	rRNA	727	1218	1.1e-12	Name=16S_rRNA;product=16S ribosomal RNA (partial);note=aligned only 31 percent of the 16S ribosomal RNA
YL_2_k141_408149	rRNA	1823	2656	2.4e-54	Name=16S_rRNA;product=16S ribosomal RNA (partial);note=aligned only 52 percent of the 16S ribosomal RNA
YL_2_k141_411226	rRNA	537	1217	1.6e-14	Name=16S_rRNA;product=16S ribosomal RNA (partial);note=aligned only 42 percent of the 16S ribosomal RNA
YL_2_k141_470053	rRNA	650	1180	2.3e-10	Name=12S_rRNA;product=12S ribosomal RNA (partial);note=aligned only 55 percent of the 12S ribosomal RNA
YL_2_k141_480048	rRNA	45	374	1.2e-15	Name=12S_rRNA;product=12S ribosomal RNA (partial);note=aligned only 34 percent of the 12S ribosomal RNA
YL_2_k141_50712	rRNA	11	929	1.7e-202	Name=16S_rRNA;product=16S ribosomal RNA (partial);note=aligned only 57 percent of the 16S ribosomal RNA
YL_2_k141_513701	rRNA	344	745	7.4e-10	Name=16S_rRNA;product=16S ribosomal RNA (partial);note=aligned only 25 percent of the 16S ribosomal RNA
YL_2_k141_515968	rRNA	423	1438	5.8e-47	Name=12S_rRNA;product=12S ribosomal RNA
YL_2_k141_519353	rRNA	679	1117	2.3e-19	Name=16S_rRNA;product=16S ribosomal RNA (partial);note=aligned only 27 percent of the 16S ribosomal RNA
YL_2_k141_87144	rRNA	247	1148	3.7e-144	Name=16S_rRNA;product=16S ribosomal RNA (partial);note=aligned only 56 percent of the 16S ribosomal RNA
YL_3_k141_116310	rRNA	2962	3576	6.7e-28	Name=16S_rRNA;product=16S ribosomal RNA (partial);note=aligned only 38 percent of the 16S ribosomal RNA
YL_3_k141_217399	rRNA	493	1003	1.5e-24	Name=16S_rRNA;product=16S ribosomal RNA (partial);note=aligned only 32 percent of the 16S ribosomal RNA
YL_3_k141_236717	rRNA	211	774	2.7e-15	Name=16S_rRNA;product=16S ribosomal RNA (partial);note=aligned only 35 percent of the 16S ribosomal RNA
YL_3_k141_267126	rRNA	532	1279	9.6e-32	Name=12S_rRNA;product=12S ribosomal RNA (partial);note=aligned only 78 percent of the 12S ribosomal RNA
YL_3_k141_333498	rRNA	138	1184	6.2e-40	Name=12S_rRNA;product=12S ribosomal RNA
YL_3_k141_333698	rRNA	38	978	1.8e-183	Name=12S_rRNA;product=12S ribosomal RNA
YL_3_k141_42876	rRNA	9	964	2.1e-204	Name=16S_rRNA;product=16S ribosomal RNA (partial);note=aligned only 60 percent of the 16S ribosomal RNA
YL_3_k141_492188	rRNA	76	1048	7.7e-191	Name=12S_rRNA;product=12S ribosomal RNA
YL_3_k141_492188	rRNA	1122	2692	0	Name=16S_rRNA;product=16S ribosomal RNA
YL_3_k141_502836	rRNA	261	671	7.3e-10	Name=16S_rRNA;product=16S ribosomal RNA (partial);note=aligned only 25 percent of the 16S ribosomal RNA
YL_3_k141_62132	rRNA	191	629	1.5e-14	Name=16S_rRNA;product=16S ribosomal RNA (partial);note=aligned only 27 percent of the 16S ribosomal RNA
YL_3_k141_65111	rRNA	453	1131	3.4e-21	Name=16S_rRNA;product=16S ribosomal RNA (partial);note=aligned only 42 percent of the 16S ribosomal RNA
YL_3_k141_76020	rRNA	1926	2369	1.5e-13	Name=16S_rRNA;product=16S ribosomal RNA (partial);note=aligned only 28 percent of the 16S ribosomal RNA
YL_3_k141_987	rRNA	1056	1520	1.3e-18	Name=12S_rRNA;product=12S ribosomal RNA (partial);note=aligned only 48 percent of the 12S ribosomal RNA
YL_4_k141_124840	rRNA	331	780	5.5e-23	Name=16S_rRNA;product=16S ribosomal RNA (partial);note=aligned only 28 percent of the 16S ribosomal RNA
YL_4_k141_154003	rRNA	818	1316	5.8e-19	Name=12S_rRNA;product=12S ribosomal RNA (partial);note=aligned only 52 percent of the 12S ribosomal RNA
YL_4_k141_18886	rRNA	112	548	2.9e-17	Name=16S_rRNA;product=16S ribosomal RNA (partial);note=aligned only 27 percent of the 16S ribosomal RNA
YL_4_k141_2104	rRNA	27	1480	2.5e-305	Name=16S_rRNA;product=16S ribosomal RNA
YL_4_k141_217635	rRNA	1189	1702	2.9e-13	Name=16S_rRNA;product=16S ribosomal RNA (partial);note=aligned only 32 percent of the 16S ribosomal RNA
YL_4_k141_278043	rRNA	485	813	4.7e-08	Name=12S_rRNA;product=12S ribosomal RNA (partial);note=aligned only 34 percent of the 12S ribosomal RNA
YL_4_k141_287312	rRNA	5	478	9.2e-16	Name=12S_rRNA;product=12S ribosomal RNA (partial);note=aligned only 49 percent of the 12S ribosomal RNA
YL_4_k141_292969	rRNA	604	1284	1.6e-14	Name=16S_rRNA;product=16S ribosomal RNA (partial);note=aligned only 42 percent of the 16S ribosomal RNA
YL_4_k141_307689	rRNA	657	1597	1.2e-184	Name=12S_rRNA;product=12S ribosomal RNA
YL_4_k141_33795	rRNA	222	1089	1.1e-26	Name=12S_rRNA;product=12S ribosomal RNA
YL_4_k141_346295	rRNA	423	789	7.3e-11	Name=12S_rRNA;product=12S ribosomal RNA (partial);note=aligned only 38 percent of the 12S ribosomal RNA
YL_4_k141_357622	rRNA	363	860	4.3e-23	Name=12S_rRNA;product=12S ribosomal RNA (partial);note=aligned only 52 percent of the 12S ribosomal RNA
YL_4_k141_413280	rRNA	313	1294	1.4e-22	Name=12S_rRNA;product=12S ribosomal RNA
YL_4_k141_438175	rRNA	1550	1994	1.4e-11	Name=16S_rRNA;product=16S ribosomal RNA (partial);note=aligned only 28 percent of the 16S ribosomal RNA
YL_4_k141_454940	rRNA	246	680	1.5e-32	Name=16S_rRNA;product=16S ribosomal RNA (partial);note=aligned only 27 percent of the 16S ribosomal RNA
YL_4_k141_468805	rRNA	677	1594	8.8e-39	Name=12S_rRNA;product=12S ribosomal RNA
YL_5_k141_154144	rRNA	18	1552	0	Name=16S_rRNA;product=16S ribosomal RNA
YL_5_k141_179544	rRNA	557	994	3.1e-13	Name=16S_rRNA;product=16S ribosomal RNA (partial);note=aligned only 27 percent of the 16S ribosomal RNA
YL_5_k141_212755	rRNA	382	1428	1.1e-39	Name=12S_rRNA;product=12S ribosomal RNA
YL_5_k141_227082	rRNA	41	706	9.2e-21	Name=16S_rRNA;product=16S ribosomal RNA (partial);note=aligned only 42 percent of the 16S ribosomal RNA
YL_5_k141_229951	rRNA	235	1251	1.7e-42	Name=12S_rRNA;product=12S ribosomal RNA
YL_5_k141_246093	rRNA	55	463	8.6e-11	Name=16S_rRNA;product=16S ribosomal RNA (partial);note=aligned only 25 percent of the 16S ribosomal RNA
YL_5_k141_311143	rRNA	1519	1989	1.1e-12	Name=16S_rRNA;product=16S ribosomal RNA (partial);note=aligned only 29 percent of the 16S ribosomal RNA
YL_5_k141_338760	rRNA	335	1177	6e-46	Name=12S_rRNA;product=12S ribosomal RNA
YL_5_k141_37023	rRNA	48	787	4.5e-20	Name=16S_rRNA;product=16S ribosomal RNA (partial);note=aligned only 46 percent of the 16S ribosomal RNA
YL_5_k141_39364	rRNA	233	743	9.1e-29	Name=16S_rRNA;product=16S ribosomal RNA (partial);note=aligned only 32 percent of the 16S ribosomal RNA
YL_5_k141_421112	rRNA	160	1104	6.2e-29	Name=12S_rRNA;product=12S ribosomal RNA
TB_1_k141_111321	rRNA	694	1130	2.1e-09	Name=16S_rRNA;product=16S ribosomal RNA (partial);note=aligned only 27 percent of the 16S ribosomal RNA
TB_1_k141_121281	rRNA	680	1727	1.3e-38	Name=12S_rRNA;product=12S ribosomal RNA
TB_1_k141_168047	rRNA	792	1462	2.8e-11	Name=16S_rRNA;product=16S ribosomal RNA (partial);note=aligned only 42 percent of the 16S ribosomal RNA
TB_1_k141_314195	rRNA	352	843	4.9e-13	Name=16S_rRNA;product=16S ribosomal RNA (partial);note=aligned only 31 percent of the 16S ribosomal RNA
TB_1_k141_452129	rRNA	45	985	1.2e-184	Name=12S_rRNA;product=12S ribosomal RNA
TB_1_k141_495215	rRNA	554	1025	6.2e-22	Name=12S_rRNA;product=12S ribosomal RNA (partial);note=aligned only 49 percent of the 12S ribosomal RNA
TB_1_k141_512372	rRNA	565	1230	1.2e-23	Name=16S_rRNA;product=16S ribosomal RNA (partial);note=aligned only 42 percent of the 16S ribosomal RNA
TB_1_k141_51320	rRNA	97	446	5.6e-16	Name=12S_rRNA;product=12S ribosomal RNA (partial);note=aligned only 36 percent of the 12S ribosomal RNA
TB_1_k141_51320	rRNA	1271	1958	2.5e-18	Name=16S_rRNA;product=16S ribosomal RNA (partial);note=aligned only 43 percent of the 16S ribosomal RNA
TB_1_k141_514686	rRNA	131	386	6.4e-13	Name=12S_rRNA;product=12S ribosomal RNA (partial);note=aligned only 26 percent of the 12S ribosomal RNA
TB_1_k141_52806	rRNA	1616	2651	6e-51	Name=12S_rRNA;product=12S ribosomal RNA
TB_1_k141_56443	rRNA	880	1672	2.8e-28	Name=16S_rRNA;product=16S ribosomal RNA (partial);note=aligned only 50 percent of the 16S ribosomal RNA
TB_1_k141_646493	rRNA	644	1105	9.8e-12	Name=16S_rRNA;product=16S ribosomal RNA (partial);note=aligned only 29 percent of the 16S ribosomal RNA
TB_1_k141_69583	rRNA	178	627	5.8e-23	Name=16S_rRNA;product=16S ribosomal RNA (partial);note=aligned only 28 percent of the 16S ribosomal RNA
TB_1_k141_9522	rRNA	1918	2166	3.3e-07	Name=12S_rRNA;product=12S ribosomal RNA (partial);note=aligned only 26 percent of the 12S ribosomal RNA
TB_2_k141_127054	rRNA	92	646	7e-17	Name=16S_rRNA;product=16S ribosomal RNA (partial);note=aligned only 35 percent of the 16S ribosomal RNA
TB_2_k141_148217	rRNA	66	500	2.4e-08	Name=16S_rRNA;product=16S ribosomal RNA (partial);note=aligned only 27 percent of the 16S ribosomal RNA
TB_2_k141_172166	rRNA	45	985	1.2e-184	Name=12S_rRNA;product=12S ribosomal RNA
TB_2_k141_199084	rRNA	422	1091	1.1e-24	Name=16S_rRNA;product=16S ribosomal RNA (partial);note=aligned only 42 percent of the 16S ribosomal RNA
TB_2_k141_279484	rRNA	811	1260	5.6e-23	Name=16S_rRNA;product=16S ribosomal RNA (partial);note=aligned only 28 percent of the 16S ribosomal RNA
TB_2_k141_279484	rRNA	1772	2451	1.8e-14	Name=16S_rRNA;product=16S ribosomal RNA (partial);note=aligned only 42 percent of the 16S ribosomal RNA
TB_2_k141_283319	rRNA	225	638	5.3e-17	Name=16S_rRNA;product=16S ribosomal RNA (partial);note=aligned only 26 percent of the 16S ribosomal RNA
TB_2_k141_38578	rRNA	419	768	4.1e-18	Name=12S_rRNA;product=12S ribosomal RNA (partial);note=aligned only 36 percent of the 12S ribosomal RNA
TB_2_k141_39460	rRNA	48	704	1.6e-36	Name=12S_rRNA;product=12S ribosomal RNA (partial);note=aligned only 68 percent of the 12S ribosomal RNA
TB_2_k141_401018	rRNA	3016	3565	6.5e-16	Name=16S_rRNA;product=16S ribosomal RNA (partial);note=aligned only 34 percent of the 16S ribosomal RNA
TB_2_k141_484562	rRNA	34	701	1.3e-19	Name=16S_rRNA;product=16S ribosomal RNA (partial);note=aligned only 42 percent of the 16S ribosomal RNA
TB_2_k141_489687	rRNA	348	1013	1.3e-23	Name=16S_rRNA;product=16S ribosomal RNA (partial);note=aligned only 42 percent of the 16S ribosomal RNA
TB_2_k141_550760	rRNA	2	929	2.7e-200	Name=16S_rRNA;product=16S ribosomal RNA (partial);note=aligned only 58 percent of the 16S ribosomal RNA
TB_2_k141_566699	rRNA	6	490	6.6e-19	Name=12S_rRNA;product=12S ribosomal RNA (partial);note=aligned only 50 percent of the 12S ribosomal RNA
TB_2_k141_568016	rRNA	66	476	2.4e-10	Name=16S_rRNA;product=16S ribosomal RNA (partial);note=aligned only 25 percent of the 16S ribosomal RNA
TB_2_k141_571846	rRNA	653	1102	1.3e-07	Name=16S_rRNA;product=16S ribosomal RNA (partial);note=aligned only 28 percent of the 16S ribosomal RNA
TB_2_k141_571846	rRNA	1569	2078	1.2e-28	Name=16S_rRNA;product=16S ribosomal RNA (partial);note=aligned only 32 percent of the 16S ribosomal RNA
TB_2_k141_580586	rRNA	819	1144	2.5e-07	Name=12S_rRNA;product=12S ribosomal RNA (partial);note=aligned only 34 percent of the 12S ribosomal RNA
TB_2_k141_595744	rRNA	11	868	1.4e-54	Name=16S_rRNA;product=16S ribosomal RNA (partial);note=aligned only 54 percent of the 16S ribosomal RNA
TB_2_k141_621442	rRNA	1811	2827	1.5e-42	Name=12S_rRNA;product=12S ribosomal RNA
TB_2_k141_65911	rRNA	1332	1884	1.2e-13	Name=16S_rRNA;product=16S ribosomal RNA (partial);note=aligned only 34 percent of the 16S ribosomal RNA
TB_2_k141_679314	rRNA	927	1363	1.3e-11	Name=16S_rRNA;product=16S ribosomal RNA (partial);note=aligned only 27 percent of the 16S ribosomal RNA
TB_2_k141_686375	rRNA	114	517	8.5e-15	Name=16S_rRNA;product=16S ribosomal RNA (partial);note=aligned only 25 percent of the 16S ribosomal RNA
TB_2_k141_690233	rRNA	835	1521	2.7e-18	Name=16S_rRNA;product=16S ribosomal RNA (partial);note=aligned only 43 percent of the 16S ribosomal RNA
TB_3_k141_104415	rRNA	365	614	2e-08	Name=12S_rRNA;product=12S ribosomal RNA (partial);note=aligned only 26 percent of the 12S ribosomal RNA
TB_3_k141_148567	rRNA	462	1142	1.7e-14	Name=16S_rRNA;product=16S ribosomal RNA (partial);note=aligned only 42 percent of the 16S ribosomal RNA
TB_3_k141_196772	rRNA	901	1948	4.2e-38	Name=12S_rRNA;product=12S ribosomal RNA
TB_3_k141_204700	rRNA	514	915	3.3e-11	Name=16S_rRNA;product=16S ribosomal RNA (partial);note=aligned only 25 percent of the 16S ribosomal RNA
TB_3_k141_22987	rRNA	2	539	2.6e-21	Name=16S_rRNA;product=16S ribosomal RNA (partial);note=aligned only 33 percent of the 16S ribosomal RNA
TB_3_k141_255745	rRNA	131	684	3e-13	Name=16S_rRNA;product=16S ribosomal RNA (partial);note=aligned only 34 percent of the 16S ribosomal RNA
TB_3_k141_255745	rRNA	1188	1720	6.9e-26	Name=16S_rRNA;product=16S ribosomal RNA (partial);note=aligned only 33 percent of the 16S ribosomal RNA
TB_3_k141_336714	rRNA	252	920	1.5e-24	Name=16S_rRNA;product=16S ribosomal RNA (partial);note=aligned only 42 percent of the 16S ribosomal RNA
TB_3_k141_347901	rRNA	179	591	1.7e-15	Name=16S_rRNA;product=16S ribosomal RNA (partial);note=aligned only 26 percent of the 16S ribosomal RNA
TB_3_k141_35189	rRNA	3	709	5.6e-35	Name=16S_rRNA;product=16S ribosomal RNA (partial);note=aligned only 44 percent of the 16S ribosomal RNA
TB_3_k141_512419	rRNA	646	1555	2.4e-58	Name=16S_rRNA;product=16S ribosomal RNA (partial);note=aligned only 57 percent of the 16S ribosomal RNA
TB_3_k141_514810	rRNA	1	1373	7.3e-275	Name=16S_rRNA;product=16S ribosomal RNA
TB_3_k141_522109	rRNA	425	1331	3.3e-56	Name=16S_rRNA;product=16S ribosomal RNA (partial);note=aligned only 57 percent of the 16S ribosomal RNA
TB_3_k141_522109	rRNA	1914	2420	4.5e-12	Name=16S_rRNA;product=16S ribosomal RNA (partial);note=aligned only 31 percent of the 16S ribosomal RNA
TB_3_k141_593902	rRNA	50	990	1.2e-184	Name=12S_rRNA;product=12S ribosomal RNA
TB_3_k141_604579	rRNA	932	1948	1.5e-42	Name=12S_rRNA;product=12S ribosomal RNA
TB_3_k141_634694	rRNA	785	1203	1.2e-23	Name=16S_rRNA;product=16S ribosomal RNA (partial);note=aligned only 26 percent of the 16S ribosomal RNA
TB_3_k141_640760	rRNA	81	750	8.2e-23	Name=16S_rRNA;product=16S ribosomal RNA (partial);note=aligned only 42 percent of the 16S ribosomal RNA
TB_3_k141_94894	rRNA	176	424	3.6e-07	Name=12S_rRNA;product=12S ribosomal RNA (partial);note=aligned only 26 percent of the 12S ribosomal RNA
TB_4_k141_125570	rRNA	110	1126	1.1e-40	Name=12S_rRNA;product=12S ribosomal RNA
TB_4_k141_146235	rRNA	144	1191	4.2e-38	Name=12S_rRNA;product=12S ribosomal RNA
TB_4_k141_21204	rRNA	1177	1575	6e-13	Name=16S_rRNA;product=16S ribosomal RNA (partial);note=aligned only 25 percent of the 16S ribosomal RNA
TB_4_k141_235260	rRNA	28	629	4.2e-17	Name=16S_rRNA;product=16S ribosomal RNA (partial);note=aligned only 37 percent of the 16S ribosomal RNA
TB_4_k141_297828	rRNA	125	1065	1.2e-184	Name=12S_rRNA;product=12S ribosomal RNA
TB_4_k141_321431	rRNA	820	1333	8.9e-13	Name=16S_rRNA;product=16S ribosomal RNA (partial);note=aligned only 32 percent of the 16S ribosomal RNA
TB_4_k141_321431	rRNA	1916	2821	3.8e-56	Name=16S_rRNA;product=16S ribosomal RNA (partial);note=aligned only 57 percent of the 16S ribosomal RNA
TB_4_k141_325539	rRNA	3	1512	0	Name=16S_rRNA;product=16S ribosomal RNA
TB_5_k141_147006	rRNA	4	556	1.7e-11	Name=16S_rRNA;product=16S ribosomal RNA (partial);note=aligned only 34 percent of the 16S ribosomal RNA
TB_5_k141_159832	rRNA	271	1090	4.5e-14	Name=12S_rRNA;product=12S ribosomal RNA
TB_5_k141_163517	rRNA	15634	15882	3.6e-07	Name=12S_rRNA;product=12S ribosomal RNA (partial);note=aligned only 26 percent of the 12S ribosomal RNA
TB_5_k141_16468	rRNA	147	843	2.3e-37	Name=16S_rRNA;product=16S ribosomal RNA (partial);note=aligned only 43 percent of the 16S ribosomal RNA
TB_5_k141_198387	rRNA	19	464	1.4e-11	Name=12S_rRNA;product=12S ribosomal RNA (partial);note=aligned only 46 percent of the 12S ribosomal RNA
TB_5_k141_208044	rRNA	1359	1807	1.3e-11	Name=16S_rRNA;product=16S ribosomal RNA (partial);note=aligned only 28 percent of the 16S ribosomal RNA
TB_5_k141_220733	rRNA	397	909	4e-12	Name=16S_rRNA;product=16S ribosomal RNA (partial);note=aligned only 32 percent of the 16S ribosomal RNA
TB_5_k141_261683	rRNA	53	719	1.1e-19	Name=16S_rRNA;product=16S ribosomal RNA (partial);note=aligned only 42 percent of the 16S ribosomal RNA
TB_5_k141_32963	rRNA	626	1026	2.7e-12	Name=16S_rRNA;product=16S ribosomal RNA (partial);note=aligned only 25 percent of the 16S ribosomal RNA
TB_5_k141_47071	rRNA	91	529	8.8e-07	Name=16S_rRNA;product=16S ribosomal RNA (partial);note=aligned only 27 percent of the 16S ribosomal RNA
