# Supplementary material for: Metatranscriptomics reveals the horse gut RNA virome and a viral sharing network with human and domestic animals
Source: Front Vet Sci. 2026 Mar 3;13:1755551. doi: 10.3389/fvets.2026.1755551 (PMC12991997; doi:10.3389/fvets.2026.1755551)
Supplement: Supplementary file 5 [file Table_2.xlsx]

## Sheet: Sheet1
Table S3 Predicted 1784 rdrps based on blastp.
Qseqid	Sseqid	Pident	Length	Mismatch	Gapopen	Qstart	Qend	Sstart	Send	Evalue	Bitscore	Qcovhsp
AK_3_k141_117539_1	rdrp515353	96.5	462	16	0	48	509	1	462	0	913	90.6
YL_4_k141_185074_1	rdrp14535	98.9	1023	11	0	1	1023	5	1027	0	1962	100
YL_4_k141_185074_1	rdrp575932	98.9	1023	11	0	1	1023	5	1027	0	1962	100
AK_3_k141_21751_1	rdrp4091	91.2	1670	134	1	1	1670	1	1657	0	3053	99.9
YL_2_k141_117894_1	rdrp571755	99.4	1016	6	0	1	1016	172	1187	0	2006	100
YL_2_k141_117894_1	rdrp14803	91	1016	90	1	1	1016	172	1186	0	1854	100
YL_2_k141_117894_1	rdrp572267	85.3	1016	149	0	1	1016	172	1187	0	1764	100
YL_2_k141_117894_1	rdrp18552	79.7	1014	205	1	2	1015	38	1050	0	1634	99.8
YL_2_k141_117894_1	rdrp14440	71.8	1016	284	3	1	1015	46	1059	0	1482	99.9
YL_2_k141_117894_1	rdrp575946	71.8	1016	284	3	1	1015	46	1059	0	1482	99.9
YL_5_k141_368943_4	rdrp17187	99.6	493	2	0	1	493	1124	1616	0	1003	99.8
YL_5_k141_368943_4	rdrp572633	99.6	493	2	0	1	493	1124	1616	0	1003	99.8
YL_5_k141_368943_4	rdrp10500	95.9	493	20	0	1	493	1124	1616	0	971	99.8
YL_5_k141_368943_4	rdrp18774	93.5	493	32	0	1	493	1124	1616	0	954	99.8
YL_5_k141_368943_4	rdrp8348	93.5	491	32	0	1	491	1124	1614	0	948	99.4
YL_5_k141_368943_4	rdrp13822	92.5	493	37	0	1	493	1124	1616	0	944	99.8
YL_5_k141_368943_4	rdrp18775	93.9	474	29	0	20	493	1	474	0	924	96
YL_5_k141_368943_4	rdrp23600	99.8	446	1	0	48	493	1	446	0	908	90.3
YL_5_k141_368943_4	rdrp120117	100	443	0	0	51	493	1	443	0	904	89.7
YL_5_k141_368943_4	rdrp120129	100	443	0	0	51	493	1	443	0	904	89.7
YL_5_k141_368943_4	rdrp120133	100	443	0	0	51	493	1	443	0	904	89.7
YL_5_k141_368943_4	rdrp120134	100	443	0	0	51	493	1	443	0	904	89.7
YL_5_k141_368943_4	rdrp120187	99.8	443	1	0	51	493	1	443	0	903	89.7
YL_5_k141_368943_4	rdrp120188	99.8	443	1	0	51	493	1	443	0	903	89.7
YL_5_k141_368943_4	rdrp120189	99.8	443	1	0	51	493	1	443	0	903	89.7
YL_5_k141_368943_4	rdrp120190	99.8	443	1	0	51	493	1	443	0	903	89.7
YL_5_k141_368943_4	rdrp120191	99.8	443	1	0	51	493	1	443	0	903	89.7
YL_5_k141_368943_4	rdrp120192	99.8	443	1	0	51	493	1	443	0	903	89.7
YL_5_k141_368943_4	rdrp120193	99.8	443	1	0	51	493	1	443	0	903	89.7
YL_5_k141_368943_4	rdrp120194	99.8	443	1	0	51	493	1	443	0	903	89.7
YL_5_k141_368943_4	rdrp120233	99.8	443	1	0	51	493	1	443	0	903	89.7
YL_5_k141_368943_4	rdrp120197	99.5	443	2	0	51	493	1	443	0	903	89.7
YL_5_k141_368943_4	rdrp120094	99.8	443	1	0	51	493	1	443	0	902	89.7
YL_5_k141_368943_4	rdrp120099	99.8	443	1	0	51	493	1	443	0	902	89.7
YL_5_k141_368943_4	rdrp120104	99.5	443	2	0	51	493	1	443	0	902	89.7
YL_5_k141_368943_5	rdrp572633	100	1116	0	0	27	1142	1	1116	0	2189	97.6
YL_5_k141_368943_5	rdrp17187	99.9	1116	1	0	27	1142	1	1116	0	2187	97.6
YL_5_k141_368943_5	rdrp17188	99.9	1116	1	0	27	1142	1	1116	0	2187	97.6
YL_5_k141_368943_5	rdrp10500	94.4	1116	63	0	27	1142	1	1116	0	2090	97.6
YL_5_k141_368943_5	rdrp10501	94.4	1116	63	0	27	1142	1	1116	0	2090	97.6
YL_5_k141_368943_5	rdrp8348	92.7	1116	81	0	27	1142	1	1116	0	2055	97.6
YL_5_k141_368943_5	rdrp8349	92.7	1116	81	0	27	1142	1	1116	0	2055	97.6
YL_5_k141_368943_5	rdrp18773	91.2	1116	98	0	27	1142	1	1116	0	2016	97.6
YL_5_k141_368943_5	rdrp18774	91.2	1116	98	0	27	1142	1	1116	0	2016	97.6
YL_5_k141_368943_5	rdrp13822	90.5	1116	106	0	27	1142	1	1116	0	2010	97.6
YL_5_k141_368943_5	rdrp13823	90.5	1116	106	0	27	1142	1	1116	0	2010	97.6
YL_5_k141_368943_5	rdrp13744	88.4	1116	129	0	27	1142	1	1116	0	1978	97.6
YL_5_k141_368943_5	rdrp13745	88.4	1116	129	0	27	1142	1	1116	0	1978	97.6
YL_5_k141_368943_5	rdrp573314	73.6	1144	297	4	2	1142	1	1142	0	1680	99.8
YL_5_k141_368943_5	rdrp18301	74.7	1119	278	4	27	1142	1	1117	0	1675	97.6
YL_5_k141_368943_5	rdrp18302	74.7	1119	278	4	27	1142	1	1117	0	1675	97.6
YL_5_k141_368943_5	rdrp7828	74.5	1119	280	4	27	1142	1	1117	0	1668	97.6
YL_5_k141_368943_5	rdrp7829	74.5	1119	280	4	27	1142	1	1117	0	1668	97.6
YL_5_k141_368943_5	rdrp13198	71	1117	321	3	27	1142	1	1115	0	1594	97.6
YL_5_k141_368943_5	rdrp13199	71	1117	321	3	27	1142	1	1115	0	1594	97.6
YL_5_k141_368943_5	rdrp574175	71	1117	321	3	27	1142	1	1115	0	1594	97.6
TB_2_k141_270786_1	rdrp564211	93.3	496	31	1	166	659	1	496	0	934	61.8
YL_2_k141_62135_1	rdrp572032	89.6	1140	119	0	5	1144	785	1924	0	2081	99.6
YL_2_k141_62135_1	rdrp16981	90.3	1135	110	0	10	1144	790	1924	0	2078	99.1
YL_4_k141_366913_3	rdrp11637	96.9	519	16	0	1	519	1	519	0	996	88.7
YL_5_k141_153735_1	rdrp36034	99.5	437	2	0	1	437	9	445	0	902	100
YL_5_k141_153735_1	rdrp36036	99.5	437	2	0	1	437	9	445	0	902	100
YL_5_k141_153735_1	rdrp36074	99.5	437	2	0	1	437	9	445	0	902	100
YL_5_k141_153735_1	rdrp35967	99.5	437	2	0	1	437	9	445	0	901	100
YL_5_k141_153735_1	rdrp36209	99.5	437	2	0	1	437	9	445	0	901	100
YL_5_k141_153735_1	rdrp36079	99.3	437	3	0	1	437	9	445	0	900	100
YL_5_k141_153735_1	rdrp36091	99.3	437	3	0	1	437	9	445	0	900	100
YL_5_k141_153735_1	rdrp36089	99.3	437	3	0	1	437	9	445	0	900	100
YL_5_k141_153735_1	rdrp36148	99.3	437	3	0	1	437	9	445	0	900	100
YL_5_k141_153735_1	rdrp36240	99.3	437	3	0	1	437	9	445	0	900	100
YL_5_k141_153735_1	rdrp36279	99.3	437	3	0	1	437	9	445	0	900	100
YL_5_k141_153735_1	rdrp36280	99.3	437	3	0	1	437	9	445	0	900	100
YL_5_k141_153735_1	rdrp36027	99.3	437	3	0	1	437	9	445	0	899	100
YL_5_k141_153735_1	rdrp36190	99.3	437	3	0	1	437	9	445	0	899	100
YL_5_k141_153735_1	rdrp36151	99.1	437	4	0	1	437	9	445	0	898	100
YL_5_k141_153735_1	rdrp36152	99.1	437	4	0	1	437	9	445	0	898	100
YL_5_k141_153735_1	rdrp36161	99.1	437	4	0	1	437	9	445	0	898	100
YL_5_k141_153735_1	rdrp16516	98.6	437	6	0	1	437	65	501	0	898	100
YL_5_k141_153735_1	rdrp36064	98.6	437	6	0	1	437	9	445	0	898	100
YL_5_k141_153735_1	rdrp36080	98.9	437	5	0	1	437	9	445	0	898	100
YL_5_k141_153735_1	rdrp36120	99.1	437	4	0	1	437	9	445	0	898	100
YL_5_k141_153735_1	rdrp36124	99.1	437	4	0	1	437	9	445	0	898	100
YL_5_k141_153735_1	rdrp36169	99.1	437	4	0	1	437	9	445	0	898	100
YL_5_k141_153735_1	rdrp36208	98.9	437	5	0	1	437	9	445	0	898	100
YL_5_k141_153735_1	rdrp36396	98.6	437	6	0	1	437	9	445	0	898	100
TB_5_k141_282676_1	rdrp14234	96.8	619	20	0	2	620	3652	4270	0	1194	99.8
TB_5_k141_282676_1	rdrp14236	80.6	619	120	0	2	620	3707	4325	0	1027	99.8
TB_5_k141_282676_1	rdrp575960	80.6	619	120	0	2	620	3707	4325	0	1027	99.8
AK_1_k141_115115_1	rdrp572404	81.1	545	102	1	5	549	1	544	0	926	99.1
AK_5_k141_136328_1	rdrp14234	97.3	2866	75	1	1	2866	23	2887	0	5570	100
AK_5_k141_136328_1	rdrp14236	78.8	2876	590	6	1	2866	77	2942	0	4647	100
AK_5_k141_136328_1	rdrp575960	78.8	2876	590	6	1	2866	77	2942	0	4647	100
YL_1_k141_111955_1	rdrp17510	98.5	798	12	0	1	798	1902	2699	0	1629	99.8
YL_1_k141_111955_1	rdrp574111	95	798	40	0	1	798	1905	2702	0	1573	99.8
YL_1_k141_111955_1	rdrp571930	94.4	798	45	0	1	798	1902	2699	0	1543	99.8
YL_1_k141_111955_1	rdrp573844	90.6	800	70	2	1	798	112	908	0	1483	99.8
YL_1_k141_111955_1	rdrp571755	73.2	798	214	0	1	798	2038	2835	0	1263	99.8
YL_1_k141_111955_1	rdrp14803	73.3	798	213	0	1	798	2037	2834	0	1258	99.8
YL_1_k141_111955_1	rdrp571461	71.7	798	226	0	1	798	2009	2806	0	1244	99.8
YL_1_k141_111955_1	rdrp14440	70.6	798	235	0	1	798	1911	2708	0	1237	99.8
YL_1_k141_111955_1	rdrp575946	70.6	798	235	0	1	798	1911	2708	0	1237	99.8
YL_1_k141_111955_1	rdrp1145	71.7	798	226	0	1	798	1910	2707	0	1236	99.8
YL_1_k141_111955_1	rdrp18552	71.6	798	227	0	1	798	1902	2699	0	1236	99.8
YL_1_k141_111955_1	rdrp18128	71.3	798	224	1	1	798	1911	2703	0	1233	99.8
YL_1_k141_111955_1	rdrp573034	70.2	798	238	0	1	798	2008	2805	0	1233	99.8
YL_1_k141_111955_1	rdrp573756	71.1	798	231	0	1	798	2032	2829	0	1231	99.8
YL_1_k141_111955_1	rdrp14201	70.8	800	232	1	1	798	2029	2828	0	1231	99.8
YL_1_k141_111955_1	rdrp12240	70.2	798	237	1	1	798	1910	2706	0	1228	99.8
YL_1_k141_111955_1	rdrp574271	70.2	798	237	1	1	798	1910	2706	0	1228	99.8
YL_1_k141_111955_1	rdrp11810	71.2	798	229	1	1	798	1911	2707	0	1225	99.8
YL_1_k141_111955_1	rdrp572841	70.9	798	232	0	1	798	2032	2829	0	1225	99.8
YL_1_k141_111955_1	rdrp574319	71.2	798	229	1	1	798	1911	2707	0	1225	99.8
YL_1_k141_111955_1	rdrp572267	71.2	798	230	0	1	798	2044	2841	0	1223	99.8
YL_1_k141_111955_1	rdrp572252	70.2	799	236	2	1	798	1908	2705	0	1217	99.8
YL_1_k141_111955_1	rdrp3688	70.6	798	235	0	1	798	1913	2710	0	1212	99.8
YL_1_k141_111955_1	rdrp16973	70.8	798	232	1	1	798	2017	2813	0	1212	99.8
YL_1_k141_111955_1	rdrp13726	70.2	798	238	0	1	798	1911	2708	0	1210	99.8
YL_2_k141_164950_1	rdrp17510	97.8	732	16	0	1	732	2349	3080	0	1456	99.9
YL_2_k141_164950_1	rdrp571930	96.4	732	26	0	1	732	2349	3080	0	1429	99.9
YL_2_k141_164950_1	rdrp574111	91.1	732	65	0	1	732	2352	3083	0	1339	99.9
YL_2_k141_164950_1	rdrp14803	76.2	735	171	3	1	732	2484	3217	0	1142	99.9
YL_2_k141_164950_1	rdrp571755	76	739	167	5	1	732	2485	3220	0	1139	99.9
YL_2_k141_164950_1	rdrp11810	74.6	735	177	5	1	732	2357	3084	0	1115	99.9
YL_2_k141_164950_1	rdrp574319	74.6	735	177	5	1	732	2357	3084	0	1115	99.9
YL_2_k141_164950_1	rdrp13726	74.9	732	177	3	1	732	2358	3082	0	1109	99.9
YL_2_k141_164950_1	rdrp574138	74.9	732	177	3	1	732	2358	3082	0	1109	99.9
YL_2_k141_164950_1	rdrp16973	72.4	744	189	4	1	732	2463	3202	0	1105	99.9
YL_2_k141_164950_1	rdrp572252	73.7	737	180	3	1	732	2355	3082	0	1105	99.9
YL_2_k141_164950_1	rdrp573034	73.3	731	185	2	1	728	2455	3178	0	1105	99.3
YL_2_k141_164950_1	rdrp7845	72.8	735	195	3	1	732	2359	3091	0	1105	99.9
YL_2_k141_164950_1	rdrp574783	72.8	735	195	3	1	732	2359	3091	0	1105	99.9
YL_2_k141_164950_1	rdrp14440	73.3	735	193	3	1	732	2358	3092	0	1104	99.9
YL_2_k141_164950_1	rdrp575946	73.3	735	193	3	1	732	2358	3092	0	1104	99.9
YL_2_k141_164950_1	rdrp18552	73.4	732	181	2	1	732	2349	3066	0	1103	99.9
YL_2_k141_164950_1	rdrp12240	73.6	734	189	2	1	732	2356	3086	0	1101	99.9
YL_2_k141_164950_1	rdrp572118	72.7	741	192	4	1	732	2483	3222	0	1101	99.9
YL_2_k141_164950_1	rdrp574271	73.6	734	189	2	1	732	2356	3086	0	1101	99.9
YL_2_k141_164950_1	rdrp3688	73.1	737	183	3	1	732	2360	3086	0	1099	99.9
YL_2_k141_164950_1	rdrp571461	73.5	732	176	1	1	732	2456	3169	0	1097	99.9
YL_2_k141_164950_1	rdrp1145	72.8	732	191	1	1	732	2357	3080	0	1095	99.9
YL_2_k141_164950_1	rdrp18128	73.4	732	177	1	1	732	2353	3066	0	1095	99.9
YL_2_k141_164950_1	rdrp572841	71.8	756	179	6	1	732	2479	3224	0	1091	99.9
YL_3_k141_506706_1	rdrp573720	91.8	1742	142	0	1	1742	1315	3056	0	3273	99.9
YL_3_k141_506706_1	rdrp573730	89.8	1743	175	2	1	1742	1315	3056	0	3212	99.9
YL_3_k141_506706_1	rdrp573729	89.3	1743	186	1	1	1742	1315	3057	0	3189	99.9
YL_3_k141_506706_1	rdrp17980	88.9	1742	193	0	1	1742	1315	3056	0	3186	99.9
YL_3_k141_506706_1	rdrp573897	87.9	1742	210	0	1	1742	1315	3056	0	3150	99.9
YL_3_k141_506706_1	rdrp572125	83.3	1742	291	0	1	1742	1315	3056	0	2946	99.9
YL_3_k141_506706_1	rdrp571882	81.7	1742	318	0	1	1742	1315	3056	0	2889	99.9
YL_3_k141_506706_1	rdrp573792	74.8	1742	437	1	1	1742	1333	3072	0	2688	99.9
YL_3_k141_506706_1	rdrp17692	74.7	1742	438	1	1	1742	1333	3072	0	2686	99.9
YL_3_k141_140025_1	rdrp516060	95.9	541	22	0	93	633	1	541	0	1088	69.9
YL_4_k141_433435_1	rdrp573720	86.6	664	89	0	1	664	227	890	0	1187	100
YL_4_k141_433435_1	rdrp573897	84.8	664	101	0	1	664	227	890	0	1157	100
YL_4_k141_433435_1	rdrp17980	83.7	664	108	0	1	664	227	890	0	1146	100
YL_4_k141_433435_1	rdrp572125	83.6	664	109	0	1	664	227	890	0	1143	100
YL_4_k141_433435_1	rdrp573730	82.8	664	114	0	1	664	227	890	0	1142	100
YL_4_k141_433435_1	rdrp571882	83.1	664	112	0	1	664	227	890	0	1141	100
YL_4_k141_433435_1	rdrp573729	83.1	664	112	0	1	664	227	890	0	1139	100
YL_4_k141_433435_1	rdrp17692	75.2	664	165	0	1	664	245	908	0	1033	100
YL_4_k141_433435_1	rdrp573792	74.7	664	168	0	1	664	245	908	0	1028	100
YL_4_k141_92999_1	rdrp563381	97.4	505	13	0	123	627	1	505	0	995	69.9
YL_4_k141_363283_1	rdrp18049	98.4	503	8	0	1	503	196	698	0	1011	100
YL_4_k141_363283_1	rdrp571369	98.4	503	8	0	1	503	197	699	0	1010	100
YL_4_k141_22425_1	rdrp18301	99.6	505	2	0	175	679	8	512	0	1010	74
YL_4_k141_22425_1	rdrp18302	99.6	505	2	0	175	679	8	512	0	1010	74
YL_4_k141_22425_1	rdrp573314	99.4	505	3	0	175	679	33	537	0	1006	74
YL_4_k141_22425_1	rdrp7828	91.3	505	44	0	175	679	8	512	0	946	74
YL_4_k141_22425_1	rdrp7829	91.3	505	44	0	175	679	8	512	0	946	74
YL_5_k141_326760_1	rdrp572141	87.5	3357	399	7	1	3346	1	3349	0	5752	100
YL_5_k141_326760_1	rdrp10291	86.6	3359	425	9	1	3346	1	3346	0	5690	100
YL_5_k141_326760_1	rdrp18615	77.5	3345	752	2	1	3345	1	3343	0	5285	99.9
YL_5_k141_326760_1	rdrp571566	78	3349	730	4	1	3345	1	3346	0	5276	99.9
TB_1_k141_677154_1	rdrp24213	88.2	525	62	0	317	841	1	525	0	947	60.1
TB_1_k141_677154_1	rdrp165391	88.6	491	56	0	244	734	1	491	0	898	56.2
AK_3_k141_680143_1	rdrp4091	97.3	1657	44	0	1	1657	1	1657	0	3236	99.9
YL_1_k141_69444_1	rdrp17510	97.9	1243	26	0	1	1243	1745	2987	0	2484	100
YL_1_k141_69444_1	rdrp571930	95.2	1243	60	0	1	1243	1745	2987	0	2394	100
YL_1_k141_69444_1	rdrp574111	92.2	1243	97	0	1	1243	1748	2990	0	2323	100
YL_1_k141_69444_1	rdrp573844	91.7	1013	79	2	51	1061	5	1014	0	1891	81.3
YL_1_k141_69444_1	rdrp571755	70.9	1250	354	5	1	1243	1881	3127	0	1848	100
YL_1_k141_69444_1	rdrp14803	70.9	1246	358	3	1	1243	1880	3124	0	1845	100
YL_2_k141_366784_1	rdrp572141	98.2	492	9	0	1	492	1342	1833	0	961	100
YL_2_k141_366784_1	rdrp10291	97.2	492	14	0	1	492	1341	1832	0	957	100
YL_3_k141_377574_1	rdrp15920	98.2	621	11	0	1	621	84	704	0	1261	100
YL_3_k141_377574_1	rdrp17082	98.2	621	11	0	1	621	4453	5073	0	1261	100
YL_3_k141_377574_1	rdrp1547	97.6	621	15	0	1	621	4453	5073	0	1256	100
YL_3_k141_377574_1	rdrp1569	97.6	621	15	0	1	621	84	704	0	1256	100
YL_3_k141_377574_1	rdrp171	94.8	621	32	0	1	621	84	704	0	1231	100
YL_3_k141_377574_1	rdrp11296	94.8	621	32	0	1	621	4513	5133	0	1231	100
YL_3_k141_377574_1	rdrp9140	93.2	619	42	0	3	621	4502	5120	0	1203	99.7
YL_3_k141_377574_1	rdrp405	91	620	56	0	2	621	4489	5108	0	1187	99.8
YL_3_k141_377574_1	rdrp252	91.1	620	55	0	2	621	85	704	0	1179	99.8
YL_3_k141_377574_1	rdrp269	91.1	620	55	0	2	621	85	704	0	1179	99.8
YL_3_k141_377574_1	rdrp343	91.1	620	55	0	2	621	4541	5160	0	1179	99.8
YL_3_k141_377574_1	rdrp17792	91.1	620	55	0	2	621	4541	5160	0	1179	99.8
YL_3_k141_377574_1	rdrp212	91.1	620	55	0	2	621	85	704	0	1179	99.8
YL_3_k141_377574_1	rdrp12690	91.1	620	55	0	2	621	4535	5154	0	1179	99.8
YL_3_k141_377574_1	rdrp14588	90.8	620	57	0	2	621	85	704	0	1175	99.8
YL_3_k141_377574_1	rdrp14589	90.8	620	57	0	2	621	4545	5164	0	1175	99.8
YL_3_k141_377574_1	rdrp14181	90.1	618	61	0	4	621	87	704	0	1172	99.5
YL_3_k141_377574_1	rdrp14627	90.1	618	61	0	4	621	4544	5161	0	1172	99.5
YL_3_k141_377574_1	rdrp571487	90.1	618	61	0	4	621	4603	5220	0	1172	99.5
YL_3_k141_377574_1	rdrp102	71.6	623	173	1	3	621	88	710	0	946	99.7
YL_3_k141_377574_1	rdrp131	71.4	625	171	2	3	621	88	710	0	937	99.7
YL_3_k141_377574_1	rdrp85	70.6	623	178	2	3	621	88	709	0	929	99.7
YL_3_k141_377574_1	rdrp9959	70.6	623	178	2	3	621	88	709	0	929	99.7
YL_3_k141_377574_2	rdrp17083	98.8	1377	16	0	1	1377	3007	4383	0	2679	99.9
YL_3_k141_377574_2	rdrp17082	98.8	1370	17	0	1	1370	3007	4376	0	2662	99.4
YL_3_k141_377574_2	rdrp217	96.9	1377	43	0	1	1377	3007	4383	0	2633	99.9
YL_3_k141_377574_2	rdrp1547	96.9	1371	43	0	1	1371	3007	4377	0	2621	99.5
YL_3_k141_377574_2	rdrp177	89.3	1377	148	0	1	1377	3067	4443	0	2486	99.9
YL_3_k141_377574_2	rdrp11296	89.2	1371	148	0	1	1371	3067	4437	0	2474	99.5
YL_3_k141_377574_2	rdrp189	84.3	1377	216	0	1	1377	3042	4418	0	2357	99.9
YL_3_k141_377574_2	rdrp344	84.1	1377	219	0	1	1377	3094	4470	0	2355	99.9
YL_3_k141_377574_2	rdrp17791	84.1	1377	219	0	1	1377	3094	4470	0	2355	99.9
YL_3_k141_377574_2	rdrp17792	84.1	1377	219	0	1	1377	3094	4470	0	2355	99.9
YL_3_k141_377574_2	rdrp12691	84.1	1377	219	0	1	1377	3088	4464	0	2350	99.9
YL_3_k141_377574_2	rdrp160	83.2	1377	232	0	1	1377	3054	4430	0	2345	99.9
YL_3_k141_377574_2	rdrp405	84.2	1371	216	0	1	1371	3042	4412	0	2345	99.5
YL_3_k141_377574_2	rdrp343	84.1	1371	218	0	1	1371	3094	4464	0	2345	99.5
YL_3_k141_377574_2	rdrp14590	84	1378	220	1	1	1377	3097	4474	0	2343	99.9
YL_3_k141_377574_2	rdrp12690	84.1	1371	218	0	1	1371	3088	4458	0	2340	99.5
YL_3_k141_377574_2	rdrp9140	83.1	1371	232	0	1	1371	3054	4424	0	2333	99.5
YL_3_k141_377574_2	rdrp14589	84	1372	219	1	1	1371	3097	4468	0	2333	99.5
YL_3_k141_377574_2	rdrp51	79.7	1377	279	0	1	1377	3095	4471	0	2266	99.9
YL_3_k141_377574_2	rdrp571487	79.8	1371	277	0	1	1371	3154	4524	0	2257	99.5
YL_3_k141_377574_2	rdrp14627	79.7	1371	278	0	1	1371	3095	4465	0	2256	99.5
YL_5_k141_112698_1	rdrp563485	84.3	517	81	0	238	754	1	517	0	926	59
TB_2_k141_225259_1	rdrp18380	97.7	516	12	0	1	516	1	516	0	1007	92.1
TB_5_k141_289370_1	rdrp558288	84.9	511	77	0	49	559	2	512	0	922	91.4
TB_5_k141_244560_1	rdrp14234	97.1	1184	34	0	1	1184	1554	2737	0	2324	100
TB_5_k141_244560_1	rdrp14236	81.7	1120	203	2	1	1119	1609	2727	0	1903	94.5
TB_5_k141_244560_1	rdrp575960	81.7	1120	203	2	1	1119	1609	2727	0	1903	94.5
AK_6_k141_317765_1	rdrp4091	97.2	956	27	0	1	956	702	1657	0	1859	99.9
AK_6_k141_317765_1	rdrp7048	72.2	878	242	2	78	955	516	1391	0	1295	91.7
AK_6_k141_317765_1	rdrp573098	72.4	868	238	2	88	955	526	1391	0	1291	90.7
AK_6_k141_317765_1	rdrp571686	76.2	692	165	0	158	849	1	692	0	1081	72.3
YL_1_k141_38204_2	rdrp18301	99.7	1095	3	0	1	1095	23	1117	0	2145	99.9
YL_1_k141_38204_2	rdrp18302	99.7	1095	3	0	1	1095	23	1117	0	2145	99.9
YL_1_k141_38204_2	rdrp573314	99.4	1095	7	0	1	1095	48	1142	0	2135	99.9
YL_1_k141_38204_2	rdrp7828	90	1095	110	0	1	1095	23	1117	0	1981	99.9
YL_1_k141_38204_2	rdrp7829	90	1095	110	0	1	1095	23	1117	0	1981	99.9
YL_1_k141_38204_2	rdrp13744	74.1	1097	279	4	1	1095	23	1116	0	1646	99.9
YL_1_k141_38204_2	rdrp13745	74.1	1097	279	4	1	1095	23	1116	0	1646	99.9
YL_1_k141_38204_2	rdrp572633	74.7	1097	273	4	1	1095	23	1116	0	1640	99.9
YL_1_k141_38204_2	rdrp17187	74.6	1097	274	4	1	1095	23	1116	0	1639	99.9
YL_1_k141_38204_2	rdrp17188	74.6	1097	274	4	1	1095	23	1116	0	1639	99.9
YL_1_k141_38204_2	rdrp8348	73.9	1098	280	5	1	1095	23	1116	0	1630	99.9
YL_1_k141_38204_2	rdrp8349	73.9	1098	280	5	1	1095	23	1116	0	1630	99.9
YL_1_k141_38204_2	rdrp13822	73.3	1097	288	4	1	1095	23	1116	0	1620	99.9
YL_1_k141_38204_2	rdrp13823	73.3	1097	288	4	1	1095	23	1116	0	1620	99.9
YL_1_k141_38204_2	rdrp10500	73.3	1097	288	4	1	1095	23	1116	0	1615	99.9
YL_1_k141_38204_2	rdrp10501	73.3	1097	288	4	1	1095	23	1116	0	1615	99.9
YL_1_k141_38204_2	rdrp18773	73.1	1097	290	4	1	1095	23	1116	0	1611	99.9
YL_1_k141_38204_2	rdrp18774	73.1	1097	290	4	1	1095	23	1116	0	1611	99.9
YL_1_k141_38204_3	rdrp18301	99.4	488	3	0	1	488	1125	1612	0	985	99.8
YL_1_k141_38204_3	rdrp573314	99	488	5	0	1	488	1150	1637	0	985	99.8
YL_1_k141_38204_3	rdrp7828	90.4	488	47	0	1	488	1125	1612	0	919	99.8
YL_1_k141_38204_3	rdrp119590	100	438	0	0	51	488	1	438	0	891	89.6
YL_1_k141_38204_3	rdrp120002	100	438	0	0	51	488	1	438	0	891	89.6
YL_1_k141_38204_3	rdrp120003	100	438	0	0	51	488	1	438	0	891	89.6
YL_1_k141_38204_3	rdrp120004	100	438	0	0	51	488	1	438	0	891	89.6
YL_1_k141_38204_3	rdrp120005	100	438	0	0	51	488	1	438	0	891	89.6
YL_1_k141_38204_3	rdrp120006	100	438	0	0	51	488	1	438	0	891	89.6
YL_1_k141_38204_3	rdrp120007	100	438	0	0	51	488	1	438	0	891	89.6
YL_1_k141_38204_3	rdrp120008	100	438	0	0	51	488	1	438	0	891	89.6
YL_1_k141_38204_3	rdrp120009	100	438	0	0	51	488	1	438	0	891	89.6
YL_1_k141_38204_3	rdrp120010	100	438	0	0	51	488	1	438	0	891	89.6
YL_1_k141_38204_3	rdrp120014	100	438	0	0	51	488	1	438	0	891	89.6
YL_1_k141_38204_3	rdrp120015	100	438	0	0	51	488	1	438	0	891	89.6
YL_1_k141_38204_3	rdrp120016	100	438	0	0	51	488	1	438	0	891	89.6
YL_1_k141_38204_3	rdrp120017	100	438	0	0	51	488	1	438	0	891	89.6
YL_1_k141_38204_3	rdrp23591	99.1	441	4	0	48	488	1	441	0	890	90.2
YL_1_k141_38204_3	rdrp23604	100	437	0	0	50	486	1	437	0	889	89.4
YL_1_k141_38204_3	rdrp228314	100	437	0	0	50	486	1	437	0	889	89.4
YL_1_k141_38204_3	rdrp120022	100	437	0	0	51	487	1	437	0	889	89.4
YL_1_k141_38204_3	rdrp120023	100	437	0	0	51	487	1	437	0	889	89.4
YL_1_k141_38204_3	rdrp119635	99.3	438	3	0	51	488	1	438	0	887	89.6
YL_1_k141_38204_3	rdrp119636	99.3	438	3	0	51	488	1	438	0	887	89.6
YL_1_k141_38204_3	rdrp119637	99.3	438	3	0	51	488	1	438	0	887	89.6
YL_2_k141_508472_1	rdrp17510	98.8	1637	19	0	1	1637	646	2282	0	3222	97.7
YL_2_k141_508472_1	rdrp574111	94.4	1637	92	0	1	1637	649	2285	0	3106	97.7
YL_2_k141_508472_1	rdrp571930	90.5	1637	155	0	1	1637	646	2282	0	2890	97.7
YL_3_k141_493247_1	rdrp573720	78.8	907	191	1	57	962	1	907	0	1452	90.6
YL_3_k141_493247_1	rdrp573897	79.2	900	187	0	57	956	1	900	0	1439	90
YL_3_k141_493247_1	rdrp571882	77.4	900	203	0	57	956	1	900	0	1421	90
YL_3_k141_493247_1	rdrp17980	77.6	900	202	0	57	956	1	900	0	1420	90
YL_3_k141_493247_1	rdrp572125	77.4	900	203	0	57	956	1	900	0	1418	90
YL_3_k141_493247_1	rdrp573730	76.4	900	212	0	57	956	1	900	0	1412	90
YL_3_k141_493247_1	rdrp573729	76.6	900	211	0	57	956	1	900	0	1404	90
YL_3_k141_167101_1	rdrp573720	81.8	1359	247	0	1	1359	1	1359	0	2234	100
YL_3_k141_167101_1	rdrp573897	80.2	1359	269	0	1	1359	1	1359	0	2190	100
YL_3_k141_167101_1	rdrp573729	79.4	1359	280	0	1	1359	1	1359	0	2165	100
YL_3_k141_167101_1	rdrp572125	79	1359	285	0	1	1359	1	1359	0	2164	100
YL_3_k141_167101_1	rdrp571882	78.9	1359	287	0	1	1359	1	1359	0	2164	100
YL_3_k141_167101_1	rdrp17980	79	1359	286	0	1	1359	1	1359	0	2162	100
YL_3_k141_167101_1	rdrp573730	78.9	1359	287	0	1	1359	1	1359	0	2154	100
AK_5_k141_142782_1	rdrp14234	98.9	536	6	0	1	536	4037	4572	0	1105	99.8
AK_5_k141_142782_1	rdrp14236	90.7	536	50	0	1	536	4092	4627	0	1030	99.8
AK_5_k141_142782_1	rdrp575960	90.7	536	50	0	1	536	4092	4627	0	1030	99.8
AK_5_k141_142782_1	rdrp125908	99.3	458	3	0	79	536	1	458	0	951	85.3
AK_5_k141_142782_1	rdrp19993	92.3	468	36	0	69	536	1	468	0	917	87.2
AK_5_k141_142782_1	rdrp538685	92.4	461	35	0	76	536	1	461	0	905	85.8
AK_5_k141_142782_1	rdrp125840	92.4	458	35	0	79	536	1	458	0	900	85.3
AK_6_k141_256933_1	rdrp4091	96.9	706	22	0	1	706	1	706	0	1372	100
YL_1_k141_287361_2	rdrp571755	98.9	559	6	0	1	559	362	920	0	1127	96.5
YL_1_k141_287361_2	rdrp14803	94.8	559	29	0	1	559	361	919	0	1089	96.5
YL_1_k141_287361_2	rdrp572267	87.1	559	72	0	1	559	362	920	0	1018	96.5
YL_1_k141_287361_2	rdrp18552	87.7	559	69	0	1	559	226	784	0	1014	96.5
YL_1_k141_287361_2	rdrp14440	82.9	555	95	0	5	559	239	793	0	965	95.9
YL_1_k141_287361_2	rdrp575946	82.9	555	95	0	5	559	239	793	0	965	95.9
YL_1_k141_287361_2	rdrp14806	95.6	457	20	0	84	540	1	457	0	899	78.9
YL_1_k141_145698_1	rdrp563482	93.1	481	33	0	234	714	1	481	0	915	55.2
YL_4_k141_420933_1	rdrp18301	99.7	637	2	0	1	637	481	1117	0	1234	99.8
YL_4_k141_420933_1	rdrp18302	99.7	637	2	0	1	637	481	1117	0	1234	99.8
YL_4_k141_420933_1	rdrp573314	99.5	637	3	0	1	637	506	1142	0	1231	99.8
YL_4_k141_420933_1	rdrp7828	88.4	637	74	0	1	637	481	1117	0	1122	99.8
YL_4_k141_420933_1	rdrp7829	88.4	637	74	0	1	637	481	1117	0	1122	99.8
YL_4_k141_420933_1	rdrp13744	70.8	638	184	2	1	637	480	1116	0	920	99.8
YL_4_k141_420933_1	rdrp13745	70.8	638	184	2	1	637	480	1116	0	920	99.8
YL_4_k141_420933_1	rdrp17188	71.6	638	179	2	1	637	480	1116	0	910	99.8
YL_4_k141_420933_1	rdrp8349	70.4	638	187	2	1	637	480	1116	0	906	99.8
YL_4_k141_420933_2	rdrp18301	99.4	488	3	0	1	488	1125	1612	0	985	99.8
YL_4_k141_420933_2	rdrp573314	99	488	5	0	1	488	1150	1637	0	985	99.8
YL_4_k141_420933_2	rdrp7828	90.4	488	47	0	1	488	1125	1612	0	919	99.8
YL_4_k141_420933_2	rdrp119590	100	438	0	0	51	488	1	438	0	891	89.6
YL_4_k141_420933_2	rdrp120002	100	438	0	0	51	488	1	438	0	891	89.6
YL_4_k141_420933_2	rdrp120003	100	438	0	0	51	488	1	438	0	891	89.6
YL_4_k141_420933_2	rdrp120004	100	438	0	0	51	488	1	438	0	891	89.6
YL_4_k141_420933_2	rdrp120005	100	438	0	0	51	488	1	438	0	891	89.6
YL_4_k141_420933_2	rdrp120006	100	438	0	0	51	488	1	438	0	891	89.6
YL_4_k141_420933_2	rdrp120007	100	438	0	0	51	488	1	438	0	891	89.6
YL_4_k141_420933_2	rdrp120008	100	438	0	0	51	488	1	438	0	891	89.6
YL_4_k141_420933_2	rdrp120009	100	438	0	0	51	488	1	438	0	891	89.6
YL_4_k141_420933_2	rdrp120010	100	438	0	0	51	488	1	438	0	891	89.6
YL_4_k141_420933_2	rdrp120014	100	438	0	0	51	488	1	438	0	891	89.6
YL_4_k141_420933_2	rdrp120015	100	438	0	0	51	488	1	438	0	891	89.6
YL_4_k141_420933_2	rdrp120016	100	438	0	0	51	488	1	438	0	891	89.6
YL_4_k141_420933_2	rdrp120017	100	438	0	0	51	488	1	438	0	891	89.6
YL_4_k141_420933_2	rdrp23591	99.1	441	4	0	48	488	1	441	0	890	90.2
YL_4_k141_420933_2	rdrp23604	100	437	0	0	50	486	1	437	0	889	89.4
YL_4_k141_420933_2	rdrp228314	100	437	0	0	50	486	1	437	0	889	89.4
YL_4_k141_420933_2	rdrp120022	100	437	0	0	51	487	1	437	0	889	89.4
YL_4_k141_420933_2	rdrp120023	100	437	0	0	51	487	1	437	0	889	89.4
YL_4_k141_420933_2	rdrp119635	99.3	438	3	0	51	488	1	438	0	887	89.6
YL_4_k141_420933_2	rdrp119636	99.3	438	3	0	51	488	1	438	0	887	89.6
YL_4_k141_420933_2	rdrp119637	99.3	438	3	0	51	488	1	438	0	887	89.6
TB_1_k141_519582_1	rdrp564251	94.1	495	29	0	116	610	2	496	0	978	61.3
TB_2_k141_194269_1	rdrp65438	99.8	534	1	0	53	586	1	534	0	1113	91
TB_2_k141_194269_1	rdrp513890	99.8	530	1	0	57	586	1	530	0	1105	90.3
TB_2_k141_194269_1	rdrp29207	99.8	517	1	0	69	585	1	517	0	1077	88.1
TB_2_k141_194269_1	rdrp572980	81.6	586	108	0	1	586	1	586	0	1028	99.8
TB_2_k141_194269_1	rdrp65142	86.1	534	74	0	53	586	1	534	0	981	91
TB_2_k141_194269_1	rdrp183229	86.1	534	74	0	53	586	1	534	0	974	91
TB_2_k141_194269_1	rdrp513891	86.2	530	73	0	57	586	1	530	0	974	90.3
TB_2_k141_194269_1	rdrp183231	86.1	534	74	0	53	586	1	534	0	974	91
TB_2_k141_194269_1	rdrp29211	86.1	517	72	0	69	585	1	517	0	947	88.1
TB_2_k141_194269_1	rdrp63745	82.4	534	94	0	53	586	1	534	0	944	91
TB_2_k141_194269_1	rdrp513894	82.3	530	94	0	57	586	1	530	0	936	90.3
TB_2_k141_194269_1	rdrp571507	75.1	575	143	0	1	575	1	575	0	929	98
TB_2_k141_194269_1	rdrp29222	82	518	93	0	69	586	1	518	0	913	88.2
TB_2_k141_194269_1	rdrp513893	82.4	511	90	0	76	586	1	511	0	904	87.1
TB_2_k141_194269_1	rdrp1675	70.1	586	175	0	1	586	1	586	0	887	99.8
TB_2_k141_194269_1	rdrp572791	71.2	586	168	1	1	586	1	585	0	883	99.8
AK_5_k141_75195_1	rdrp14234	95.7	1212	52	0	1	1212	2842	4053	0	2336	99.6
AK_5_k141_75195_1	rdrp14236	77	1194	275	0	1	1194	2897	4090	0	1939	98.1
AK_5_k141_75195_1	rdrp575960	77	1194	275	0	1	1194	2897	4090	0	1939	98.1
YL_4_k141_203666_1	rdrp572633	99.7	1116	3	0	235	1350	1	1116	0	2181	82.6
YL_4_k141_203666_1	rdrp17187	99.6	1116	4	0	235	1350	1	1116	0	2180	82.6
YL_4_k141_203666_1	rdrp17188	99.6	1116	4	0	235	1350	1	1116	0	2180	82.6
YL_4_k141_203666_1	rdrp10500	94.3	1116	64	0	235	1350	1	1116	0	2087	82.6
YL_4_k141_203666_1	rdrp10501	94.3	1116	64	0	235	1350	1	1116	0	2087	82.6
YL_4_k141_203666_1	rdrp8348	92.6	1116	83	0	235	1350	1	1116	0	2051	82.6
YL_4_k141_203666_1	rdrp8349	92.6	1116	83	0	235	1350	1	1116	0	2051	82.6
YL_4_k141_203666_1	rdrp18773	91	1116	100	0	235	1350	1	1116	0	2012	82.6
YL_4_k141_203666_1	rdrp18774	91	1116	100	0	235	1350	1	1116	0	2012	82.6
YL_4_k141_203666_1	rdrp13822	90.3	1116	108	0	235	1350	1	1116	0	2006	82.6
YL_4_k141_203666_1	rdrp13823	90.3	1116	108	0	235	1350	1	1116	0	2006	82.6
YL_4_k141_203666_1	rdrp13744	88.3	1116	131	0	235	1350	1	1116	0	1975	82.6
YL_4_k141_203666_1	rdrp13745	88.3	1116	131	0	235	1350	1	1116	0	1975	82.6
YL_4_k141_203666_1	rdrp573314	74.5	1119	280	4	235	1350	26	1142	0	1671	82.6
YL_4_k141_203666_1	rdrp18301	74.5	1119	280	4	235	1350	1	1117	0	1671	82.6
YL_4_k141_203666_1	rdrp18302	74.5	1119	280	4	235	1350	1	1117	0	1671	82.6
YL_4_k141_203666_1	rdrp7828	74.4	1119	282	4	235	1350	1	1117	0	1664	82.6
YL_4_k141_203666_1	rdrp7829	74.4	1119	282	4	235	1350	1	1117	0	1664	82.6
YL_4_k141_203666_1	rdrp13198	70.8	1117	323	3	235	1350	1	1115	0	1591	82.6
YL_4_k141_203666_1	rdrp13199	70.8	1117	323	3	235	1350	1	1115	0	1591	82.6
YL_4_k141_203666_1	rdrp574175	70.8	1117	323	3	235	1350	1	1115	0	1591	82.6
YL_4_k141_203666_2	rdrp17187	99.6	493	2	0	1	493	1124	1616	0	1003	99.8
YL_4_k141_203666_2	rdrp572633	99.6	493	2	0	1	493	1124	1616	0	1003	99.8
YL_4_k141_203666_2	rdrp10500	95.9	493	20	0	1	493	1124	1616	0	971	99.8
YL_4_k141_203666_2	rdrp18774	93.5	493	32	0	1	493	1124	1616	0	954	99.8
YL_4_k141_203666_2	rdrp8348	93.5	491	32	0	1	491	1124	1614	0	948	99.4
YL_4_k141_203666_2	rdrp13822	92.5	493	37	0	1	493	1124	1616	0	944	99.8
YL_4_k141_203666_2	rdrp18775	93.9	474	29	0	20	493	1	474	0	924	96
YL_4_k141_203666_2	rdrp23600	99.8	446	1	0	48	493	1	446	0	908	90.3
YL_4_k141_203666_2	rdrp120117	100	443	0	0	51	493	1	443	0	904	89.7
YL_4_k141_203666_2	rdrp120129	100	443	0	0	51	493	1	443	0	904	89.7
YL_4_k141_203666_2	rdrp120133	100	443	0	0	51	493	1	443	0	904	89.7
YL_4_k141_203666_2	rdrp120134	100	443	0	0	51	493	1	443	0	904	89.7
YL_4_k141_203666_2	rdrp120187	99.8	443	1	0	51	493	1	443	0	903	89.7
YL_4_k141_203666_2	rdrp120188	99.8	443	1	0	51	493	1	443	0	903	89.7
YL_4_k141_203666_2	rdrp120189	99.8	443	1	0	51	493	1	443	0	903	89.7
YL_4_k141_203666_2	rdrp120190	99.8	443	1	0	51	493	1	443	0	903	89.7
YL_4_k141_203666_2	rdrp120191	99.8	443	1	0	51	493	1	443	0	903	89.7
YL_4_k141_203666_2	rdrp120192	99.8	443	1	0	51	493	1	443	0	903	89.7
YL_4_k141_203666_2	rdrp120193	99.8	443	1	0	51	493	1	443	0	903	89.7
YL_4_k141_203666_2	rdrp120194	99.8	443	1	0	51	493	1	443	0	903	89.7
YL_4_k141_203666_2	rdrp120233	99.8	443	1	0	51	493	1	443	0	903	89.7
YL_4_k141_203666_2	rdrp120197	99.5	443	2	0	51	493	1	443	0	903	89.7
YL_4_k141_203666_2	rdrp120094	99.8	443	1	0	51	493	1	443	0	902	89.7
YL_4_k141_203666_2	rdrp120099	99.8	443	1	0	51	493	1	443	0	902	89.7
YL_4_k141_203666_2	rdrp120104	99.5	443	2	0	51	493	1	443	0	902	89.7
TB_5_k141_270287_1	rdrp14234	97.7	654	15	0	1	654	2731	3384	0	1307	100
TB_5_k141_270287_1	rdrp14236	77.8	632	140	0	23	654	2808	3439	0	1052	96.6
TB_5_k141_270287_1	rdrp575960	77.8	632	140	0	23	654	2808	3439	0	1052	96.6
AK_4_k141_35569_1	rdrp14234	95.7	1493	64	0	1	1493	1599	3091	0	2886	98.7
AK_4_k141_35569_1	rdrp14236	76.4	1503	334	7	1	1493	1654	3146	0	2348	98.7
AK_4_k141_35569_1	rdrp575960	76.4	1503	334	7	1	1493	1654	3146	0	2348	98.7
YL_1_k141_230370_1	rdrp17510	97.5	1774	44	0	33	1806	1	1774	0	3442	98.2
YL_1_k141_230370_1	rdrp571930	91.4	1774	153	0	33	1806	1	1774	0	3184	98.2
YL_1_k141_230370_1	rdrp574111	88.1	1777	209	3	33	1806	1	1777	0	3137	98.2
YL_5_k141_196935_1	rdrp18301	99.8	536	1	0	1	536	582	1117	0	1040	99.8
YL_5_k141_196935_1	rdrp18302	99.8	536	1	0	1	536	582	1117	0	1040	99.8
YL_5_k141_196935_1	rdrp573314	99.6	536	2	0	1	536	607	1142	0	1037	99.8
YL_5_k141_196935_1	rdrp7828	90.1	536	53	0	1	536	582	1117	0	956	99.8
YL_5_k141_196935_1	rdrp7829	90.1	536	53	0	1	536	582	1117	0	956	99.8
AK_3_k141_553037_1	rdrp14234	97.6	1330	32	0	1	1330	3243	4572	0	2631	99.9
AK_3_k141_553037_1	rdrp14236	82.3	1330	236	0	1	1330	3298	4627	0	2297	99.9
AK_3_k141_553037_1	rdrp575960	82.3	1330	236	0	1	1330	3298	4627	0	2297	99.9
YL_1_k141_175337_1	rdrp18227	88.1	606	72	0	1	606	25	630	0	1017	99.8
YL_3_k141_4967_1	rdrp573720	90.4	1972	189	0	1	1972	948	2919	0	3628	100
YL_3_k141_4967_1	rdrp573730	87.9	1973	236	2	1	1972	948	2919	0	3536	100
YL_3_k141_4967_1	rdrp573729	87.5	1973	246	1	1	1972	948	2920	0	3522	100
YL_3_k141_4967_1	rdrp17980	87.1	1972	254	0	1	1972	948	2919	0	3518	100
YL_3_k141_4967_1	rdrp573897	86.5	1972	266	0	1	1972	948	2919	0	3491	100
YL_3_k141_4967_1	rdrp572125	82.3	1972	350	0	1	1972	948	2919	0	3283	100
YL_3_k141_4967_1	rdrp571882	80.7	1972	381	0	1	1972	948	2919	0	3217	100
YL_3_k141_4967_1	rdrp573792	70.5	1972	580	1	1	1972	966	2935	0	2852	100
YL_3_k141_4967_1	rdrp17692	70.4	1972	581	1	1	1972	966	2935	0	2846	100
YL_3_k141_189442_1	rdrp573314	99.6	1125	5	0	9	1133	18	1142	0	2192	99.2
YL_3_k141_189442_1	rdrp18301	99.8	1117	2	0	17	1133	1	1117	0	2187	98.5
YL_3_k141_189442_1	rdrp18302	99.8	1117	2	0	17	1133	1	1117	0	2187	98.5
YL_3_k141_189442_1	rdrp7828	90.3	1117	108	0	17	1133	1	1117	0	2023	98.5
YL_3_k141_189442_1	rdrp7829	90.3	1117	108	0	17	1133	1	1117	0	2023	98.5
YL_3_k141_189442_1	rdrp13744	74	1119	286	4	17	1133	1	1116	0	1675	98.5
YL_3_k141_189442_1	rdrp13745	74	1119	286	4	17	1133	1	1116	0	1675	98.5
YL_3_k141_189442_1	rdrp572633	74.7	1119	278	4	17	1133	1	1116	0	1670	98.5
YL_3_k141_189442_1	rdrp17187	74.6	1119	279	4	17	1133	1	1116	0	1669	98.5
YL_3_k141_189442_1	rdrp17188	74.6	1119	279	4	17	1133	1	1116	0	1669	98.5
YL_3_k141_189442_1	rdrp8348	73.9	1120	285	5	17	1133	1	1116	0	1660	98.5
YL_3_k141_189442_1	rdrp8349	73.9	1120	285	5	17	1133	1	1116	0	1660	98.5
YL_3_k141_189442_1	rdrp13822	73.4	1119	293	4	17	1133	1	1116	0	1650	98.5
YL_3_k141_189442_1	rdrp13823	73.4	1119	293	4	17	1133	1	1116	0	1650	98.5
YL_3_k141_189442_1	rdrp10500	73.4	1119	293	4	17	1133	1	1116	0	1645	98.5
YL_3_k141_189442_1	rdrp10501	73.4	1119	293	4	17	1133	1	1116	0	1645	98.5
YL_3_k141_189442_1	rdrp18773	73.2	1119	295	4	17	1133	1	1116	0	1641	98.5
YL_3_k141_189442_1	rdrp18774	73.2	1119	295	4	17	1133	1	1116	0	1641	98.5
YL_3_k141_189442_2	rdrp18301	99.4	488	3	0	1	488	1125	1612	0	985	99.8
YL_3_k141_189442_2	rdrp573314	99	488	5	0	1	488	1150	1637	0	985	99.8
YL_3_k141_189442_2	rdrp7828	90.4	488	47	0	1	488	1125	1612	0	919	99.8
YL_3_k141_189442_2	rdrp119590	100	438	0	0	51	488	1	438	0	891	89.6
YL_3_k141_189442_2	rdrp120002	100	438	0	0	51	488	1	438	0	891	89.6
YL_3_k141_189442_2	rdrp120003	100	438	0	0	51	488	1	438	0	891	89.6
YL_3_k141_189442_2	rdrp120004	100	438	0	0	51	488	1	438	0	891	89.6
YL_3_k141_189442_2	rdrp120005	100	438	0	0	51	488	1	438	0	891	89.6
YL_3_k141_189442_2	rdrp120006	100	438	0	0	51	488	1	438	0	891	89.6
YL_3_k141_189442_2	rdrp120007	100	438	0	0	51	488	1	438	0	891	89.6
YL_3_k141_189442_2	rdrp120008	100	438	0	0	51	488	1	438	0	891	89.6
YL_3_k141_189442_2	rdrp120009	100	438	0	0	51	488	1	438	0	891	89.6
YL_3_k141_189442_2	rdrp120010	100	438	0	0	51	488	1	438	0	891	89.6
YL_3_k141_189442_2	rdrp120014	100	438	0	0	51	488	1	438	0	891	89.6
YL_3_k141_189442_2	rdrp120015	100	438	0	0	51	488	1	438	0	891	89.6
YL_3_k141_189442_2	rdrp120016	100	438	0	0	51	488	1	438	0	891	89.6
YL_3_k141_189442_2	rdrp120017	100	438	0	0	51	488	1	438	0	891	89.6
YL_3_k141_189442_2	rdrp23591	99.1	441	4	0	48	488	1	441	0	890	90.2
YL_3_k141_189442_2	rdrp23604	100	437	0	0	50	486	1	437	0	889	89.4
YL_3_k141_189442_2	rdrp228314	100	437	0	0	50	486	1	437	0	889	89.4
YL_3_k141_189442_2	rdrp120022	100	437	0	0	51	487	1	437	0	889	89.4
YL_3_k141_189442_2	rdrp120023	100	437	0	0	51	487	1	437	0	889	89.4
YL_3_k141_189442_2	rdrp119635	99.3	438	3	0	51	488	1	438	0	887	89.6
YL_3_k141_189442_2	rdrp119636	99.3	438	3	0	51	488	1	438	0	887	89.6
YL_3_k141_189442_2	rdrp119637	99.3	438	3	0	51	488	1	438	0	887	89.6
YL_3_k141_244218_1	rdrp11296	98.1	1107	21	0	1	1107	5137	6243	0	2219	100
YL_3_k141_244218_1	rdrp17082	95.9	1111	41	1	1	1107	5077	6187	0	2180	100
YL_3_k141_244218_1	rdrp1547	95.5	1111	46	1	1	1107	5077	6187	0	2170	100
YL_3_k141_244218_1	rdrp405	95.2	1107	53	0	1	1107	5112	6218	0	2164	100
YL_3_k141_244218_1	rdrp9140	93.2	1107	75	0	1	1107	5124	6230	0	2132	100
YL_3_k141_244218_1	rdrp343	90.1	1108	109	1	1	1107	5164	6271	0	2067	100
YL_3_k141_244218_1	rdrp12690	90.2	1108	108	1	1	1107	5158	6265	0	2065	100
YL_3_k141_244218_1	rdrp17792	89.9	1108	111	1	1	1107	5164	6271	0	2063	100
YL_3_k141_244218_1	rdrp571487	88.1	1111	128	1	1	1107	5224	6334	0	2018	100
YL_3_k141_244218_1	rdrp14627	88	1111	129	1	1	1107	5165	6275	0	2016	100
YL_3_k141_244218_1	rdrp14589	87.7	1108	133	2	1	1107	5168	6273	0	2007	100
YL_3_k141_244218_1	rdrp172	98.8	599	7	0	222	820	1	599	0	1192	54.1
YL_3_k141_244218_1	rdrp15921	97.7	599	14	0	222	820	1	599	0	1178	54.1
YL_3_k141_244218_1	rdrp1563	97.3	599	16	0	222	820	1	599	0	1176	54.1
YL_3_k141_244218_1	rdrp253	92.1	594	47	0	222	815	1	594	0	1125	53.7
YL_3_k141_244218_1	rdrp213	92.3	594	46	0	222	815	1	594	0	1124	53.7
YL_3_k141_244218_1	rdrp270	91.9	594	48	0	222	815	1	594	0	1123	53.7
YL_3_k141_244218_1	rdrp14182	90.6	597	56	0	222	818	1	597	0	1106	53.9
YL_3_k141_244218_1	rdrp14600	89.4	594	63	0	222	815	1	594	0	1095	53.7
TB_1_k141_455590_1	rdrp563495	95.1	471	23	0	227	697	1	471	0	950	66
TB_1_k141_215745_1	rdrp515360	98	445	9	0	108	552	1	445	0	889	80.6
TB_2_k141_491874_1	rdrp514697	96.1	460	18	0	77	536	1	460	0	905	81.3
TB_5_k141_229625_1	rdrp18380	97.7	645	15	0	1	645	482	1126	0	1262	99.8
AK_1_k141_314517_1	rdrp4091	87.6	833	90	1	1	833	499	1318	0	1454	100
AK_5_k141_125119_1	rdrp572403	85.8	529	75	0	1	529	1	529	0	964	99.8
YL_1_k141_19211_2	rdrp13044	97.2	463	13	0	1	463	318	780	0	944	100
YL_1_k141_19211_2	rdrp18290	97.2	463	13	0	1	463	318	780	0	944	100
YL_1_k141_19211_2	rdrp18090	97	463	14	0	1	463	352	814	0	942	100
YL_1_k141_19211_2	rdrp573846	97	463	14	0	1	463	352	814	0	942	100
YL_1_k141_19211_2	rdrp7542	97.2	463	13	0	1	463	352	814	0	942	100
YL_1_k141_19211_2	rdrp18625	96.8	463	15	0	1	463	318	780	0	942	100
YL_1_k141_19211_2	rdrp21182	97.2	460	13	0	4	463	1	460	0	939	99.4
YL_1_k141_19211_2	rdrp518490	97.4	456	12	0	8	463	1	456	0	932	98.5
YL_1_k141_19211_2	rdrp82278	97.6	451	11	0	13	463	1	451	0	925	97.4
YL_1_k141_19211_2	rdrp83367	97.6	451	11	0	13	463	1	451	0	925	97.4
YL_1_k141_19211_2	rdrp15219	94.8	463	24	0	1	463	352	814	0	925	100
YL_1_k141_19211_2	rdrp83473	97.3	451	12	0	13	463	1	451	0	924	97.4
YL_1_k141_19211_2	rdrp83318	97.1	451	13	0	13	463	1	451	0	924	97.4
YL_1_k141_19211_2	rdrp83104	97.1	451	13	0	13	463	1	451	0	923	97.4
YL_1_k141_19211_2	rdrp83171	96.9	451	14	0	13	463	1	451	0	922	97.4
YL_1_k141_19211_2	rdrp80057	96.9	451	14	0	13	463	1	451	0	922	97.4
YL_1_k141_19211_2	rdrp83436	97.3	451	12	0	13	463	1	451	0	922	97.4
YL_1_k141_19211_2	rdrp83197	96.9	451	14	0	13	463	1	451	0	921	97.4
YL_1_k141_19211_2	rdrp82625	96.7	451	15	0	13	463	1	451	0	920	97.4
YL_1_k141_19211_2	rdrp18331	93.3	463	31	0	1	463	318	780	0	918	100
YL_1_k141_19211_2	rdrp18698	94.4	463	26	0	1	463	318	780	0	915	100
YL_1_k141_19211_2	rdrp82786	96.2	451	17	0	13	463	1	451	0	914	97.4
YL_1_k141_19211_2	rdrp83107	95.8	451	19	0	13	463	1	451	0	912	97.4
YL_1_k141_19211_2	rdrp81099	96.2	451	17	0	13	463	1	451	0	911	97.4
YL_1_k141_19211_2	rdrp80173	95.8	451	19	0	13	463	1	451	0	911	97.4
YL_2_k141_90639_1	rdrp83104	99.1	423	4	0	1	423	15	437	0	879	100
YL_2_k141_90639_1	rdrp83171	98.8	423	5	0	1	423	15	437	0	878	100
YL_2_k141_90639_1	rdrp83197	98.8	423	5	0	1	423	15	437	0	877	100
YL_2_k141_90639_1	rdrp82625	98.6	423	6	0	1	423	15	437	0	875	100
YL_2_k141_90639_1	rdrp21182	98.3	423	7	0	1	423	24	446	0	873	100
YL_2_k141_90639_1	rdrp83473	98.3	423	7	0	1	423	15	437	0	873	100
YL_2_k141_90639_1	rdrp82278	98.6	423	6	0	1	423	15	437	0	871	100
YL_2_k141_90639_1	rdrp518490	98.6	423	6	0	1	423	20	442	0	871	100
YL_2_k141_90639_1	rdrp80057	97.2	423	12	0	1	423	15	437	0	868	100
YL_2_k141_90639_1	rdrp82786	97.6	423	10	0	1	423	15	437	0	867	100
YL_2_k141_90639_1	rdrp83318	97.9	423	9	0	1	423	15	437	0	867	100
YL_2_k141_90639_1	rdrp83367	97.6	423	10	0	1	423	15	437	0	867	100
YL_3_k141_385046_1	rdrp1547	94.8	754	30	2	1	745	6342	7095	0	1452	99.9
YL_3_k141_385046_1	rdrp17082	94.6	753	33	2	1	745	6342	7094	0	1451	99.9
YL_3_k141_385046_1	rdrp11296	91.2	754	57	2	1	745	6398	7151	0	1407	99.9
YL_3_k141_385046_1	rdrp9140	85	753	104	2	1	744	6385	7137	0	1328	99.7
YL_3_k141_385046_1	rdrp405	84.3	752	109	2	1	743	6373	7124	0	1319	99.6
YL_3_k141_385046_1	rdrp343	80.9	752	136	2	1	744	6426	7177	0	1278	99.7
YL_3_k141_385046_1	rdrp17792	80.9	752	136	2	1	744	6426	7177	0	1278	99.7
YL_3_k141_385046_1	rdrp12690	79.9	752	143	3	1	744	6420	7171	0	1268	99.7
YL_3_k141_385046_1	rdrp14589	79.4	752	147	2	1	744	6428	7179	0	1258	99.7
YL_3_k141_385046_1	rdrp14627	78.3	751	155	2	1	743	6430	7180	0	1254	99.6
YL_3_k141_385046_1	rdrp571487	78.3	751	155	2	1	743	6489	7239	0	1253	99.6
YL_3_k141_429017_1	rdrp217	90.2	1085	61	4	1	1083	2005	3046	0	1897	100
YL_3_k141_429017_1	rdrp1547	90.2	1085	61	4	1	1083	2005	3046	0	1897	100
YL_3_k141_429017_1	rdrp17082	87	1085	96	4	1	1083	2005	3046	0	1818	100
YL_3_k141_429017_1	rdrp17083	87	1085	96	4	1	1083	2005	3046	0	1818	100
YL_3_k141_429017_1	rdrp177	81.4	1086	199	3	1	1083	2021	3106	0	1781	100
YL_3_k141_429017_1	rdrp11296	81.4	1086	199	3	1	1083	2021	3106	0	1781	100
YL_3_k141_429017_1	rdrp189	71.8	1039	258	7	77	1083	2046	3081	0	1506	93
YL_3_k141_429017_1	rdrp405	71.8	1039	258	7	77	1083	2046	3081	0	1506	93
YL_3_k141_429017_1	rdrp221	88.1	789	49	4	1	787	1154	1899	0	1318	72.7
YL_3_k141_429017_1	rdrp1557	88.1	789	49	4	1	787	1154	1899	0	1318	72.7
YL_3_k141_429017_1	rdrp163	79.6	790	158	3	1	787	1180	1969	0	1248	72.7
YL_3_k141_429017_1	rdrp180	79.6	790	158	3	1	787	1180	1969	0	1248	72.7
YL_3_k141_429017_1	rdrp15925	83.4	789	86	4	1	787	1154	1899	0	1237	72.7
YL_3_k141_89994_1	rdrp572633	100	1116	0	0	24	1139	1	1116	0	2189	97.9
YL_3_k141_89994_1	rdrp17187	99.9	1116	1	0	24	1139	1	1116	0	2187	97.9
YL_3_k141_89994_1	rdrp17188	99.9	1116	1	0	24	1139	1	1116	0	2187	97.9
YL_3_k141_89994_1	rdrp10500	94.4	1116	63	0	24	1139	1	1116	0	2090	97.9
YL_3_k141_89994_1	rdrp10501	94.4	1116	63	0	24	1139	1	1116	0	2090	97.9
YL_3_k141_89994_1	rdrp8348	92.7	1116	81	0	24	1139	1	1116	0	2055	97.9
YL_3_k141_89994_1	rdrp8349	92.7	1116	81	0	24	1139	1	1116	0	2055	97.9
YL_3_k141_89994_1	rdrp18773	91.2	1116	98	0	24	1139	1	1116	0	2016	97.9
YL_3_k141_89994_1	rdrp18774	91.2	1116	98	0	24	1139	1	1116	0	2016	97.9
YL_3_k141_89994_1	rdrp13822	90.5	1116	106	0	24	1139	1	1116	0	2010	97.9
YL_3_k141_89994_1	rdrp13823	90.5	1116	106	0	24	1139	1	1116	0	2010	97.9
YL_3_k141_89994_1	rdrp13744	88.4	1116	129	0	24	1139	1	1116	0	1978	97.9
YL_3_k141_89994_1	rdrp13745	88.4	1116	129	0	24	1139	1	1116	0	1978	97.9
YL_3_k141_89994_1	rdrp573314	74.7	1120	278	4	23	1139	25	1142	0	1677	98
YL_3_k141_89994_1	rdrp18301	74.7	1119	278	4	24	1139	1	1117	0	1675	97.9
YL_3_k141_89994_1	rdrp18302	74.7	1119	278	4	24	1139	1	1117	0	1675	97.9
YL_3_k141_89994_1	rdrp7828	74.5	1119	280	4	24	1139	1	1117	0	1668	97.9
YL_3_k141_89994_1	rdrp7829	74.5	1119	280	4	24	1139	1	1117	0	1668	97.9
YL_3_k141_89994_1	rdrp13198	71	1117	321	3	24	1139	1	1115	0	1594	97.9
YL_3_k141_89994_1	rdrp13199	71	1117	321	3	24	1139	1	1115	0	1594	97.9
YL_3_k141_89994_1	rdrp574175	71	1117	321	3	24	1139	1	1115	0	1594	97.9
YL_3_k141_89994_2	rdrp17187	99.6	493	2	0	1	493	1124	1616	0	1003	99.8
YL_3_k141_89994_2	rdrp572633	99.6	493	2	0	1	493	1124	1616	0	1003	99.8
YL_3_k141_89994_2	rdrp10500	95.9	493	20	0	1	493	1124	1616	0	971	99.8
YL_3_k141_89994_2	rdrp18774	93.5	493	32	0	1	493	1124	1616	0	954	99.8
YL_3_k141_89994_2	rdrp8348	93.5	491	32	0	1	491	1124	1614	0	948	99.4
YL_3_k141_89994_2	rdrp13822	92.5	493	37	0	1	493	1124	1616	0	944	99.8
YL_3_k141_89994_2	rdrp18775	93.9	474	29	0	20	493	1	474	0	924	96
YL_3_k141_89994_2	rdrp23600	99.8	446	1	0	48	493	1	446	0	908	90.3
YL_3_k141_89994_2	rdrp120117	100	443	0	0	51	493	1	443	0	904	89.7
YL_3_k141_89994_2	rdrp120129	100	443	0	0	51	493	1	443	0	904	89.7
YL_3_k141_89994_2	rdrp120133	100	443	0	0	51	493	1	443	0	904	89.7
YL_3_k141_89994_2	rdrp120134	100	443	0	0	51	493	1	443	0	904	89.7
YL_3_k141_89994_2	rdrp120187	99.8	443	1	0	51	493	1	443	0	903	89.7
YL_3_k141_89994_2	rdrp120188	99.8	443	1	0	51	493	1	443	0	903	89.7
YL_3_k141_89994_2	rdrp120189	99.8	443	1	0	51	493	1	443	0	903	89.7
YL_3_k141_89994_2	rdrp120190	99.8	443	1	0	51	493	1	443	0	903	89.7
YL_3_k141_89994_2	rdrp120191	99.8	443	1	0	51	493	1	443	0	903	89.7
YL_3_k141_89994_2	rdrp120192	99.8	443	1	0	51	493	1	443	0	903	89.7
YL_3_k141_89994_2	rdrp120193	99.8	443	1	0	51	493	1	443	0	903	89.7
YL_3_k141_89994_2	rdrp120194	99.8	443	1	0	51	493	1	443	0	903	89.7
YL_3_k141_89994_2	rdrp120233	99.8	443	1	0	51	493	1	443	0	903	89.7
YL_3_k141_89994_2	rdrp120197	99.5	443	2	0	51	493	1	443	0	903	89.7
YL_3_k141_89994_2	rdrp120094	99.8	443	1	0	51	493	1	443	0	902	89.7
YL_3_k141_89994_2	rdrp120099	99.8	443	1	0	51	493	1	443	0	902	89.7
YL_3_k141_89994_2	rdrp120104	99.5	443	2	0	51	493	1	443	0	902	89.7
TB_3_k141_602136_1	rdrp515360	98.4	444	7	0	110	553	1	444	0	891	80.3
AK_1_k141_714680_1	rdrp564211	93.1	496	32	1	166	659	1	496	0	931	61.8
AK_1_k141_363131_1	rdrp536862	99.8	435	1	0	1	435	16	450	0	885	98.4
AK_6_k141_532938_1	rdrp515360	97.4	453	12	0	61	513	1	453	0	902	87.8
YL_3_k141_296231_3	rdrp15880	98.8	498	6	0	1	498	227	724	0	1013	99.8
YL_3_k141_296231_3	rdrp84392	99.2	495	4	0	4	498	1	495	0	1012	99.2
YL_3_k141_296231_3	rdrp84393	99.2	495	4	0	4	498	1	495	0	1012	99.2
YL_3_k141_296231_3	rdrp84389	99	495	5	0	4	498	1	495	0	1009	99.2
YL_3_k141_296231_3	rdrp21175	98.4	498	8	0	1	498	7	504	0	1008	99.8
YL_3_k141_296231_3	rdrp571517	98.4	498	8	0	1	498	227	724	0	1008	99.8
YL_3_k141_296231_3	rdrp84376	98.8	495	6	0	4	498	1	495	0	1008	99.2
YL_3_k141_296231_3	rdrp84455	98.6	495	7	0	4	498	1	495	0	1008	99.2
YL_3_k141_296231_3	rdrp84510	98.4	495	8	0	4	498	1	495	0	1005	99.2
YL_3_k141_296231_3	rdrp84511	98.4	495	8	0	4	498	1	495	0	1005	99.2
YL_3_k141_296231_3	rdrp84762	98.4	495	8	0	4	498	1	495	0	1004	99.2
YL_3_k141_296231_3	rdrp84498	98.6	495	7	0	4	498	1	495	0	1004	99.2
YL_3_k141_296231_3	rdrp84611	98	495	10	0	4	498	1	495	0	1002	99.2
YL_3_k141_296231_3	rdrp85042	98	495	10	0	4	498	1	495	0	1001	99.2
YL_3_k141_296231_3	rdrp84740	97.8	495	11	0	4	498	1	495	0	1000	99.2
YL_3_k141_296231_3	rdrp84569	97.4	495	13	0	4	498	1	495	0	998	99.2
YL_3_k141_296231_3	rdrp84248	97.6	495	12	0	4	498	1	495	0	997	99.2
YL_3_k141_296231_3	rdrp84575	97.8	495	11	0	4	498	1	495	0	997	99.2
YL_3_k141_296231_3	rdrp84415	97	495	15	0	4	498	1	495	0	994	99.2
YL_3_k141_296231_3	rdrp86085	97	495	15	0	4	498	1	495	0	987	99.2
YL_3_k141_296231_3	rdrp84953	96.2	495	19	0	4	498	1	495	0	983	99.2
YL_3_k141_296231_3	rdrp518422	98.7	471	6	0	1	471	3	473	0	961	94.4
TB_3_k141_371004_1	rdrp515056	98.7	454	6	0	29	482	1	454	0	904	93
TB_5_k141_182695_1	rdrp572120	98.2	571	10	0	2	572	220	790	0	1133	99.7
TB_5_k141_182695_1	rdrp14879	97	571	17	0	2	572	220	790	0	1124	99.7
TB_5_k141_182695_1	rdrp19818	98.3	460	8	0	103	562	1	460	0	918	80.3
TB_5_k141_182695_1	rdrp124587	98.5	455	7	0	106	560	1	455	0	913	79.4
TB_5_k141_182695_1	rdrp124850	98	455	9	0	106	560	1	455	0	909	79.4
TB_5_k141_182695_1	rdrp124615	98.2	455	8	0	106	560	1	455	0	908	79.4
TB_5_k141_182695_1	rdrp124760	98.5	455	7	0	106	560	1	455	0	908	79.4
TB_5_k141_182695_1	rdrp124733	98.2	455	8	0	106	560	1	455	0	908	79.4
TB_5_k141_182695_1	rdrp124619	98.2	454	8	0	106	559	1	454	0	905	79.2
TB_5_k141_182695_1	rdrp125121	97.8	454	10	0	106	559	1	454	0	905	79.2
TB_5_k141_182695_1	rdrp125110	97.6	454	11	0	106	559	1	454	0	905	79.2
TB_5_k141_182695_1	rdrp124757	97.4	455	12	0	106	560	1	455	0	902	79.4
TB_5_k141_182695_1	rdrp125092	97.4	455	12	0	106	560	1	455	0	902	79.4
TB_5_k141_182695_1	rdrp125381	97.1	455	13	0	106	560	1	455	0	901	79.4
TB_5_k141_182695_1	rdrp124639	97.1	455	13	0	106	560	1	455	0	900	79.4
TB_5_k141_182695_1	rdrp125642	97.1	455	13	0	106	560	1	455	0	898	79.4
TB_5_k141_182695_1	rdrp538168	97.3	451	12	0	104	554	1	451	0	895	78.7
TB_5_k141_182695_1	rdrp127667	94.7	455	23	1	106	560	1	454	0	870	79.4
AK_1_k141_654776_1	rdrp572404	75.5	547	131	1	1	547	1	544	0	879	99.8
AK_3_k141_110238_1	rdrp14234	95.7	915	39	0	1	915	2370	3284	0	1766	100
AK_3_k141_110238_1	rdrp14236	70.7	924	253	5	1	915	2425	3339	0	1321	100
AK_3_k141_110238_1	rdrp575960	70.7	924	253	5	1	915	2425	3339	0	1321	100
YL_2_k141_270323_1	rdrp17510	97.8	1017	22	0	1	1017	1926	2942	0	2034	100
YL_2_k141_270323_1	rdrp571930	94.3	1017	58	0	1	1017	1926	2942	0	1944	100
YL_2_k141_270323_1	rdrp574111	91.1	1017	91	0	1	1017	1929	2945	0	1884	100
YL_2_k141_270323_1	rdrp573844	90.8	882	76	2	1	880	136	1014	0	1631	86.5
YL_2_k141_270323_1	rdrp571755	70.8	1025	287	6	1	1017	2062	3082	0	1509	100
YL_2_k141_270323_1	rdrp14803	70.8	1022	290	4	1	1017	2061	3079	0	1504	100
YL_2_k141_270323_1	rdrp16516	97.9	517	11	0	360	876	1	517	0	1048	50.8
YL_3_k141_120563_4	rdrp4071	88.1	1562	182	1	1	1558	23	1584	0	2768	99.9
YL_3_k141_120563_4	rdrp14315	87.6	1562	189	1	1	1558	23	1584	0	2749	99.9
YL_3_k141_120563_4	rdrp916	79.3	1561	314	5	3	1558	25	1581	0	2477	99.8
YL_3_k141_120563_4	rdrp1419	79.3	1561	314	5	3	1558	6	1562	0	2477	99.8
YL_3_k141_120563_4	rdrp10400	74.3	1560	390	5	1	1558	23	1573	0	2363	99.9
YL_3_k141_120563_5	rdrp574088	98.7	2260	30	0	1	2260	4598	6857	0	4578	100
YL_3_k141_120563_5	rdrp4069	91	2260	204	0	1	2260	4473	6732	0	4292	100
YL_3_k141_120563_5	rdrp14313	90.9	2260	206	0	1	2260	4474	6733	0	4289	100
YL_3_k141_120563_5	rdrp10398	87.7	2260	277	0	1	2260	4446	6705	0	4171	100
YL_3_k141_120563_6	rdrp918	96.3	4569	167	2	1	4566	1	4569	0	8769	100
YL_3_k141_120563_6	rdrp574088	96.3	4566	167	2	1	4563	1	4566	0	8761	99.9
TB_2_k141_27826_1	rdrp516351	96.1	438	17	0	94	531	1	438	0	874	82.3
AK_3_k141_622674_1	rdrp563482	92.3	481	37	0	149	629	1	481	0	913	66.5
YL_2_k141_67534_5	rdrp572633	99.8	664	1	0	52	715	453	1116	0	1284	92.7
YL_2_k141_67534_5	rdrp17187	99.7	664	2	0	52	715	453	1116	0	1283	92.7
YL_2_k141_67534_5	rdrp17188	99.7	664	2	0	52	715	453	1116	0	1283	92.7
YL_2_k141_67534_5	rdrp10500	92.5	664	50	0	52	715	453	1116	0	1209	92.7
YL_2_k141_67534_5	rdrp10501	92.5	664	50	0	52	715	453	1116	0	1209	92.7
YL_2_k141_67534_5	rdrp8348	90.7	664	62	0	52	715	453	1116	0	1191	92.7
YL_2_k141_67534_5	rdrp8349	90.7	664	62	0	52	715	453	1116	0	1191	92.7
YL_2_k141_67534_5	rdrp13822	89	664	73	0	52	715	453	1116	0	1169	92.7
YL_2_k141_67534_5	rdrp13823	89	664	73	0	52	715	453	1116	0	1169	92.7
YL_2_k141_67534_5	rdrp18773	89.5	664	70	0	52	715	453	1116	0	1169	92.7
YL_2_k141_67534_5	rdrp18774	89.5	664	70	0	52	715	453	1116	0	1169	92.7
YL_2_k141_67534_5	rdrp13744	85.7	664	95	0	52	715	453	1116	0	1135	92.7
YL_2_k141_67534_5	rdrp13745	85.7	664	95	0	52	715	453	1116	0	1135	92.7
YL_2_k141_67534_5	rdrp573314	71.4	665	188	2	52	715	479	1142	0	945	92.7
YL_2_k141_67534_5	rdrp18301	71.4	665	188	2	52	715	454	1117	0	945	92.7
YL_2_k141_67534_5	rdrp18302	71.4	665	188	2	52	715	454	1117	0	945	92.7
YL_2_k141_67534_5	rdrp7828	70.8	665	192	2	52	715	454	1117	0	937	92.7
YL_2_k141_67534_5	rdrp7829	70.8	665	192	2	52	715	454	1117	0	937	92.7
YL_2_k141_67534_6	rdrp17187	99.6	493	2	0	1	493	1124	1616	0	1003	99.8
YL_2_k141_67534_6	rdrp572633	99.6	493	2	0	1	493	1124	1616	0	1003	99.8
YL_2_k141_67534_6	rdrp10500	95.9	493	20	0	1	493	1124	1616	0	971	99.8
YL_2_k141_67534_6	rdrp18774	93.5	493	32	0	1	493	1124	1616	0	954	99.8
YL_2_k141_67534_6	rdrp8348	93.5	491	32	0	1	491	1124	1614	0	948	99.4
YL_2_k141_67534_6	rdrp13822	92.5	493	37	0	1	493	1124	1616	0	944	99.8
YL_2_k141_67534_6	rdrp18775	93.9	474	29	0	20	493	1	474	0	924	96
YL_2_k141_67534_6	rdrp23600	99.8	446	1	0	48	493	1	446	0	908	90.3
YL_2_k141_67534_6	rdrp120117	100	443	0	0	51	493	1	443	0	904	89.7
YL_2_k141_67534_6	rdrp120129	100	443	0	0	51	493	1	443	0	904	89.7
YL_2_k141_67534_6	rdrp120133	100	443	0	0	51	493	1	443	0	904	89.7
YL_2_k141_67534_6	rdrp120134	100	443	0	0	51	493	1	443	0	904	89.7
YL_2_k141_67534_6	rdrp120187	99.8	443	1	0	51	493	1	443	0	903	89.7
YL_2_k141_67534_6	rdrp120188	99.8	443	1	0	51	493	1	443	0	903	89.7
YL_2_k141_67534_6	rdrp120189	99.8	443	1	0	51	493	1	443	0	903	89.7
YL_2_k141_67534_6	rdrp120190	99.8	443	1	0	51	493	1	443	0	903	89.7
YL_2_k141_67534_6	rdrp120191	99.8	443	1	0	51	493	1	443	0	903	89.7
YL_2_k141_67534_6	rdrp120192	99.8	443	1	0	51	493	1	443	0	903	89.7
YL_2_k141_67534_6	rdrp120193	99.8	443	1	0	51	493	1	443	0	903	89.7
YL_2_k141_67534_6	rdrp120194	99.8	443	1	0	51	493	1	443	0	903	89.7
YL_2_k141_67534_6	rdrp120233	99.8	443	1	0	51	493	1	443	0	903	89.7
YL_2_k141_67534_6	rdrp120197	99.5	443	2	0	51	493	1	443	0	903	89.7
YL_2_k141_67534_6	rdrp120094	99.8	443	1	0	51	493	1	443	0	902	89.7
YL_2_k141_67534_6	rdrp120099	99.8	443	1	0	51	493	1	443	0	902	89.7
YL_2_k141_67534_6	rdrp120104	99.5	443	2	0	51	493	1	443	0	902	89.7
YL_2_k141_39953_2	rdrp14535	97.2	723	20	0	1	723	828	1550	0	1407	99.9
YL_2_k141_39953_2	rdrp575932	97.2	723	20	0	1	723	828	1550	0	1407	99.9
YL_4_k141_303900_1	rdrp572403	91.3	529	46	0	24	552	1	529	0	1013	95.7
YL_4_k141_303900_1	rdrp29833	91.9	469	38	0	84	552	1	469	0	901	84.8
YL_4_k141_303900_1	rdrp63720	91.9	468	38	0	85	552	1	468	0	899	84.6
YL_4_k141_303900_1	rdrp64084	91.5	468	40	0	85	552	1	468	0	891	84.6
AK_1_k141_173692_1	rdrp14234	97	4543	137	1	1	4543	31	4572	0	8824	100
AK_1_k141_173692_1	rdrp14236	79.2	4553	929	7	1	4543	85	4627	0	7447	100
AK_1_k141_173692_1	rdrp575960	79.2	4553	929	7	1	4543	85	4627	0	7447	100
AK_1_k141_432273_1	rdrp4091	95.5	919	41	0	1	919	1	919	0	1754	100
AK_3_k141_57501_2	rdrp14234	96.9	2090	63	1	1	2090	313	2401	0	4019	85.8
AK_3_k141_57501_2	rdrp14236	80	2091	416	2	1	2090	367	2456	0	3449	85.8
AK_3_k141_57501_2	rdrp575960	80	2091	416	2	1	2090	367	2456	0	3449	85.8
YL_1_k141_129004_1	rdrp17436	95.7	726	30	1	1	726	173	897	0	1419	100
YL_2_k141_129595_1	rdrp571755	99.4	840	5	0	1	840	1616	2455	0	1691	100
YL_2_k141_129595_1	rdrp14803	98.2	840	15	0	1	840	1615	2454	0	1678	100
YL_2_k141_129595_1	rdrp572267	93.4	846	50	2	1	840	1616	2461	0	1603	100
YL_2_k141_129595_1	rdrp18552	91.4	840	72	0	1	840	1480	2319	0	1580	100
YL_2_k141_129595_1	rdrp14440	86.8	840	111	0	1	840	1489	2328	0	1524	100
YL_2_k141_129595_1	rdrp575946	86.8	840	111	0	1	840	1489	2328	0	1524	100
YL_2_k141_129595_1	rdrp573756	79.4	840	173	0	1	840	1610	2449	0	1420	100
YL_2_k141_129595_1	rdrp14201	79.5	842	171	1	1	840	1607	2448	0	1416	100
YL_2_k141_129595_1	rdrp572841	78.7	840	179	0	1	840	1610	2449	0	1412	100
YL_2_k141_129595_1	rdrp1145	79.9	840	169	0	1	840	1488	2327	0	1410	100
YL_2_k141_129595_1	rdrp13185	77.6	840	188	0	1	840	1483	2322	0	1387	100
YL_2_k141_129595_1	rdrp574176	77.6	840	188	0	1	840	1483	2322	0	1387	100
YL_2_k141_129595_1	rdrp571461	77.9	840	186	0	1	840	1587	2426	0	1376	100
YL_2_k141_129595_1	rdrp18128	77.3	840	186	1	1	840	1489	2323	0	1361	100
YL_2_k141_129595_1	rdrp16973	76.3	840	198	1	1	840	1595	2433	0	1352	100
YL_2_k141_129595_1	rdrp3688	76.1	840	201	0	1	840	1491	2330	0	1351	100
YL_2_k141_129595_1	rdrp13726	75.1	840	209	0	1	840	1489	2328	0	1348	100
YL_2_k141_129595_1	rdrp574138	75.1	840	209	0	1	840	1489	2328	0	1348	100
YL_2_k141_129595_1	rdrp12240	75.5	840	205	1	1	840	1488	2326	0	1348	100
YL_2_k141_129595_1	rdrp574271	75.5	840	205	1	1	840	1488	2326	0	1348	100
YL_2_k141_129595_1	rdrp572118	75.6	840	204	1	1	840	1615	2453	0	1339	100
YL_2_k141_129595_1	rdrp11011	74.6	840	213	0	1	840	1491	2330	0	1338	100
YL_2_k141_129595_1	rdrp574373	74.6	840	213	0	1	840	1491	2330	0	1338	100
YL_2_k141_129595_1	rdrp11810	75.8	840	202	1	1	840	1489	2327	0	1336	100
YL_2_k141_129595_1	rdrp574319	75.8	840	202	1	1	840	1489	2327	0	1336	100
YL_2_k141_337756_1	rdrp516060	95.9	541	22	0	19	559	1	541	0	1088	72
YL_3_k141_387132_1	rdrp177	83	1147	173	6	2	1130	699	1841	0	1916	99.9
YL_3_k141_387132_1	rdrp11296	83	1147	173	6	2	1130	699	1841	0	1916	99.9
YL_3_k141_387132_1	rdrp163	87.4	1000	110	3	147	1130	1	1000	0	1766	87.1
YL_3_k141_387132_1	rdrp180	87.4	1000	110	3	147	1130	1	1000	0	1766	87.1
YL_3_k141_387132_1	rdrp17082	72.6	1138	284	6	1	1129	706	1824	0	1669	99.9
YL_3_k141_387132_1	rdrp17083	72.6	1138	284	6	1	1129	706	1824	0	1669	99.9
YL_3_k141_387132_1	rdrp217	72	1136	294	6	1	1129	706	1824	0	1651	99.9
YL_3_k141_387132_1	rdrp1547	72	1136	294	6	1	1129	706	1824	0	1651	99.9
YL_3_k141_387132_1	rdrp15925	72.2	992	248	6	147	1129	1	973	0	1441	87
YL_3_k141_387132_1	rdrp221	71.5	990	258	6	147	1129	1	973	0	1424	87
YL_3_k141_387132_1	rdrp1557	71.5	990	258	6	147	1129	1	973	0	1424	87
YL_5_k141_47775_1	rdrp13117	87.5	506	63	0	1	506	1	506	0	904	90
YL_5_k141_429411_1	rdrp17510	98.2	1243	22	0	1	1243	324	1566	0	2418	100
YL_5_k141_429411_1	rdrp574111	94.2	1243	72	0	1	1243	327	1569	0	2352	100
YL_5_k141_429411_1	rdrp571930	89.3	1243	133	0	1	1243	324	1566	0	2151	100
TB_4_k141_114820_1	rdrp573742	83.6	542	89	0	1	542	6	547	0	959	100
TB_4_k141_114820_1	rdrp573746	79.5	542	111	0	1	542	6	547	0	917	100
TB_4_k141_114820_1	rdrp572649	81.5	545	95	2	1	542	1	542	0	913	100
TB_5_k141_6055_1	rdrp572403	88.8	529	59	0	4	532	1	529	0	989	99.2
TB_5_k141_6055_1	rdrp29833	89.3	469	50	0	64	532	1	469	0	881	88
TB_5_k141_6055_1	rdrp63720	89.3	468	50	0	65	532	1	468	0	879	87.8
TB_5_k141_6055_1	rdrp64084	89.5	468	49	0	65	532	1	468	0	878	87.8
AK_3_k141_421967_1	rdrp517846	85.2	521	75	2	92	611	1	520	0	892	81.5
AK_4_k141_55572_1	rdrp14234	97.7	1544	34	1	25	1568	1	1543	0	2980	98.5
AK_4_k141_55572_1	rdrp14236	80.1	1567	312	0	1	1567	31	1597	0	2593	99.9
AK_4_k141_55572_1	rdrp575960	80.1	1567	312	0	1	1567	31	1597	0	2593	99.9
AK_6_k141_261201_1	rdrp18380	97.7	512	12	0	1	512	395	906	0	994	100
YL_4_k141_318975_3	rdrp516060	95.9	541	22	0	93	633	1	541	0	1088	75.3
AK_3_k141_405337_1	rdrp18380	97.6	740	18	0	1	740	387	1126	0	1444	99.9
YL_2_k141_43839_1	rdrp14535	98.8	1136	14	0	1	1136	1	1136	0	2183	100
YL_2_k141_43839_1	rdrp575932	98.8	1136	14	0	1	1136	1	1136	0	2183	100
YL_2_k141_246117_3	rdrp18301	99.4	488	3	0	1	488	1125	1612	0	985	99.8
YL_2_k141_246117_3	rdrp573314	99	488	5	0	1	488	1150	1637	0	985	99.8
YL_2_k141_246117_3	rdrp7828	90.4	488	47	0	1	488	1125	1612	0	919	99.8
YL_2_k141_246117_3	rdrp119590	100	438	0	0	51	488	1	438	0	891	89.6
YL_2_k141_246117_3	rdrp120002	100	438	0	0	51	488	1	438	0	891	89.6
YL_2_k141_246117_3	rdrp120003	100	438	0	0	51	488	1	438	0	891	89.6
YL_2_k141_246117_3	rdrp120004	100	438	0	0	51	488	1	438	0	891	89.6
YL_2_k141_246117_3	rdrp120005	100	438	0	0	51	488	1	438	0	891	89.6
YL_2_k141_246117_3	rdrp120006	100	438	0	0	51	488	1	438	0	891	89.6
YL_2_k141_246117_3	rdrp120007	100	438	0	0	51	488	1	438	0	891	89.6
YL_2_k141_246117_3	rdrp120008	100	438	0	0	51	488	1	438	0	891	89.6
YL_2_k141_246117_3	rdrp120009	100	438	0	0	51	488	1	438	0	891	89.6
YL_2_k141_246117_3	rdrp120010	100	438	0	0	51	488	1	438	0	891	89.6
YL_2_k141_246117_3	rdrp120014	100	438	0	0	51	488	1	438	0	891	89.6
YL_2_k141_246117_3	rdrp120015	100	438	0	0	51	488	1	438	0	891	89.6
YL_2_k141_246117_3	rdrp120016	100	438	0	0	51	488	1	438	0	891	89.6
YL_2_k141_246117_3	rdrp120017	100	438	0	0	51	488	1	438	0	891	89.6
YL_2_k141_246117_3	rdrp23591	99.1	441	4	0	48	488	1	441	0	890	90.2
YL_2_k141_246117_3	rdrp23604	100	437	0	0	50	486	1	437	0	889	89.4
YL_2_k141_246117_3	rdrp228314	100	437	0	0	50	486	1	437	0	889	89.4
YL_2_k141_246117_3	rdrp120022	100	437	0	0	51	487	1	437	0	889	89.4
YL_2_k141_246117_3	rdrp120023	100	437	0	0	51	487	1	437	0	889	89.4
YL_2_k141_246117_3	rdrp119635	99.3	438	3	0	51	488	1	438	0	887	89.6
YL_2_k141_246117_3	rdrp119636	99.3	438	3	0	51	488	1	438	0	887	89.6
YL_2_k141_246117_3	rdrp119637	99.3	438	3	0	51	488	1	438	0	887	89.6
YL_2_k141_246117_4	rdrp18301	99.7	708	2	0	1	708	410	1117	0	1363	99.9
YL_2_k141_246117_4	rdrp18302	99.7	708	2	0	1	708	410	1117	0	1363	99.9
YL_2_k141_246117_4	rdrp573314	99.6	708	3	0	1	708	435	1142	0	1362	99.9
YL_2_k141_246117_4	rdrp7828	88.7	708	80	0	1	708	410	1117	0	1244	99.9
YL_2_k141_246117_4	rdrp7829	88.7	708	80	0	1	708	410	1117	0	1244	99.9
YL_2_k141_246117_4	rdrp13744	72.2	709	195	2	1	708	409	1116	0	1032	99.9
YL_2_k141_246117_4	rdrp13745	72.2	709	195	2	1	708	409	1116	0	1032	99.9
YL_2_k141_246117_4	rdrp572633	72.8	709	191	2	1	708	409	1116	0	1021	99.9
YL_2_k141_246117_4	rdrp17187	72.6	709	192	2	1	708	409	1116	0	1019	99.9
YL_2_k141_246117_4	rdrp17188	72.6	709	192	2	1	708	409	1116	0	1019	99.9
YL_2_k141_246117_4	rdrp8348	71.4	709	201	2	1	708	409	1116	0	1012	99.9
YL_2_k141_246117_4	rdrp8349	71.4	709	201	2	1	708	409	1116	0	1012	99.9
YL_2_k141_246117_4	rdrp10500	71.5	709	200	2	1	708	409	1116	0	1004	99.9
YL_2_k141_246117_4	rdrp10501	71.5	709	200	2	1	708	409	1116	0	1004	99.9
YL_2_k141_246117_4	rdrp18773	70.9	709	204	2	1	708	409	1116	0	1004	99.9
YL_2_k141_246117_4	rdrp18774	70.9	709	204	2	1	708	409	1116	0	1004	99.9
YL_2_k141_246117_4	rdrp13822	71.1	709	203	2	1	708	409	1116	0	1003	99.9
YL_2_k141_246117_4	rdrp13823	71.1	709	203	2	1	708	409	1116	0	1003	99.9
AK_1_k141_686508_1	rdrp517846	85.6	520	75	0	178	697	1	520	0	900	70.9
AK_4_k141_77493_2	rdrp14234	97.6	1338	32	0	1	1338	3235	4572	0	2646	99.9
AK_4_k141_77493_2	rdrp14236	82.3	1338	237	0	1	1338	3290	4627	0	2310	99.9
AK_4_k141_77493_2	rdrp575960	82.3	1338	237	0	1	1338	3290	4627	0	2310	99.9
YL_2_k141_538001_1	rdrp572403	91.5	504	43	0	4	507	1	504	0	960	88.3
YL_1_k141_449796_4	rdrp17187	99.6	493	2	0	1	493	1124	1616	0	1003	99.8
YL_1_k141_449796_4	rdrp572633	99.6	493	2	0	1	493	1124	1616	0	1003	99.8
YL_1_k141_449796_4	rdrp10500	95.9	493	20	0	1	493	1124	1616	0	971	99.8
YL_1_k141_449796_4	rdrp18774	93.5	493	32	0	1	493	1124	1616	0	954	99.8
YL_1_k141_449796_4	rdrp8348	93.5	491	32	0	1	491	1124	1614	0	948	99.4
YL_1_k141_449796_4	rdrp13822	92.5	493	37	0	1	493	1124	1616	0	944	99.8
YL_1_k141_449796_4	rdrp18775	93.9	474	29	0	20	493	1	474	0	924	96
YL_1_k141_449796_4	rdrp23600	99.8	446	1	0	48	493	1	446	0	908	90.3
YL_1_k141_449796_4	rdrp120117	100	443	0	0	51	493	1	443	0	904	89.7
YL_1_k141_449796_4	rdrp120129	100	443	0	0	51	493	1	443	0	904	89.7
YL_1_k141_449796_4	rdrp120133	100	443	0	0	51	493	1	443	0	904	89.7
YL_1_k141_449796_4	rdrp120134	100	443	0	0	51	493	1	443	0	904	89.7
YL_1_k141_449796_4	rdrp120187	99.8	443	1	0	51	493	1	443	0	903	89.7
YL_1_k141_449796_4	rdrp120188	99.8	443	1	0	51	493	1	443	0	903	89.7
YL_1_k141_449796_4	rdrp120189	99.8	443	1	0	51	493	1	443	0	903	89.7
YL_1_k141_449796_4	rdrp120190	99.8	443	1	0	51	493	1	443	0	903	89.7
YL_1_k141_449796_4	rdrp120191	99.8	443	1	0	51	493	1	443	0	903	89.7
YL_1_k141_449796_4	rdrp120192	99.8	443	1	0	51	493	1	443	0	903	89.7
YL_1_k141_449796_4	rdrp120193	99.8	443	1	0	51	493	1	443	0	903	89.7
YL_1_k141_449796_4	rdrp120194	99.8	443	1	0	51	493	1	443	0	903	89.7
YL_1_k141_449796_4	rdrp120233	99.8	443	1	0	51	493	1	443	0	903	89.7
YL_1_k141_449796_4	rdrp120197	99.5	443	2	0	51	493	1	443	0	903	89.7
YL_1_k141_449796_4	rdrp120094	99.8	443	1	0	51	493	1	443	0	902	89.7
YL_1_k141_449796_4	rdrp120099	99.8	443	1	0	51	493	1	443	0	902	89.7
YL_1_k141_449796_4	rdrp120104	99.5	443	2	0	51	493	1	443	0	902	89.7
YL_1_k141_449796_5	rdrp572633	99.8	1116	2	0	127	1242	1	1116	0	2183	89.8
YL_1_k141_449796_5	rdrp17187	99.7	1116	3	0	127	1242	1	1116	0	2182	89.8
YL_1_k141_449796_5	rdrp17188	99.7	1116	3	0	127	1242	1	1116	0	2182	89.8
YL_1_k141_449796_5	rdrp10500	94.4	1116	63	0	127	1242	1	1116	0	2089	89.8
YL_1_k141_449796_5	rdrp10501	94.4	1116	63	0	127	1242	1	1116	0	2089	89.8
YL_1_k141_449796_5	rdrp8348	92.7	1116	82	0	127	1242	1	1116	0	2053	89.8
YL_1_k141_449796_5	rdrp8349	92.7	1116	82	0	127	1242	1	1116	0	2053	89.8
YL_1_k141_449796_5	rdrp18773	91.1	1116	99	0	127	1242	1	1116	0	2014	89.8
YL_1_k141_449796_5	rdrp18774	91.1	1116	99	0	127	1242	1	1116	0	2014	89.8
YL_1_k141_449796_5	rdrp13822	90.4	1116	107	0	127	1242	1	1116	0	2008	89.8
YL_1_k141_449796_5	rdrp13823	90.4	1116	107	0	127	1242	1	1116	0	2008	89.8
YL_1_k141_449796_5	rdrp13744	88.4	1116	130	0	127	1242	1	1116	0	1976	89.8
YL_1_k141_449796_5	rdrp13745	88.4	1116	130	0	127	1242	1	1116	0	1976	89.8
YL_1_k141_449796_5	rdrp573314	74.7	1122	279	4	124	1242	23	1142	0	1677	90
YL_1_k141_449796_5	rdrp18301	74.6	1119	279	4	127	1242	1	1117	0	1672	89.8
YL_1_k141_449796_5	rdrp18302	74.6	1119	279	4	127	1242	1	1117	0	1672	89.8
YL_1_k141_449796_5	rdrp7828	74.4	1119	281	4	127	1242	1	1117	0	1665	89.8
YL_1_k141_449796_5	rdrp7829	74.4	1119	281	4	127	1242	1	1117	0	1665	89.8
YL_1_k141_449796_5	rdrp13198	70.9	1117	322	3	127	1242	1	1115	0	1592	89.8
YL_1_k141_449796_5	rdrp13199	70.9	1117	322	3	127	1242	1	1115	0	1592	89.8
YL_1_k141_449796_5	rdrp574175	70.9	1117	322	3	127	1242	1	1115	0	1592	89.8
YL_2_k141_198910_2	rdrp571689	99.3	443	3	0	1	443	614	1056	0	893	99.8
YL_2_k141_198910_2	rdrp20592	99.3	432	3	0	12	443	1	432	0	867	97.3
YL_3_k141_98274_5	rdrp17086	80.4	1364	265	2	1	1363	1	1363	0	2233	99.9
YL_3_k141_98274_5	rdrp11302	79.9	1364	271	3	1	1363	1	1362	0	2220	99.9
YL_3_k141_98274_5	rdrp1550	77.9	1370	279	7	1	1363	1	1353	0	2140	99.9
YL_3_k141_98274_5	rdrp407	74.5	1386	305	7	1	1363	1	1361	0	2063	99.9
TB_1_k141_81699_1	rdrp572070	76.6	539	123	2	6	542	6	543	0	889	98.7
TB_2_k141_195361_1	rdrp572403	92.2	529	40	1	1	528	1	529	0	1010	99.8
TB_2_k141_195361_1	rdrp29833	94	469	27	1	61	528	1	469	0	910	88.5
TB_2_k141_195361_1	rdrp63720	94	468	27	1	62	528	1	468	0	908	88.3
TB_2_k141_195361_1	rdrp64084	93.8	468	28	1	62	528	1	468	0	902	88.3
AK_6_k141_21378_1	rdrp4091	97.2	618	17	0	2	619	782	1399	0	1215	99.8
YL_2_k141_557637_4	rdrp18301	99.8	465	1	0	1	465	1	465	0	930	95.9
YL_2_k141_557637_4	rdrp18302	99.8	465	1	0	1	465	1	465	0	930	95.9
YL_2_k141_557637_4	rdrp573314	99.6	465	2	0	1	465	26	490	0	926	95.9
YL_2_k141_393491_2	rdrp17187	100	478	0	0	34	511	7	484	0	959	91.9
YL_2_k141_393491_2	rdrp17188	100	478	0	0	34	511	7	484	0	959	91.9
YL_2_k141_393491_2	rdrp572633	100	478	0	0	34	511	7	484	0	959	91.9
YL_2_k141_393491_2	rdrp10500	96.2	478	18	0	34	511	7	484	0	926	91.9
YL_2_k141_393491_2	rdrp10501	96.2	478	18	0	34	511	7	484	0	926	91.9
YL_2_k141_393491_2	rdrp8348	95.2	478	23	0	34	511	7	484	0	914	91.9
YL_2_k141_393491_2	rdrp8349	95.2	478	23	0	34	511	7	484	0	914	91.9
YL_2_k141_393491_2	rdrp18773	93.1	478	33	0	34	511	7	484	0	894	91.9
TB_5_k141_215653_1	rdrp14234	96.8	1475	46	1	1	1475	69	1542	0	2798	100
TB_5_k141_215653_1	rdrp14236	79.2	1475	307	0	1	1475	123	1597	0	2395	100
TB_5_k141_215653_1	rdrp575960	79.2	1475	307	0	1	1475	123	1597	0	2395	100
YL_3_k141_342932_2	rdrp18303	99.1	213	2	0	1	213	45	257	1.00e-146	411	99.5
TB_2_k141_237612_1	rdrp517563	73.2	299	79	1	1	299	47	344	1.00e-159	459	61.4
TB_1_k141_443847_1	rdrp29448	70.9	337	97	1	47	383	1	336	1.00e-175	498	88
YL_2_k141_87697_1	rdrp572402	74.7	332	70	2	19	336	1	332	1.00e-176	502	94.6
YL_1_k141_453223_1	rdrp16517	96.4	279	10	0	131	409	1	279	1.00e-188	526	68
AK_3_k141_659638_1	rdrp517846	87.3	324	41	0	1	324	197	520	1.00e-206	579	93.6
TB_3_k141_7983_2	rdrp570729	91.2	317	28	0	2	318	208	524	1.00e-218	613	73.4
YL_5_k141_180563_1	rdrp571371	71.2	66	19	0	1	66	285	350	1.00e-24	97.8	100
YL_5_k141_180563_1	rdrp571373	71.2	66	19	0	1	66	285	350	1.00e-24	97.8	100
AK_5_k141_77645_1	rdrp30063	74.9	446	112	0	96	541	1	446	1.00e-256	712	80.9
YL_3_k141_135359_1	rdrp87066	95.7	351	15	0	1	351	59	409	1.00e-259	709	100
YL_5_k141_267342_2	rdrp177406	97.9	47	1	0	5	51	97	143	1.00e-26	96.3	92.2
TB_1_k141_414388_1	rdrp62108	73.6	481	111	2	66	530	1	481	1.00e-264	732	87.6
TB_2_k141_488267_2	rdrp572649	76.1	485	107	3	1	485	67	542	1.00e-272	753	99.8
YL_5_k141_212424_1	rdrp105128	95.4	392	18	0	1	392	11	402	1.00e-286	781	100
YL_1_k141_216657_5	rdrp571371	74.3	74	19	0	1	74	604	677	1.00e-31	118	97.4
YL_1_k141_216657_5	rdrp571373	74.3	74	19	0	1	74	604	677	1.00e-31	118	97.4
YL_5_k141_263856_1	rdrp571371	73	237	63	1	1	237	312	547	1.01e-113	345	84
YL_5_k141_263856_1	rdrp571373	73	237	63	1	1	237	312	547	1.01e-113	345	84
YL_1_k141_431451_1	rdrp13747	75.6	45	10	1	1	44	184	228	1.01e-14	67.8	89.8
TB_1_k141_178094_1	rdrp515455	72.1	283	78	1	56	338	1	282	1.01e-149	431	83.7
AK_3_k141_216604_1	rdrp101830	70.6	293	85	1	189	481	1	292	1.01e-151	437	56.6
YL_1_k141_82667_1	rdrp516436	71	310	90	0	94	403	1	310	1.01e-159	459	76.9
AK_3_k141_190479_1	rdrp29907	71.2	309	83	2	216	524	16	318	1.01e-160	463	54.4
TB_1_k141_99273_1	rdrp571371	70.8	339	93	2	1	339	287	619	1.01e-168	488	100
TB_1_k141_99273_1	rdrp571373	70.8	339	93	2	1	339	287	619	1.01e-168	488	100
AK_3_k141_399196_1	rdrp517846	76.6	338	79	0	1	338	180	517	1.01e-186	529	91.4
YL_1_k141_101557_1	rdrp11551	74.8	341	86	0	1	341	16	356	1.01e-192	541	100
AK_1_k141_310850_1	rdrp516574	76.2	370	79	2	33	393	1	370	1.01e-203	570	91.9
TB_2_k141_123155_1	rdrp573053	71.4	455	128	2	1	453	8	462	1.01e-242	676	96.6
YL_4_k141_303900_1	rdrp516427	74	439	111	1	117	552	1	439	1.01e-246	686	78.8
TB_2_k141_617973_1	rdrp61302	71.8	465	130	1	62	525	1	465	1.01e-255	709	87.5
YL_3_k141_296231_2	rdrp15883	100	63	0	0	1	63	1	63	1.01e-33	112	98.4
AK_6_k141_408691_1	rdrp571371	70.9	79	23	0	8	86	577	655	1.01e-33	124	91.9
AK_6_k141_408691_1	rdrp571373	70.9	79	23	0	8	86	577	655	1.01e-33	124	91.9
TB_1_k141_656920_1	rdrp571371	79.2	77	16	0	1	77	601	677	1.01e-36	132	97.5
TB_1_k141_656920_1	rdrp571373	79.2	77	16	0	1	77	601	677	1.01e-36	132	97.5
AK_4_k141_38373_3	rdrp3557	77.6	125	28	0	2	126	399	523	1.01e-58	197	98.4
YL_3_k141_378191_1	rdrp560696	86.4	118	16	0	1	118	316	433	1.01e-67	214	99.2
YL_2_k141_465791_2	rdrp30205	75.8	178	43	0	1	178	127	304	1.01e-96	290	95.7
YL_2_k141_465791_2	rdrp61404	75.8	178	43	0	1	178	126	303	1.01e-96	290	95.7
YL_2_k141_465791_2	rdrp61412	75.8	178	43	0	1	178	126	303	1.01e-96	290	95.7
YL_2_k141_436494_1	rdrp510033	96.1	178	7	0	1	178	203	380	1.02e-127	367	87.7
TB_3_k141_540312_1	rdrp515371	76.2	265	63	0	68	332	1	265	1.02e-145	421	79.8
YL_5_k141_44912_3	rdrp18302	73.9	46	12	0	1	46	513	558	1.02e-16	75.1	68.7
AK_6_k141_187732_3	rdrp571388	95.1	41	2	0	1	41	2595	2635	1.02e-17	76.6	95.3
YL_1_k141_101557_1	rdrp13185	77.1	341	78	0	1	341	326	666	1.02e-184	569	100
YL_1_k141_101557_1	rdrp574176	77.1	341	78	0	1	341	326	666	1.02e-184	569	100
AK_3_k141_406275_1	rdrp538168	98.1	311	6	0	1	311	141	451	1.02e-225	624	94.2
AK_3_k141_405632_1	rdrp71728	74.7	415	104	1	120	533	2	416	1.02e-237	661	77.7
YL_1_k141_463865_1	rdrp30180	70.7	460	135	0	54	513	3	462	1.02e-245	683	89.7
YL_3_k141_1973_1	rdrp515436	77.9	426	93	1	40	464	1	426	1.02e-246	682	88.9
YL_1_k141_160691_1	rdrp18552	91.7	398	33	0	1	398	1364	1761	1.02e-247	748	100
TB_2_k141_195361_1	rdrp516446	74.2	438	110	1	94	528	1	438	1.02e-248	690	82.2
AK_5_k141_125119_1	rdrp516424	74.8	437	107	2	95	529	1	436	1.02e-249	692	82.1
YL_3_k141_314769_1	rdrp29888	73.7	486	118	4	34	514	2	482	1.02e-260	721	93.4
TB_3_k141_168141_2	rdrp3813	73.4	481	126	1	1	479	15	495	1.02e-264	733	95.6
YL_2_k141_538001_1	rdrp571412	73	504	135	1	4	507	1	503	1.02e-284	786	88.3
AK_1_k141_297540_1	rdrp517797	87.2	430	54	1	11	440	1	429	1.02e-285	781	97.7
YL_5_k141_193114_2	rdrp14203	76.2	84	20	0	2	85	184	267	1.02e-40	137	97.7
AK_3_k141_379675_1	rdrp516268	73.8	107	28	0	1	107	161	267	1.02e-48	162	94.7
YL_5_k141_196935_2	rdrp23591	94.5	110	6	0	48	157	1	110	1.02e-60	196	70.1
AK_6_k141_451785_5	rdrp571371	71.4	182	51	1	1	182	497	677	1.02e-88	276	98.9
AK_6_k141_451785_5	rdrp571373	71.4	182	51	1	1	182	497	677	1.02e-88	276	98.9
YL_3_k141_48746_1	rdrp10400	84.2	19	3	0	12	30	803	821	1.03e-06	44.7	63.3
YL_4_k141_310675_3	rdrp571371	76.2	42	10	0	1	42	636	677	1.03e-14	68.2	95.5
YL_4_k141_310675_3	rdrp571373	76.2	42	10	0	1	42	636	677	1.03e-14	68.2	95.5
YL_5_k141_274265_3	rdrp17187	100	31	0	0	1	31	900	930	1.03e-14	68.2	70.5
YL_5_k141_274265_3	rdrp572633	100	31	0	0	1	31	900	930	1.03e-14	68.2	70.5
YL_5_k141_274265_3	rdrp17188	100	31	0	0	1	31	900	930	1.03e-14	68.2	70.5
YL_1_k141_459675_1	rdrp515424	76.5	251	59	0	40	290	1	251	1.03e-141	408	86.6
AK_4_k141_22542_1	rdrp18001	92	264	21	0	1	264	255	518	1.03e-156	449	96.7
YL_2_k141_416651_1	rdrp14440	78.2	321	65	3	1	319	2775	3092	1.03e-158	494	99.7
YL_2_k141_416651_1	rdrp575946	78.2	321	65	3	1	319	2775	3092	1.03e-158	494	99.7
YL_1_k141_40963_1	rdrp517794	71.3	320	91	1	82	401	1	319	1.03e-158	457	79.2
YL_5_k141_44912_3	rdrp18301	73.9	46	12	0	1	46	513	558	1.03e-16	75.1	68.7
YL_5_k141_44912_3	rdrp573314	73.9	46	12	0	1	46	538	583	1.03e-16	75.1	68.7
YL_1_k141_165301_1	rdrp239837	72.3	346	95	1	1	345	78	423	1.03e-184	520	99.1
YL_3_k141_423187_1	rdrp16981	87.6	331	41	0	1	331	939	1269	1.03e-190	576	100
YL_5_k141_351566_1	rdrp518903	87.2	282	36	0	1	282	181	462	1.03e-190	535	90.4
AK_3_k141_540297_1	rdrp30133	74.9	358	87	2	2	359	114	468	1.03e-194	547	98.1
AK_3_k141_406275_1	rdrp127667	93.4	317	20	1	1	317	139	454	1.03e-214	596	96.1
YL_5_k141_212424_1	rdrp497395	72.4	392	108	0	1	392	8	399	1.03e-219	611	100
TB_2_k141_233914_1	rdrp515434	72	429	117	1	40	468	1	426	1.03e-229	639	90.1
YL_1_k141_237638_2	rdrp177667	100	45	0	0	1	45	9	53	1.03e-23	89	75
YL_1_k141_237638_2	rdrp177748	100	45	0	0	1	45	9	53	1.03e-23	89	75
AK_3_k141_646837_1	rdrp515340	72.2	454	126	0	48	501	1	454	1.03e-241	672	90.1
YL_3_k141_1973_1	rdrp515438	77.6	425	95	0	40	464	1	425	1.03e-248	687	88.9
YL_3_k141_1973_1	rdrp515441	79.5	425	87	0	40	464	1	425	1.03e-255	705	88.9
TB_2_k141_429246_1	rdrp515565	86.2	421	58	0	65	485	1	421	1.03e-272	749	86.8
YL_2_k141_270323_1	rdrp16437	71.9	512	143	1	365	876	6	516	1.03e-272	773	50.3
TB_5_k141_218007_2	rdrp571371	72.6	84	23	0	1	84	285	368	1.03e-37	135	98.8
TB_5_k141_218007_2	rdrp571373	72.6	84	23	0	1	84	285	368	1.03e-37	135	98.8
AK_6_k141_187593_1	rdrp571371	71.4	28	8	0	1	28	650	677	1.04e-06	44.7	93.3
AK_6_k141_187593_1	rdrp571373	71.4	28	8	0	1	28	650	677	1.04e-06	44.7	93.3
TB_4_k141_318227_2	rdrp571371	83.9	31	5	0	1	31	285	315	1.04e-11	60.1	59.6
TB_4_k141_318227_2	rdrp571373	83.9	31	5	0	1	31	285	315	1.04e-11	60.1	59.6
YL_1_k141_99473_1	rdrp15525	85.6	181	26	0	1	181	1	181	1.04e-111	318	95.3
AK_3_k141_362810_1	rdrp516348	70.3	256	76	0	95	350	1	256	1.04e-129	380	72.9
AK_3_k141_362810_1	rdrp516356	72	257	72	0	95	351	1	257	1.04e-129	380	73.2
TB_4_k141_118794_2	rdrp8992	96.1	206	8	0	1	206	1703	1908	1.04e-129	404	99.5
TB_4_k141_118794_2	rdrp574597	96.1	206	8	0	1	206	1703	1908	1.04e-129	404	99.5
YL_1_k141_459675_1	rdrp515428	76.9	251	58	0	40	290	1	251	1.04e-140	405	86.6
YL_1_k141_215845_2	rdrp5566	70.1	278	83	0	1	278	545	822	1.04e-145	431	99.6
YL_1_k141_215845_2	rdrp575482	70.1	278	83	0	1	278	545	822	1.04e-145	431	99.6
YL_5_k141_351566_1	rdrp518907	73.4	282	75	0	1	282	17	298	1.04e-158	447	90.4
AK_6_k141_2052_2	rdrp516480	71.5	330	93	1	3	332	104	432	1.04e-181	512	97.6
YL_5_k141_193114_1	rdrp80057	97.2	286	8	0	13	298	1	286	1.04e-209	583	96
YL_5_k141_193114_1	rdrp81099	97.9	286	6	0	13	298	1	286	1.04e-209	583	96
TB_3_k141_601116_1	rdrp515450	74.9	386	97	0	12	397	1	386	1.04e-220	613	97
AK_3_k141_528572_1	rdrp572402	75.1	430	97	2	1	423	65	491	1.04e-235	655	99.8
AK_3_k141_448260_1	rdrp516609	80.3	396	78	0	104	499	1	396	1.04e-235	656	76.4
AK_5_k141_167620_1	rdrp30077	72	454	124	2	40	493	1	451	1.04e-241	672	91
YL_4_k141_433435_1	rdrp1454	71	458	132	1	59	515	1	458	1.04e-249	699	68.8
AK_4_k141_69370_1	rdrp18416	77	61	14	0	1	61	247	307	1.04e-25	100	100
AK_6_k141_226078_1	rdrp571371	75	64	16	0	1	64	285	348	1.04e-25	100	100
AK_6_k141_226078_1	rdrp571373	75	64	16	0	1	64	285	348	1.04e-25	100	100
YL_4_k141_70709_1	rdrp515441	80.5	425	83	0	40	464	1	425	1.04e-258	712	90
AK_1_k141_190436_1	rdrp572873	71.9	534	145	2	1	531	1	532	1.04e-286	790	99.8
TB_2_k141_488267_2	rdrp60783	80.8	485	68	5	1	485	6	465	1.04e-290	795	99.8
YL_3_k141_435711_1	rdrp16981	93.5	460	30	0	2	461	1300	1759	1.04e-303	878	99.8
YL_3_k141_378191_2	rdrp560696	74.8	123	31	0	1	123	159	281	1.04e-55	183	96.9
YL_1_k141_456114_1	rdrp16891	73.2	138	37	0	2	139	797	934	1.04e-61	207	99.3
YL_1_k141_456114_1	rdrp574046	73.2	138	37	0	2	139	797	934	1.04e-61	207	99.3
YL_1_k141_456114_1	rdrp8348	83.3	138	23	0	2	139	798	935	1.04e-75	247	99.3
AK_6_k141_112580_1	rdrp571371	82	150	26	1	1	150	285	433	1.04e-79	251	100
AK_6_k141_112580_1	rdrp571373	82	150	26	1	1	150	285	433	1.04e-79	251	100
AK_5_k141_104524_2	rdrp62964	70	200	58	1	23	220	1	200	1.04e-94	287	90
AK_6_k141_325574_2	rdrp571388	96.3	27	1	0	23	49	2611	2637	1.05e-09	54.3	54
AK_4_k141_82501_1	rdrp13792	81.9	254	46	0	1	254	337	590	1.05e-121	362	92.7
AK_1_k141_345186_1	rdrp535898	71.9	260	72	1	116	374	1	260	1.05e-135	395	69.3
YL_5_k141_18191_4	rdrp571371	70.1	304	87	3	164	465	376	677	1.05e-139	419	64.7
YL_5_k141_18191_4	rdrp571373	70.1	304	87	3	164	465	376	677	1.05e-139	419	64.7
TB_1_k141_240958_1	rdrp571371	71.1	273	78	1	90	362	343	614	1.05e-139	415	75.4
TB_1_k141_240958_1	rdrp571373	71.1	273	78	1	90	362	343	614	1.05e-139	415	75.4
AK_6_k141_284031_1	rdrp515628	72	296	83	0	67	362	1	296	1.05e-153	443	78.9
TB_4_k141_200020_2	rdrp571371	74	362	93	1	5	366	285	645	1.05e-191	548	98.9
TB_4_k141_200020_2	rdrp571373	74	362	93	1	5	366	285	645	1.05e-191	548	98.9
AK_3_k141_540297_1	rdrp573747	74.4	360	84	3	1	359	180	532	1.05e-195	552	98.4
AK_3_k141_540297_1	rdrp72805	74.4	360	84	3	1	359	114	466	1.05e-196	552	98.4
YL_3_k141_98274_1	rdrp352	70.6	439	118	5	1	432	1	435	1.05e-207	583	96.6
YL_3_k141_98274_1	rdrp17795	70.6	439	118	5	1	432	1	435	1.05e-207	583	96.6
AK_1_k141_32414_1	rdrp571371	75	60	12	1	1	60	285	341	1.05e-21	89	98.4
AK_1_k141_32414_1	rdrp571373	75	60	12	1	1	60	285	341	1.05e-21	89	98.4
YL_2_k141_102793_1	rdrp516619	72.9	406	105	4	98	499	2	406	1.05e-214	602	80.2
TB_2_k141_186672_1	rdrp516482	74.3	417	96	2	236	652	1	406	1.05e-231	652	62
TB_1_k141_594210_1	rdrp515449	77.2	429	98	0	11	439	1	429	1.05e-245	678	96.4
YL_4_k141_303900_1	rdrp516428	74.1	440	109	2	117	552	1	439	1.05e-246	686	78.8
YL_1_k141_439845_1	rdrp14803	97.1	378	11	0	1	378	642	1019	1.05e-248	751	100
AK_6_k141_317573_1	rdrp95354	77.5	458	103	0	72	529	2	459	1.05e-265	734	86.4
YL_2_k141_270323_1	rdrp13417	76	517	124	0	360	876	1	517	1.05e-290	819	50.8
YL_1_k141_175337_1	rdrp571689	99.1	424	4	0	1	424	26	449	1.05e-297	841	69.9
YL_2_k141_465647_1	rdrp571371	73.2	82	21	1	1	82	285	365	1.05e-32	121	100
YL_2_k141_465647_1	rdrp571373	73.2	82	21	1	1	82	285	365	1.05e-32	121	100
TB_2_k141_324054_1	rdrp571371	81.4	140	24	2	1	139	285	423	1.05e-72	232	100
TB_2_k141_324054_1	rdrp571373	81.4	140	24	2	1	139	285	423	1.05e-72	232	100
AK_6_k141_452410_2	rdrp4095	81.4	188	35	0	1	188	157	344	1.06e-105	309	99.5
YL_2_k141_246117_2	rdrp2805	70.6	214	63	0	1	214	1	214	1.06e-106	313	82.9
AK_6_k141_242229_1	rdrp516431	72.4	250	68	1	66	314	2	251	1.06e-120	358	69.6
TB_5_k141_68205_2	rdrp571371	93.5	31	2	0	1	31	285	315	1.06e-14	67.4	100
TB_5_k141_68205_2	rdrp571373	93.5	31	2	0	1	31	285	315	1.06e-14	67.4	100
AK_6_k141_486115_1	rdrp117759	70.7	276	81	0	240	515	1	276	1.06e-146	425	51.7
AK_1_k141_42422_1	rdrp29901	72.1	297	82	1	63	359	3	298	1.06e-153	443	82.7
AK_1_k141_42422_1	rdrp63179	72.1	297	82	1	63	359	2	297	1.06e-153	443	82.7
AK_1_k141_42422_1	rdrp233248	72.1	297	82	1	63	359	2	297	1.06e-153	443	82.7
YL_4_k141_479786_1	rdrp215986	94.1	34	2	0	1	34	41	74	1.06e-16	68.2	97.1
YL_5_k141_445533_1	rdrp571755	70.2	352	105	0	1	352	2302	2653	1.06e-176	547	100
AK_4_k141_22542_2	rdrp17639	79.2	48	10	0	1	48	1112	1159	1.06e-18	79.7	100
AK_4_k141_22542_2	rdrp15096	79.2	48	10	0	1	48	536	583	1.06e-18	79.7	100
AK_4_k141_22542_2	rdrp15098	79.2	48	10	0	1	48	411	458	1.06e-18	79.7	100
YL_1_k141_453223_1	rdrp14803	72.9	414	104	4	1	409	2807	3217	1.06e-189	587	99.8
YL_2_k141_313141_1	rdrp11011	81.6	337	62	0	1	337	488	824	1.06e-193	595	100
YL_2_k141_313141_1	rdrp574373	81.6	337	62	0	1	337	488	824	1.06e-193	595	100
AK_3_k141_540297_1	rdrp78369	74.9	358	87	2	2	359	113	467	1.06e-194	547	98.1
AK_1_k141_426943_1	rdrp515347	77.1	341	78	0	50	390	1	341	1.06e-198	560	60.9
TB_2_k141_116994_1	rdrp516612	70.9	430	115	5	8	431	1	426	1.06e-214	599	97.9
YL_2_k141_313141_1	rdrp572267	94.4	337	19	0	1	337	615	951	1.06e-216	660	100
TB_5_k141_42044_1	rdrp14236	91.5	366	31	0	1	366	4262	4627	1.06e-232	708	99.7
TB_5_k141_42044_1	rdrp575960	91.5	366	31	0	1	366	4262	4627	1.06e-232	708	99.7
AK_3_k141_528572_1	rdrp572406	74.1	428	103	2	1	424	65	488	1.06e-236	659	100
AK_6_k141_327737_1	rdrp29799	78.5	428	70	4	69	495	1	407	1.06e-241	671	86.3
YL_1_k141_46432_1	rdrp514249	79.8	415	84	0	1	415	136	550	1.06e-255	708	93.9
YL_3_k141_314769_1	rdrp63197	72	479	117	2	53	514	1	479	1.06e-259	719	89.7
AK_4_k141_18926_1	rdrp18384	77.6	67	15	0	1	67	223	289	1.06e-26	103	66.3
AK_1_k141_654776_1	rdrp61412	74.6	464	117	1	84	546	2	465	1.06e-264	732	84.5
TB_2_k141_488267_2	rdrp61918	76.1	485	107	3	1	485	6	481	1.06e-273	753	99.8
TB_2_k141_507109_1	rdrp33318	91.9	397	32	0	1	397	55	451	1.06e-277	761	100
YL_5_k141_359504_1	rdrp573742	73.1	546	140	3	1	543	6	547	1.06e-295	814	99.8
AK_3_k141_624768_2	rdrp557886	96.5	57	2	0	1	57	40	96	1.06e-32	118	93.4
YL_2_k141_39317_1	rdrp16981	78	100	22	0	1	100	833	932	1.06e-46	162	96.2
AK_6_k141_219959_2	rdrp515566	71.4	147	41	1	1	146	294	440	1.06e-67	214	86.9
YL_3_k141_422775_3	rdrp18774	83.3	30	5	0	8	37	208	237	1.07e-09	53.5	81.1
YL_3_k141_422775_3	rdrp18773	83.3	30	5	0	8	37	208	237	1.07e-09	53.5	81.1
AK_6_k141_317859_1	rdrp246657	72.2	36	10	0	1	36	74	109	1.07e-11	57.4	62.1
AK_6_k141_317859_1	rdrp431057	72.2	36	10	0	1	36	74	109	1.07e-11	57.4	62.1
YL_2_k141_87697_1	rdrp29827	72.1	272	54	3	87	336	1	272	1.07e-130	384	74.4
TB_2_k141_311010_1	rdrp14528	72.1	276	71	2	88	360	3	275	1.07e-142	412	75.6
TB_1_k141_178094_1	rdrp515432	77	283	65	0	56	338	1	283	1.07e-160	458	83.7
YL_4_k141_366913_2	rdrp232302	72.1	312	84	1	1	312	27	335	1.07e-161	458	86.4
YL_4_k141_142052_1	rdrp573720	81.3	316	59	0	1	316	889	1204	1.07e-161	503	92.4
YL_4_k141_117911_2	rdrp571371	74.5	51	12	1	1	51	285	334	1.07e-17	77	100
YL_4_k141_117911_2	rdrp571373	74.5	51	12	1	1	51	285	334	1.07e-17	77	100
YL_5_k141_137749_1	rdrp13949	71.5	354	101	0	1	354	253	606	1.07e-186	533	100
TB_2_k141_272517_1	rdrp29905	72.4	369	98	2	137	505	1	365	1.07e-199	563	68.6
AK_3_k141_448260_1	rdrp29687	77	379	55	3	153	499	1	379	1.07e-202	572	67
AK_3_k141_448260_1	rdrp572737	77	379	55	3	153	499	1	379	1.07e-202	572	67
AK_3_k141_448260_1	rdrp516614	71.3	401	114	1	104	504	1	400	1.07e-206	582	77.4
AK_3_k141_602835_1	rdrp515338	71.7	396	112	0	45	440	1	396	1.07e-209	591	71.2
AK_6_k141_87276_1	rdrp61166	73.2	392	104	1	60	450	1	392	1.07e-212	599	86.9
AK_1_k141_257530_1	rdrp516541	71.1	422	116	3	2	417	1	422	1.07e-218	609	97.4
AK_3_k141_448260_1	rdrp236711	70.1	435	124	3	71	499	1	435	1.07e-221	622	82.8
YL_4_k141_480551_1	rdrp87066	95.8	306	13	0	2	307	84	389	1.07e-224	619	99.7
TB_2_k141_429246_1	rdrp515568	70.8	421	123	0	65	485	1	421	1.07e-225	629	86.8
YL_2_k141_366784_1	rdrp13276	74.4	434	111	0	59	492	1	434	1.07e-236	665	88.2
TB_1_k141_562708_1	rdrp515439	83.6	378	62	0	61	438	1	378	1.07e-240	665	76.7
YL_5_k141_196935_1	rdrp10500	70	537	159	2	1	536	581	1116	1.07e-253	743	99.8
TB_1_k141_430785_1	rdrp84174	72.8	481	127	1	144	624	2	478	1.07e-256	716	77
TB_1_k141_430785_1	rdrp234121	72.8	481	127	1	144	624	2	478	1.07e-256	716	77
YL_1_k141_46432_1	rdrp29269	80.4	424	83	0	1	424	148	571	1.07e-260	722	95.9
YL_5_k141_259277_1	rdrp572402	75.6	501	112	3	1	501	1	491	1.07e-278	769	90.4
YL_1_k141_287361_2	rdrp14201	73.2	559	150	0	1	559	353	911	1.07e-282	854	96.5
YL_2_k141_465791_2	rdrp516298	74.7	178	45	0	1	178	95	272	1.07e-94	284	95.7
AK_5_k141_104524_2	rdrp29891	70	200	58	1	23	220	2	201	1.07e-94	287	90
YL_3_k141_8073_2	rdrp571371	81.8	22	4	0	1	22	285	306	1.08e-06	45.4	50
YL_3_k141_8073_2	rdrp571373	81.8	22	4	0	1	22	285	306	1.08e-06	45.4	50
AK_6_k141_317859_2	rdrp515452	72.8	239	65	0	40	278	1	239	1.08e-122	360	82.1
YL_1_k141_101280_1	rdrp213025	97	33	1	0	16	48	1	33	1.08e-15	66.6	57.9
AK_3_k141_190479_1	rdrp86144	71.4	339	96	1	210	548	16	353	1.08e-179	513	59.7
TB_5_k141_118988_1	rdrp515565	86.4	294	40	0	65	358	1	294	1.08e-187	528	82.1
YL_1_k141_453223_1	rdrp7845	71.4	412	113	3	1	409	2682	3091	1.08e-190	590	99.8
YL_1_k141_453223_1	rdrp574783	71.4	412	113	3	1	409	2682	3091	1.08e-190	590	99.8
AK_6_k141_87276_1	rdrp31335	71	390	113	0	57	446	1	390	1.08e-209	586	86.7
AK_6_k141_534225_1	rdrp516251	75.7	391	94	1	2	392	12	401	1.08e-225	625	99.7
TB_2_k141_123155_1	rdrp29805	76.8	401	85	2	61	453	1	401	1.08e-229	640	83.8
AK_3_k141_630404_3	rdrp29799	72.2	442	121	2	96	536	1	441	1.08e-237	664	78.3
YL_2_k141_332113_1	rdrp516304	74.5	435	107	3	107	539	1	433	1.08e-240	670	80
AK_6_k141_317573_1	rdrp516611	79.4	412	85	0	105	516	2	413	1.08e-244	679	77.7
TB_4_k141_106171_1	rdrp516611	79.7	413	84	0	104	516	1	413	1.08e-244	679	77.9
YL_4_k141_468750_2	rdrp539296	74.4	465	119	0	337	801	1	465	1.08e-245	698	51.6
TB_5_k141_121151_3	rdrp33356	92.6	366	26	1	1	365	100	465	1.08e-256	704	99.7
AK_6_k141_327737_1	rdrp573742	73.1	499	122	4	1	495	6	496	1.08e-261	726	100
YL_3_k141_377574_1	rdrp574432	72.8	625	162	2	3	621	4537	5159	1.08e-313	953	99.7
TB_5_k141_261391_2	rdrp571371	76.3	93	22	0	1	93	285	377	1.08e-42	149	100
TB_5_k141_261391_2	rdrp571373	76.3	93	22	0	1	93	285	377	1.08e-42	149	100
TB_4_k141_84712_2	rdrp571371	83.8	130	21	0	1	130	285	414	1.08e-69	225	80.7
TB_4_k141_84712_2	rdrp571373	83.8	130	21	0	1	130	285	414	1.08e-69	225	80.7
AK_1_k141_500937_1	rdrp571371	73.3	30	8	0	1	30	647	676	1.09e-08	50.4	90.9
AK_1_k141_500937_1	rdrp571373	73.3	30	8	0	1	30	647	676	1.09e-08	50.4	90.9
TB_1_k141_525648_4	rdrp571371	81.9	216	37	2	1	216	285	498	1.09e-119	358	93.9
TB_1_k141_525648_4	rdrp571373	81.9	216	37	2	1	216	285	498	1.09e-119	358	93.9
YL_3_k141_354852_1	rdrp18157	71.1	38	11	0	1	38	119	156	1.09e-12	62	92.7
AK_3_k141_207021_1	rdrp29922	70.7	297	87	0	182	478	15	311	1.09e-159	459	55.7
YL_2_k141_182728_1	rdrp29275	75.9	286	69	0	2	287	286	571	1.09e-162	467	96.9
TB_1_k141_43551_1	rdrp29818	74.7	300	75	1	196	495	4	302	1.09e-169	484	57.9
AK_3_k141_190479_1	rdrp29822	70.5	332	94	1	216	547	30	357	1.09e-172	495	58.5
YL_3_k141_409343_2	rdrp18536	99.6	264	1	0	1	264	1	264	1.09e-181	502	99.6
AK_3_k141_70661_1	rdrp571371	74.2	349	89	1	1	349	285	632	1.09e-185	535	85.3
AK_3_k141_70661_1	rdrp571373	74.2	349	89	1	1	349	285	632	1.09e-185	535	85.3
AK_3_k141_540297_1	rdrp29893	74.4	360	84	3	1	359	115	467	1.09e-196	552	98.4
YL_1_k141_439845_1	rdrp571461	77.2	378	86	0	1	378	614	991	1.09e-205	631	100
AK_1_k141_309733_1	rdrp29799	81.1	339	60	1	22	360	112	446	1.09e-208	582	94.2
YL_3_k141_203922_4	rdrp571371	73.9	402	96	2	1	402	285	677	1.09e-209	595	99.5
YL_3_k141_203922_4	rdrp571373	73.9	402	96	2	1	402	285	677	1.09e-209	595	99.5
YL_1_k141_314859_1	rdrp573756	79.4	412	85	0	1	412	1895	2306	1.09e-224	686	99.8
YL_4_k141_32544_5	rdrp153910	75.8	66	14	2	1	64	28	93	1.09e-23	90.5	59.8
TB_1_k141_393933_1	rdrp515334	70.6	459	134	1	45	503	1	458	1.09e-244	679	90.9
YL_5_k141_196935_1	rdrp13744	70	537	159	2	1	536	581	1116	1.09e-262	766	99.8
AK_6_k141_121813_1	rdrp61170	74.8	468	115	2	68	534	2	467	1.09e-268	742	87.3
AK_6_k141_121813_1	rdrp61177	74.8	468	115	2	68	534	2	467	1.09e-268	742	87.3
YL_3_k141_314769_1	rdrp61589	72.8	481	123	1	34	514	1	473	1.09e-269	744	93.4
YL_5_k141_259277_1	rdrp29799	77.4	473	80	3	69	541	1	446	1.09e-270	747	85.4
YL_5_k141_376544_1	rdrp515358	82.7	444	77	0	46	489	1	444	1.09e-275	757	88.4
AK_3_k141_486963_2	rdrp61129	78.4	467	98	1	103	569	1	464	1.09e-277	766	81.6
TB_2_k141_27826_1	rdrp63155	76.8	469	109	0	63	531	2	470	1.09e-282	777	88.2
YL_2_k141_393491_2	rdrp13823	92.1	478	38	0	34	511	7	484	1.09e-317	890	91.9
TB_1_k141_448590_1	rdrp571371	79.3	87	18	0	1	87	285	371	1.09e-41	146	100
TB_1_k141_448590_1	rdrp571373	79.3	87	18	0	1	87	285	371	1.09e-41	146	100
YL_2_k141_49616_1	rdrp571371	77.1	109	25	0	1	109	285	393	1.09e-49	174	50.9
YL_2_k141_49616_1	rdrp571373	77.1	109	25	0	1	109	285	393	1.09e-49	174	50.9
YL_4_k141_264599_3	rdrp571371	80.8	120	19	2	1	118	285	402	1.09e-57	191	100
YL_4_k141_264599_3	rdrp571373	80.8	120	19	2	1	118	285	402	1.09e-57	191	100
YL_3_k141_463706_1	rdrp571371	80	145	29	0	11	155	329	473	1.09e-77	246	92.9
YL_3_k141_463706_1	rdrp571373	80	145	29	0	11	155	329	473	1.09e-77	246	92.9
YL_1_k141_38204_5	rdrp8351	74.5	157	40	0	1	157	1	157	1.09e-81	240	99.4
YL_4_k141_420933_4	rdrp8351	74.5	157	40	0	1	157	1	157	1.09e-81	240	99.4
YL_3_k141_342932_3	rdrp8351	74.5	157	40	0	1	157	1	157	1.09e-81	240	99.4
YL_5_k141_180885_1	rdrp8351	74.5	157	40	0	1	157	1	157	1.09e-81	240	99.4
YL_2_k141_246117_1	rdrp8351	74.5	157	40	0	1	157	1	157	1.09e-81	240	99.4
YL_3_k141_81304_1	rdrp79441	94.8	173	9	0	1	173	254	426	1.10e-119	347	99.4
YL_3_k141_81304_1	rdrp82139	95.4	173	8	0	1	173	254	426	1.10e-119	347	99.4
YL_5_k141_403563_1	rdrp10502	82.9	35	6	0	17	51	160	194	1.10e-12	62.8	57.4
TB_3_k141_189838_2	rdrp571371	72.3	285	70	3	1	281	285	564	1.10e-136	405	94
TB_3_k141_189838_2	rdrp571373	72.3	285	70	3	1	281	285	564	1.10e-136	405	94
AK_1_k141_609464_4	rdrp61076	76.1	272	62	1	76	347	1	269	1.10e-144	419	78.4
AK_1_k141_554833_1	rdrp100651	72.6	285	76	1	195	477	3	287	1.10e-146	423	59.3
AK_3_k141_94585_1	rdrp86144	74.7	296	70	3	141	436	22	312	1.10e-158	454	67.9
TB_5_k141_118988_1	rdrp515567	75.2	294	73	0	65	358	1	294	1.10e-158	455	82.1
YL_1_k141_99473_2	rdrp7544	78.7	329	70	0	5	333	60	388	1.10e-190	533	98.2
AK_3_k141_630404_3	rdrp29840	70.2	366	106	1	164	526	1	366	1.10e-196	557	64.5
AK_3_k141_630404_3	rdrp572410	70.2	366	106	1	164	526	1	366	1.10e-196	557	64.5
AK_6_k141_390257_2	rdrp516539	74.3	404	102	2	32	433	1	404	1.10e-227	632	92.6
YL_4_k141_363283_1	rdrp23559	82.1	379	68	0	125	503	1	379	1.10e-237	661	75.3
YL_5_k141_365570_1	rdrp10500	77.7	440	95	2	25	463	1	438	1.10e-237	699	94.8
YL_1_k141_463865_1	rdrp70603	75.1	426	106	0	54	479	2	427	1.10e-243	676	83
YL_2_k141_538001_1	rdrp62301	73.4	443	117	1	65	507	1	442	1.10e-247	690	77.6
AK_1_k141_654776_1	rdrp61129	72.4	464	127	1	84	546	2	465	1.10e-252	702	84.5
AK_4_k141_68975_2	rdrp7985	99.4	337	2	0	1	337	1	337	1.10e-253	702	100
YL_5_k141_196935_1	rdrp10501	70	537	159	2	1	536	581	1116	1.10e-259	743	99.8
TB_2_k141_488267_2	rdrp29977	76.1	485	107	3	1	485	7	482	1.10e-273	753	99.8
YL_2_k141_23899_1	rdrp10299	93.9	379	23	0	1	379	16	394	1.10e-273	746	100
AK_1_k141_76439_1	rdrp515506	88.8	420	47	0	66	485	1	420	1.10e-277	762	81.6
YL_1_k141_19211_1	rdrp18698	89.9	79	8	0	2	80	218	296	1.10e-43	152	97.5
YL_5_k141_193114_2	rdrp15523	87.1	85	11	0	1	85	184	268	1.10e-48	157	98.8
AK_3_k141_119323_1	rdrp571371	79	143	30	0	1	143	285	427	1.10e-74	238	89.4
AK_3_k141_119323_1	rdrp571373	79	143	30	0	1	143	285	427	1.10e-74	238	89.4
TB_2_k141_562610_2	rdrp78345	87.3	181	22	1	21	201	1	180	1.11e-106	317	90
AK_6_k141_317859_2	rdrp515432	72	239	67	0	40	278	1	239	1.11e-125	367	82.1
YL_3_k141_120563_3	rdrp4072	94.8	233	12	0	1	233	1	233	1.11e-145	408	99.6
YL_5_k141_289724_1	rdrp13192	85.2	291	43	0	35	325	68	358	1.11e-175	503	89.5
YL_3_k141_326539_1	rdrp517848	70.5	356	105	0	182	537	1	356	1.11e-185	534	66.3
AK_1_k141_76139_1	rdrp515330	71	369	107	0	45	413	1	369	1.11e-196	554	73.1
AK_3_k141_366597_3	rdrp571371	70.7	58	17	0	1	58	285	342	1.11e-20	85.9	100
AK_3_k141_366597_3	rdrp571373	70.7	58	17	0	1	58	285	342	1.11e-20	85.9	100
AK_3_k141_75426_1	rdrp516243	70.8	432	123	3	95	525	2	431	1.11e-227	636	81.6
YL_1_k141_237638_2	rdrp177406	100	45	0	0	1	45	9	53	1.11e-23	89	75
AK_1_k141_363131_1	rdrp19527	72.5	440	121	0	1	440	16	455	1.11e-241	669	99.5
TB_1_k141_562708_1	rdrp515442	79.1	425	89	0	61	485	1	425	1.11e-256	708	86.2
TB_2_k141_494936_1	rdrp30199	74.4	469	118	2	62	530	1	467	1.11e-259	719	87.7
AK_3_k141_486963_2	rdrp30206	77.9	467	100	2	104	569	3	467	1.11e-275	761	81.5
AK_3_k141_486963_2	rdrp61170	77.9	467	100	2	104	569	2	466	1.11e-275	761	81.5
AK_3_k141_486963_2	rdrp61177	77.9	467	100	2	104	569	2	466	1.11e-275	761	81.5
TB_1_k141_569365_3	rdrp571371	82.7	110	19	0	1	110	285	394	1.11e-55	186	100
TB_1_k141_569365_3	rdrp571373	82.7	110	19	0	1	110	285	394	1.11e-55	186	100
YL_2_k141_424457_2	rdrp571371	79.7	123	25	0	2	124	329	451	1.11e-61	203	89.8
YL_2_k141_424457_2	rdrp571373	79.7	123	25	0	2	124	329	451	1.11e-61	203	89.8
AK_6_k141_80579_1	rdrp4094	93.9	98	6	0	63	160	1	98	1.11e-64	195	60.9
YL_3_k141_98274_4	rdrp11303	82.6	109	19	0	1	109	1	109	1.11e-69	206	99.1
TB_4_k141_241754_1	rdrp571371	81.8	137	25	0	1	137	285	421	1.11e-71	231	79.2
TB_4_k141_241754_1	rdrp571373	81.8	137	25	0	1	137	285	421	1.11e-71	231	79.2
TB_2_k141_562610_1	rdrp572665	80.5	154	30	0	1	154	74	227	1.11e-80	255	99.4
TB_1_k141_162771_1	rdrp571371	73.8	202	46	2	1	201	337	532	1.11e-97	303	77.3
TB_1_k141_162771_1	rdrp571373	73.8	202	46	2	1	201	337	532	1.11e-97	303	77.3
TB_5_k141_189412_1	rdrp571371	73.8	237	58	3	1	235	285	519	1.12e-113	343	97.9
TB_5_k141_189412_1	rdrp571373	73.8	237	58	3	1	235	285	519	1.12e-113	343	97.9
AK_1_k141_86930_1	rdrp571371	73.7	255	62	1	1	255	285	534	1.12e-131	392	84.4
AK_1_k141_86930_1	rdrp571373	73.7	255	62	1	1	255	285	534	1.12e-131	392	84.4
AK_3_k141_618919_2	rdrp571371	83.8	37	6	0	1	37	285	321	1.12e-14	68.6	69.8
AK_3_k141_618919_2	rdrp571373	83.8	37	6	0	1	37	285	321	1.12e-14	68.6	69.8
TB_2_k141_123155_2	rdrp516289	82.5	257	40	2	1	252	191	447	1.12e-158	450	99.6
YL_3_k141_77635_2	rdrp574088	100	38	0	0	3	40	6489	6526	1.12e-19	82	95
YL_2_k141_69540_1	rdrp17188	77.8	63	7	1	35	97	389	444	1.12e-22	93.6	64.9
TB_3_k141_603446_1	rdrp516359	72.1	426	95	4	1	423	34	438	1.12e-225	627	100
TB_2_k141_186672_1	rdrp516477	73.5	422	103	3	236	652	1	418	1.12e-230	650	62
YL_4_k141_366913_2	rdrp87588	98.5	335	5	0	1	335	85	419	1.12e-241	664	92.8
YL_4_k141_366913_2	rdrp87589	98.5	335	5	0	1	335	85	419	1.12e-241	664	92.8
AK_5_k141_77645_1	rdrp29807	72.7	451	111	2	98	541	3	448	1.12e-251	699	80.6
TB_4_k141_106171_1	rdrp516609	82.4	426	75	0	104	529	1	426	1.12e-254	704	80.4
AK_6_k141_121813_1	rdrp61132	73.9	468	119	1	67	534	1	465	1.12e-265	734	87.5
AK_6_k141_121813_1	rdrp61167	73.7	468	120	1	67	534	1	465	1.12e-265	734	87.5
YL_3_k141_314769_1	rdrp62251	75.4	479	109	2	34	503	1	479	1.12e-268	741	91.3
TB_4_k141_298227_5	rdrp61589	74.6	469	115	2	63	527	2	470	1.12e-268	742	86.3
AK_6_k141_121813_1	rdrp30205	75.8	467	108	2	68	533	3	465	1.12e-272	752	87.1
TB_5_k141_10663_1	rdrp572649	70.7	552	148	4	1	548	1	542	1.12e-290	801	99.8
TB_4_k141_193874_1	rdrp515565	85.5	449	65	0	65	513	1	449	1.12e-290	796	86.2
YL_2_k141_198910_2	rdrp86311	98.8	424	5	0	20	443	1	424	1.12e-312	847	95.5
AK_6_k141_26485_1	rdrp571371	75.8	91	22	0	1	91	285	375	1.12e-39	141	100
AK_6_k141_26485_1	rdrp571373	75.8	91	22	0	1	91	285	375	1.12e-39	141	100
TB_5_k141_258268_4	rdrp571371	74.4	133	34	0	1	133	285	417	1.12e-63	211	66.8
TB_5_k141_258268_4	rdrp571373	74.4	133	34	0	1	133	285	417	1.12e-63	211	66.8
AK_1_k141_192687_2	rdrp571371	86.5	37	5	0	1	37	285	321	1.13e-14	68.2	80.4
AK_1_k141_192687_2	rdrp571373	86.5	37	5	0	1	37	285	321	1.13e-14	68.2	80.4
YL_2_k141_416651_1	rdrp572118	70.6	323	91	2	1	319	2900	3222	1.13e-143	451	99.7
TB_4_k141_213096_2	rdrp571371	70	50	14	1	1	49	616	665	1.13e-15	72	75.4
TB_4_k141_213096_2	rdrp571373	70	50	14	1	1	49	616	665	1.13e-15	72	75.4
TB_2_k141_95128_1	rdrp571371	72.1	312	86	1	1	312	367	677	1.13e-157	459	99.4
TB_2_k141_95128_1	rdrp571373	72.1	312	86	1	1	312	367	677	1.13e-157	459	99.4
YL_1_k141_105033_1	rdrp14808	70.6	340	100	0	1	340	295	634	1.13e-172	499	85.9
YL_3_k141_411202_2	rdrp571371	75.6	320	78	0	1	320	285	604	1.13e-172	498	100
YL_3_k141_411202_2	rdrp571373	75.6	320	78	0	1	320	285	604	1.13e-172	498	100
AK_3_k141_241507_1	rdrp29833	71.6	348	94	2	67	411	1	346	1.13e-175	501	83.3
YL_1_k141_101557_1	rdrp18128	75.4	341	84	0	1	341	333	673	1.13e-180	558	100
TB_2_k141_494936_1	rdrp30200	75.3	344	84	1	62	405	1	343	1.13e-187	531	64.3
TB_2_k141_116994_1	rdrp119154	72.5	386	97	4	1	377	28	413	1.13e-200	563	87.1
TB_2_k141_116994_1	rdrp238048	72.5	386	97	4	1	377	28	413	1.13e-200	563	87.1
YL_2_k141_69540_1	rdrp17187	77.8	63	7	1	35	97	389	444	1.13e-22	93.6	64.9
YL_2_k141_69540_1	rdrp572633	77.8	63	7	1	35	97	389	444	1.13e-22	93.6	64.9
AK_3_k141_254688_2	rdrp516419	74.4	406	104	0	92	497	1	406	1.13e-226	634	74.2
YL_1_k141_101280_1	rdrp18301	95.8	48	2	0	1	48	1160	1207	1.13e-23	94.4	84.2
YL_2_k141_557637_4	rdrp13198	72.4	467	125	3	1	465	1	465	1.13e-234	692	95.9
YL_2_k141_557637_4	rdrp574175	72.4	467	125	3	1	465	1	465	1.13e-234	692	95.9
AK_3_k141_528572_1	rdrp69825	75.1	430	97	2	1	423	4	430	1.13e-236	655	99.8
TB_2_k141_123155_1	rdrp572875	71.4	454	129	1	1	453	1	454	1.13e-240	671	96.6
AK_6_k141_317573_1	rdrp516613	78.6	425	91	0	105	529	2	426	1.13e-250	694	80.2
AK_6_k141_529291_1	rdrp64110	72.1	463	129	0	63	525	2	464	1.13e-255	710	81.9
YL_5_k141_198648_2	rdrp564211	92.9	381	25	1	1	379	116	496	1.13e-257	714	72.9
TB_3_k141_370403_1	rdrp571371	80.3	61	12	0	1	61	617	677	1.13e-26	103	96.8
TB_3_k141_370403_1	rdrp571373	80.3	61	12	0	1	61	617	677	1.13e-26	103	96.8
AK_3_k141_448260_1	rdrp102073	80	429	86	0	71	499	1	429	1.13e-261	723	82.8
AK_3_k141_448260_1	rdrp236561	80	429	86	0	71	499	1	429	1.13e-261	723	82.8
AK_1_k141_392090_1	rdrp515359	78	441	97	0	21	461	1	441	1.13e-265	731	92.5
TB_4_k141_106171_1	rdrp29686	83.2	457	77	0	73	529	1	457	1.13e-278	766	86.2
AK_5_k141_104524_2	rdrp30071	72.4	123	34	0	98	220	1	123	1.13e-57	189	55.9
AK_5_k141_104524_2	rdrp30198	71.5	123	35	0	98	220	1	123	1.13e-57	189	55.9
YL_3_k141_242660_2	rdrp571371	73.3	206	50	1	1	206	285	485	1.13e-97	301	95.4
YL_3_k141_242660_2	rdrp571373	73.3	206	50	1	1	206	285	485	1.13e-97	301	95.4
AK_3_k141_362810_1	rdrp29994	75.5	196	48	0	155	350	1	196	1.14e-104	314	55.8
AK_3_k141_362810_1	rdrp572392	75.5	196	48	0	155	350	1	196	1.14e-104	314	55.8
YL_4_k141_8652_2	rdrp571371	76.3	38	9	0	1	38	285	322	1.14e-13	65.1	90.5
YL_4_k141_8652_2	rdrp571373	76.3	38	9	0	1	38	285	322	1.14e-13	65.1	90.5
AK_3_k141_207021_1	rdrp30179	70.2	272	79	1	204	473	1	272	1.14e-136	399	50.7
YL_4_k141_142052_1	rdrp573897	79.1	316	66	0	1	316	889	1204	1.14e-157	492	92.4
AK_1_k141_631813_1	rdrp84422	97	230	7	0	2	231	205	434	1.14e-162	460	90.9
YL_2_k141_305286_1	rdrp3706	84.4	275	43	0	180	454	1	275	1.14e-162	476	60.6
TB_5_k141_118988_1	rdrp515566	77.6	294	66	0	65	358	1	294	1.14e-168	480	82.1
TB_1_k141_81699_1	rdrp86024	70.5	342	97	2	197	538	2	339	1.14e-176	504	62.9
YL_1_k141_2979_1	rdrp87185	95.1	286	14	0	1	286	124	409	1.14e-206	573	89.1
TB_3_k141_439334_1	rdrp571371	71	400	114	2	13	412	280	677	1.14e-209	596	96.6
TB_3_k141_439334_1	rdrp571373	71	400	114	2	13	412	280	677	1.14e-209	596	96.6
YL_1_k141_160691_1	rdrp11828	77.6	398	89	0	1	398	200	597	1.14e-232	651	100
YL_1_k141_160691_1	rdrp11554	80.7	398	77	0	1	398	200	597	1.14e-244	682	100
TB_3_k141_368016_1	rdrp517853	81.8	55	10	0	1	55	228	282	1.14e-25	98.2	98.2
AK_6_k141_189336_1	rdrp515329	70.6	462	134	2	15	476	1	460	1.14e-251	696	96.9
AK_1_k141_18125_1	rdrp515565	77.2	438	100	0	65	502	1	438	1.14e-256	710	84.9
YL_2_k141_61040_1	rdrp572402	74.9	495	116	2	1	491	1	491	1.14e-275	761	90.3
TB_2_k141_617973_1	rdrp573053	70.4	527	154	2	1	525	8	534	1.14e-283	782	99.1
AK_6_k141_21378_1	rdrp571686	75.9	540	130	0	79	618	1	540	1.14e-298	830	87.2
YL_2_k141_198910_1	rdrp18727	72.1	122	31	1	50	168	50	171	1.14e-48	169	70.8
TB_2_k141_2822_2	rdrp571371	75	124	31	0	1	124	285	408	1.14e-56	189	97.6
TB_2_k141_2822_2	rdrp571373	75	124	31	0	1	124	285	408	1.14e-56	189	97.6
YL_1_k141_38204_4	rdrp18776	70.2	228	68	0	1	228	1	228	1.15e-108	317	88.4
YL_5_k141_180885_2	rdrp18776	70.2	228	68	0	1	228	1	228	1.15e-108	317	88.4
TB_4_k141_297172_2	rdrp571371	82.1	39	4	1	3	38	611	649	1.15e-13	66.6	50.7
TB_4_k141_297172_2	rdrp571373	82.1	39	4	1	3	38	611	649	1.15e-13	66.6	50.7
AK_3_k141_216604_1	rdrp110299	70.3	279	82	1	186	464	1	278	1.15e-144	419	53.9
TB_1_k141_569381_2	rdrp571371	86.5	37	5	0	1	37	285	321	1.15e-15	71.2	72.5
TB_1_k141_569381_2	rdrp571373	86.5	37	5	0	1	37	285	321	1.15e-15	71.2	72.5
YL_2_k141_182728_1	rdrp514251	76.5	272	64	0	2	273	274	545	1.15e-154	446	92.2
TB_1_k141_43551_1	rdrp29825	71.8	333	93	1	162	494	1	332	1.15e-174	498	64.3
YL_1_k141_101557_1	rdrp16440	71.8	341	96	0	1	341	16	356	1.15e-184	520	100
TB_1_k141_81699_1	rdrp29859	70.1	378	111	2	141	518	1	376	1.15e-196	556	69.5
AK_6_k141_436847_1	rdrp572405	73.2	418	98	4	4	407	1	418	1.15e-215	605	99.3
YL_3_k141_483497_2	rdrp105128	94.4	321	18	0	1	321	153	473	1.15e-225	624	99.7
YL_2_k141_538001_1	rdrp62444	70.4	443	130	1	65	507	1	442	1.15e-235	660	77.6
YL_2_k141_538001_1	rdrp62445	70.4	443	130	1	65	507	1	442	1.15e-235	660	77.6
YL_2_k141_477972_1	rdrp87185	95.1	326	16	0	2	327	84	409	1.15e-236	651	91.6
YL_2_k141_366784_1	rdrp13619	77.6	434	97	0	59	492	1	434	1.15e-243	683	88.2
AK_3_k141_478998_1	rdrp516366	72.1	438	120	2	14	451	1	436	1.15e-245	679	96.9
YL_1_k141_46432_1	rdrp29309	82.7	421	73	0	2	422	149	569	1.15e-264	732	95.2
YL_4_k141_363283_1	rdrp124072	98.7	376	5	0	128	503	1	376	1.15e-278	765	74.8
YL_1_k141_48866_1	rdrp86322	98.3	401	7	0	1	401	24	424	1.15e-294	800	99.8
AK_3_k141_239753_2	rdrp571388	87.7	81	6	1	1	77	2595	2675	1.15e-34	130	50.3
TB_5_k141_78021_1	rdrp571371	78.3	83	18	0	2	84	285	367	1.15e-39	140	98.8
TB_5_k141_78021_1	rdrp571373	78.3	83	18	0	2	84	285	367	1.15e-39	140	98.8
TB_4_k141_274619_2	rdrp571371	74	96	23	1	1	96	285	378	1.15e-41	147	100
TB_4_k141_274619_2	rdrp571373	74	96	23	1	1	96	285	378	1.15e-41	147	100
YL_1_k141_19211_1	rdrp13044	98.8	80	1	0	1	80	217	296	1.15e-47	163	98.8
YL_1_k141_19211_1	rdrp18290	98.8	80	1	0	1	80	217	296	1.15e-47	163	98.8
YL_1_k141_19211_1	rdrp18625	98.8	80	1	0	1	80	217	296	1.15e-47	163	98.8
AK_3_k141_680457_1	rdrp571371	80	105	21	0	1	105	285	389	1.15e-51	175	94.6
AK_3_k141_680457_1	rdrp571373	80	105	21	0	1	105	285	389	1.15e-51	175	94.6
YL_1_k141_450752_2	rdrp571371	77.5	151	34	0	43	193	373	523	1.15e-73	237	77.8
YL_1_k141_450752_2	rdrp571373	77.5	151	34	0	43	193	373	523	1.15e-73	237	77.8
TB_2_k141_545894_4	rdrp571371	78.1	183	40	0	1	183	285	467	1.15e-97	300	92
TB_2_k141_545894_4	rdrp571373	78.1	183	40	0	1	183	285	467	1.15e-97	300	92
TB_1_k141_503676_5	rdrp571371	75.7	37	9	0	19	55	641	677	1.16e-10	57.4	64.9
TB_1_k141_503676_5	rdrp571373	75.7	37	9	0	19	55	641	677	1.16e-10	57.4	64.9
TB_2_k141_562610_2	rdrp21293	87.4	190	23	1	12	201	1	189	1.16e-113	335	94.5
AK_3_k141_630404_3	rdrp101830	70.9	292	82	1	210	498	1	292	1.16e-151	439	51.3
TB_2_k141_186672_1	rdrp516479	73.9	417	98	2	236	652	1	406	1.16e-234	660	62
AK_3_k141_83213_2	rdrp516581	70	70	21	0	1	70	111	180	1.16e-24	98.2	77.8
TB_2_k141_195361_1	rdrp63992	73.6	447	118	0	62	508	1	447	1.16e-248	690	84.5
AK_1_k141_681339_1	rdrp536863	78.6	421	90	0	1	421	28	448	1.16e-250	692	90.7
AK_5_k141_77645_1	rdrp60897	72.7	451	111	2	98	541	2	447	1.16e-251	699	80.6
YL_1_k141_322380_1	rdrp516744	80.8	401	77	0	101	501	1	401	1.16e-253	701	75.2
TB_4_k141_114820_1	rdrp62251	75.1	478	110	1	62	530	1	478	1.16e-263	730	86.5
AK_1_k141_115115_1	rdrp516296	82.4	433	76	0	117	549	1	433	1.16e-270	746	78.7
AK_5_k141_4990_1	rdrp572402	75.2	491	105	3	1	474	1	491	1.16e-276	763	91
YL_2_k141_538001_1	rdrp64084	90.7	443	41	0	65	507	1	443	1.16e-305	837	77.6
YL_4_k141_420933_1	rdrp10501	70.4	638	187	2	1	637	480	1116	1.16e-317	895	99.8
TB_2_k141_14603_2	rdrp571371	70.1	87	25	1	1	87	285	370	1.16e-34	127	100
TB_2_k141_14603_2	rdrp571373	70.1	87	25	1	1	87	285	370	1.16e-34	127	100
YL_3_k141_189442_3	rdrp10384	71.4	84	24	0	1	84	1	84	1.16e-35	124	100
TB_1_k141_400594_1	rdrp571371	72.7	88	24	0	1	88	285	372	1.16e-37	135	100
TB_1_k141_400594_1	rdrp571373	72.7	88	24	0	1	88	285	372	1.16e-37	135	100
YL_1_k141_19211_1	rdrp10275	95	80	4	0	1	80	217	296	1.16e-49	160	98.8
TB_4_k141_142239_1	rdrp571371	78.5	121	26	0	1	121	285	405	1.16e-60	199	100
TB_4_k141_142239_1	rdrp571373	78.5	121	26	0	1	121	285	405	1.16e-60	199	100
YL_1_k141_261664_3	rdrp571371	82.7	127	22	0	1	127	285	411	1.16e-67	218	100
YL_1_k141_261664_3	rdrp571373	82.7	127	22	0	1	127	285	411	1.16e-67	218	100
AK_3_k141_591468_2	rdrp516287	70.6	163	47	1	28	190	1	162	1.16e-75	237	78.7
AK_5_k141_102455_1	rdrp516254	70	260	68	3	94	346	1	257	1.17e-118	353	68.2
YL_3_k141_385046_2	rdrp17084	88.9	190	21	0	1	190	1	190	1.17e-123	352	99.5
AK_6_k141_185275_1	rdrp571371	72.1	258	71	1	9	266	286	542	1.17e-127	382	83.5
AK_6_k141_185275_1	rdrp571373	72.1	258	71	1	9	266	286	542	1.17e-127	382	83.5
YL_4_k141_40916_1	rdrp571371	73.2	276	71	2	17	291	281	554	1.17e-135	406	68.9
YL_4_k141_40916_1	rdrp571373	73.2	276	71	2	17	291	281	554	1.17e-135	406	68.9
YL_4_k141_233811_2	rdrp571371	71.9	281	78	1	1	281	397	676	1.17e-142	419	98.9
YL_4_k141_233811_2	rdrp571373	71.9	281	78	1	1	281	397	676	1.17e-142	419	98.9
AK_3_k141_586358_1	rdrp571371	72.2	302	84	0	1	302	376	677	1.17e-151	443	99.3
AK_3_k141_586358_1	rdrp571373	72.2	302	84	0	1	302	376	677	1.17e-151	443	99.3
TB_3_k141_19174_1	rdrp515442	83.4	253	42	0	40	292	1	253	1.17e-156	446	84.1
YL_1_k141_82667_1	rdrp516446	70	310	93	0	94	403	1	310	1.17e-157	454	76.9
YL_5_k141_375628_2	rdrp571371	73.1	52	13	1	1	52	285	335	1.17e-17	77	98.1
YL_5_k141_375628_2	rdrp571373	73.1	52	13	1	1	52	285	335	1.17e-17	77	98.1
AK_5_k141_167620_1	rdrp516575	71.8	337	87	2	159	493	8	338	1.17e-170	487	67.1
YL_5_k141_351566_1	rdrp5492	75.6	311	76	0	1	311	260	570	1.17e-176	503	99.7
YL_5_k141_351566_1	rdrp575457	75.6	311	76	0	1	311	260	570	1.17e-176	503	99.7
AK_3_k141_413712_1	rdrp83447	77.1	319	73	0	1	319	104	422	1.17e-187	526	99.1
TB_2_k141_116994_1	rdrp118165	72.8	360	97	1	31	390	3	361	1.17e-188	531	83.1
YL_1_k141_439845_1	rdrp18128	77	378	87	0	1	378	516	893	1.17e-205	630	100
AK_3_k141_528572_1	rdrp29835	75.1	433	94	3	5	424	1	432	1.17e-233	649	99.1
AK_3_k141_528572_1	rdrp29832	75.1	430	97	2	1	423	5	431	1.17e-236	655	99.8
AK_3_k141_528572_1	rdrp61453	74.1	428	103	2	1	424	4	427	1.17e-237	659	100
AK_3_k141_528572_1	rdrp61457	74.1	428	103	2	1	424	4	427	1.17e-237	659	100
YL_1_k141_463865_1	rdrp516350	74.4	429	110	0	85	513	1	429	1.17e-243	676	83.6
AK_3_k141_278333_1	rdrp61301	72.8	464	125	1	278	740	2	465	1.17e-250	704	62.4
AK_6_k141_189336_1	rdrp515336	73.8	447	116	1	15	461	1	446	1.17e-250	693	93.7
AK_3_k141_278333_1	rdrp61170	73.8	466	119	2	278	740	2	467	1.17e-253	712	62.4
TB_2_k141_617973_1	rdrp30205	72	464	129	1	62	524	2	465	1.17e-254	706	87.4
TB_5_k141_10663_1	rdrp29841	75	480	109	3	80	548	1	480	1.17e-265	735	85.4
TB_5_k141_10663_1	rdrp572411	75	480	109	3	80	548	1	480	1.17e-265	735	85.4
TB_2_k141_289685_2	rdrp515441	85.5	413	60	0	40	452	1	413	1.17e-266	733	86.2
AK_1_k141_451467_1	rdrp515438	93.6	425	27	0	40	464	1	425	1.17e-301	821	90
YL_1_k141_373763_4	rdrp13823	71.5	165	47	0	7	171	428	592	1.17e-72	240	85.5
YL_5_k141_379132_10	rdrp571371	76.7	163	37	1	1	163	516	677	1.17e-81	257	98.8
YL_5_k141_379132_10	rdrp571373	76.7	163	37	1	1	163	516	677	1.17e-81	257	98.8
YL_2_k141_465791_2	rdrp60968	74.2	178	46	0	1	178	127	304	1.17e-93	283	95.7
AK_3_k141_255567_4	rdrp536862	94.7	19	1	0	1	19	432	450	1.18e-06	44.3	73.1
AK_5_k141_110690_1	rdrp515628	72.1	226	63	0	67	292	1	226	1.18e-117	348	77.4
TB_3_k141_137295_1	rdrp571371	72	279	77	1	1	279	285	562	1.18e-137	408	86.6
TB_3_k141_137295_1	rdrp571373	72	279	77	1	1	279	285	562	1.18e-137	408	86.6
YL_3_k141_201182_1	rdrp571371	70.4	277	81	1	43	319	401	676	1.18e-137	408	86
YL_3_k141_201182_1	rdrp571373	70.4	277	81	1	43	319	401	676	1.18e-137	408	86
YL_3_k141_22638_1	rdrp571371	70.2	47	14	0	1	47	285	331	1.18e-14	68.2	100
YL_3_k141_22638_1	rdrp571373	70.2	47	14	0	1	47	285	331	1.18e-14	68.2	100
YL_3_k141_92698_3	rdrp72900	71.2	309	80	2	1	306	170	472	1.18e-159	456	96.8
TB_2_k141_565097_1	rdrp127667	96.5	228	8	0	7	234	227	454	1.18e-160	455	92.3
AK_3_k141_255567_3	rdrp4092	93.3	238	16	0	1	238	1	238	1.18e-163	454	99.6
YL_1_k141_165301_1	rdrp515335	71.6	348	98	1	1	347	73	420	1.18e-184	521	99.7
YL_5_k141_285374_1	rdrp13185	74.4	399	102	0	1	399	593	991	1.18e-208	642	90.3
YL_5_k141_285374_1	rdrp574176	74.4	399	102	0	1	399	593	991	1.18e-208	642	90.3
YL_1_k141_118647_1	rdrp10823	96.1	333	13	0	1	333	620	952	1.18e-215	657	100
YL_1_k141_118647_1	rdrp574394	96.1	333	13	0	1	333	620	952	1.18e-215	657	100
AK_1_k141_266822_1	rdrp571371	75.4	61	15	0	1	61	285	345	1.18e-22	91.7	100
AK_1_k141_266822_1	rdrp571373	75.4	61	15	0	1	61	285	345	1.18e-22	91.7	100
AK_3_k141_593241_1	rdrp571371	72.9	59	16	0	1	59	285	343	1.18e-22	91.7	96.7
AK_3_k141_593241_1	rdrp571373	72.9	59	16	0	1	59	285	343	1.18e-22	91.7	96.7
TB_2_k141_272517_1	rdrp63229	70.3	444	128	2	62	505	1	440	1.18e-234	655	82.5
TB_2_k141_272517_1	rdrp233258	70.3	444	128	2	62	505	1	440	1.18e-234	655	82.5
YL_1_k141_463865_1	rdrp62107	70.1	462	136	2	53	513	1	461	1.18e-244	680	89.9
AK_1_k141_76289_1	rdrp29799	73.8	473	96	4	69	540	1	446	1.18e-257	714	85.7
YL_4_k141_22425_1	rdrp13822	76.6	504	115	2	175	677	8	509	1.18e-269	791	73.8
TB_2_k141_507109_1	rdrp33321	92.4	397	30	0	1	397	55	451	1.18e-276	758	100
AK_5_k141_4990_1	rdrp572405	76.2	508	93	4	1	480	1	508	1.18e-285	787	92.1
TB_4_k141_151827_2	rdrp571371	72.3	94	25	1	31	124	374	466	1.18e-37	139	55
TB_4_k141_151827_2	rdrp571373	72.3	94	25	1	31	124	374	466	1.18e-37	139	55
YL_1_k141_32310_1	rdrp571371	76.7	120	28	0	1	120	558	677	1.18e-61	202	98.4
YL_1_k141_32310_1	rdrp571373	76.7	120	28	0	1	120	558	677	1.18e-61	202	98.4
YL_2_k141_189401_1	rdrp571371	71.8	39	11	0	1	39	639	677	1.19e-11	59.3	95.1
YL_2_k141_189401_1	rdrp571373	71.8	39	11	0	1	39	639	677	1.19e-11	59.3	95.1
AK_4_k141_22542_1	rdrp15144	93.2	192	13	0	1	192	40	231	1.19e-127	365	70.3
TB_2_k141_562610_2	rdrp77098	98.9	181	2	0	21	201	1	181	1.19e-129	376	90
TB_2_k141_562610_2	rdrp80314	98.9	181	2	0	21	201	1	181	1.19e-129	376	90
TB_1_k141_178094_1	rdrp515428	74.2	283	73	0	56	338	1	283	1.19e-152	438	83.7
AK_3_k141_225217_1	rdrp557888	72.3	47	13	0	1	47	290	336	1.19e-16	73.9	94
YL_2_k141_305286_1	rdrp13413	85.5	275	40	0	180	454	1	275	1.19e-167	488	60.6
TB_1_k141_43551_1	rdrp29905	72.1	351	97	1	145	495	1	350	1.19e-186	529	67.8
AK_1_k141_251119_1	rdrp571371	70.6	371	108	1	1	371	285	654	1.19e-189	543	100
AK_1_k141_251119_1	rdrp571373	70.6	371	108	1	1	371	285	654	1.19e-189	543	100
AK_1_k141_310850_1	rdrp516579	70.6	384	90	2	33	393	1	384	1.19e-197	555	91.9
AK_1_k141_309733_1	rdrp69804	78.8	344	73	0	16	359	111	454	1.19e-207	579	95.6
YL_1_k141_439845_1	rdrp3688	79.9	374	75	0	1	374	516	889	1.19e-211	647	98.9
YL_2_k141_102793_1	rdrp29756	81.1	366	68	1	119	484	1	365	1.19e-217	607	73.1
YL_2_k141_102793_1	rdrp516610	81.1	366	68	1	119	484	1	365	1.19e-217	607	73.1
YL_3_k141_405291_1	rdrp516481	70.1	432	118	3	95	524	1	423	1.19e-220	619	81.6
YL_4_k141_43455_3	rdrp563927	70.6	477	137	3	130	604	8	483	1.19e-239	675	70.2
YL_5_k141_365570_1	rdrp8349	78.9	441	88	3	25	463	1	438	1.19e-244	702	94.8
AK_5_k141_4990_1	rdrp29827	77.6	437	73	2	69	480	1	437	1.19e-246	686	79.1
YL_2_k141_90639_1	rdrp83144	94.8	423	22	0	1	423	15	437	1.19e-313	852	100
YL_3_k141_330077_1	rdrp571371	76.3	80	19	0	1	80	597	676	1.19e-36	132	96.4
YL_3_k141_330077_1	rdrp571373	76.3	80	19	0	1	80	597	676	1.19e-36	132	96.4
YL_2_k141_190142_1	rdrp571371	78.8	137	26	1	1	137	285	418	1.19e-68	221	100
YL_2_k141_190142_1	rdrp571373	78.8	137	26	1	1	137	285	418	1.19e-68	221	100
TB_2_k141_270707_3	rdrp22871	71.4	175	48	2	1	174	279	452	1.19e-89	271	98.3
TB_3_k141_238127_6	rdrp571371	73.2	41	11	0	1	41	637	677	1.20e-13	65.1	95.3
TB_3_k141_238127_6	rdrp571373	73.2	41	11	0	1	41	637	677	1.20e-13	65.1	95.3
YL_4_k141_63992_1	rdrp73259	71.4	266	76	0	1	266	336	601	1.20e-133	398	66.3
YL_4_k141_479786_1	rdrp213025	94.1	34	2	0	1	34	41	74	1.20e-15	65.5	97.1
AK_6_k141_534225_1	rdrp516267	73.5	400	97	2	2	392	20	419	1.20e-224	624	99.7
YL_4_k141_480551_2	rdrp13117	83.3	383	64	0	1	383	170	552	1.20e-225	630	99.7
TB_3_k141_603446_1	rdrp63889	71.9	424	112	3	1	423	66	483	1.20e-231	644	100
YL_5_k141_267342_2	rdrp120094	97.9	47	1	0	5	51	97	143	1.20e-24	96.3	92.2
YL_5_k141_267342_2	rdrp120099	97.9	47	1	0	5	51	97	143	1.20e-24	96.3	92.2
YL_5_k141_267342_2	rdrp120104	97.9	47	1	0	5	51	97	143	1.20e-24	96.3	92.2
YL_5_k141_267342_2	rdrp120117	97.9	47	1	0	5	51	97	143	1.20e-24	96.3	92.2
YL_5_k141_267342_2	rdrp120129	97.9	47	1	0	5	51	97	143	1.20e-24	96.3	92.2
YL_5_k141_267342_2	rdrp120133	97.9	47	1	0	5	51	97	143	1.20e-24	96.3	92.2
YL_5_k141_267342_2	rdrp120134	97.9	47	1	0	5	51	97	143	1.20e-24	96.3	92.2
YL_5_k141_267342_2	rdrp120135	97.9	47	1	0	5	51	97	143	1.20e-24	96.3	92.2
YL_5_k141_267342_2	rdrp120147	97.9	47	1	0	5	51	97	143	1.20e-24	96.3	92.2
YL_5_k141_267342_2	rdrp120153	97.9	47	1	0	5	51	97	143	1.20e-24	96.3	92.2
YL_5_k141_267342_2	rdrp120164	97.9	47	1	0	5	51	97	143	1.20e-24	96.3	92.2
YL_5_k141_267342_2	rdrp120165	97.9	47	1	0	5	51	97	143	1.20e-24	96.3	92.2
YL_5_k141_267342_2	rdrp120170	97.9	47	1	0	5	51	97	143	1.20e-24	96.3	92.2
YL_5_k141_267342_2	rdrp120185	97.9	47	1	0	5	51	97	143	1.20e-24	96.3	92.2
YL_5_k141_267342_2	rdrp120187	97.9	47	1	0	5	51	97	143	1.20e-24	96.3	92.2
YL_5_k141_267342_2	rdrp120188	97.9	47	1	0	5	51	97	143	1.20e-24	96.3	92.2
YL_5_k141_267342_2	rdrp120189	97.9	47	1	0	5	51	97	143	1.20e-24	96.3	92.2
YL_5_k141_267342_2	rdrp120190	97.9	47	1	0	5	51	97	143	1.20e-24	96.3	92.2
YL_5_k141_267342_2	rdrp120191	97.9	47	1	0	5	51	97	143	1.20e-24	96.3	92.2
YL_5_k141_267342_2	rdrp120192	97.9	47	1	0	5	51	97	143	1.20e-24	96.3	92.2
YL_5_k141_267342_2	rdrp120193	97.9	47	1	0	5	51	97	143	1.20e-24	96.3	92.2
YL_5_k141_267342_2	rdrp120194	97.9	47	1	0	5	51	97	143	1.20e-24	96.3	92.2
YL_5_k141_267342_2	rdrp120197	97.9	47	1	0	5	51	97	143	1.20e-24	96.3	92.2
AK_1_k141_131244_1	rdrp515334	72.2	461	124	3	53	512	1	458	1.20e-248	690	89.5
YL_2_k141_332113_1	rdrp30205	74.5	466	115	3	75	538	2	465	1.20e-259	719	85.8
YL_2_k141_102793_1	rdrp94800	80.9	435	82	1	65	499	2	435	1.20e-259	717	86.8
TB_1_k141_622848_1	rdrp61170	75.2	467	113	1	62	525	1	467	1.20e-270	746	88
TB_4_k141_114820_1	rdrp60783	78.8	481	86	3	62	542	1	465	1.20e-278	767	88.7
YL_2_k141_71119_1	rdrp81515	95.5	425	19	0	18	442	1	425	1.20e-307	835	96.2
YL_2_k141_71119_1	rdrp81517	95.5	425	19	0	18	442	1	425	1.20e-307	835	96.2
YL_2_k141_71119_1	rdrp81518	95.5	425	19	0	18	442	1	425	1.20e-307	835	96.2
AK_3_k141_166059_1	rdrp571371	76	129	31	0	1	129	285	413	1.20e-60	200	99.2
AK_3_k141_166059_1	rdrp571373	76	129	31	0	1	129	285	413	1.20e-60	200	99.2
TB_2_k141_123155_2	rdrp516239	84.8	256	35	1	1	252	186	441	1.21e-162	460	99.6
AK_5_k141_81497_1	rdrp571371	71.3	335	93	2	12	346	281	612	1.21e-166	483	96.8
AK_5_k141_81497_1	rdrp571373	71.3	335	93	2	12	346	281	612	1.21e-166	483	96.8
AK_4_k141_82251_1	rdrp3557	75.8	351	84	1	1	350	320	670	1.21e-185	546	100
TB_4_k141_348620_1	rdrp516704	74.4	399	101	1	112	509	1	399	1.21e-221	620	78.2
AK_1_k141_437029_2	rdrp535852	70.1	415	124	0	103	517	1	415	1.21e-225	634	67.6
AK_6_k141_40073_1	rdrp70464	74.8	405	94	2	7	411	1	397	1.21e-229	635	98.5
YL_1_k141_160691_1	rdrp3706	77.6	398	89	0	1	398	200	597	1.21e-234	656	100
AK_1_k141_437161_1	rdrp29847	70.1	468	139	1	61	528	1	467	1.21e-244	681	87.6
YL_1_k141_463865_1	rdrp70614	72.9	443	120	0	59	501	1	443	1.21e-244	679	86.4
YL_1_k141_463865_1	rdrp63854	72.2	461	128	0	53	513	1	461	1.21e-256	710	89.9
YL_4_k141_303900_1	rdrp29847	71.9	470	129	2	84	551	1	469	1.21e-256	712	84.6
YL_2_k141_393491_2	rdrp10383	75.7	478	116	0	34	511	7	484	1.21e-262	750	91.9
AK_1_k141_437161_1	rdrp571412	71	528	152	1	1	528	1	527	1.21e-285	787	98.9
TB_4_k141_114820_1	rdrp29892	80	476	95	0	67	542	1	476	1.21e-290	798	87.8
AK_5_k141_125119_1	rdrp63720	87	468	61	0	62	529	1	468	1.21e-315	860	88.3
YL_1_k141_248305_2	rdrp100962	92.8	111	8	0	1	111	254	364	1.21e-71	221	81
YL_2_k141_465791_2	rdrp29964	74.2	178	46	0	1	178	128	305	1.21e-93	283	95.7
TB_4_k141_220563_1	rdrp571371	80.6	31	6	0	1	31	647	677	1.22e-09	53.1	93.9
TB_4_k141_220563_1	rdrp571373	80.6	31	6	0	1	31	647	677	1.22e-09	53.1	93.9
TB_4_k141_118794_2	rdrp80403	73.7	198	52	0	1	198	226	423	1.22e-102	305	95.7
YL_4_k141_444882_1	rdrp227542	94	182	11	0	23	204	392	573	1.22e-125	369	88.8
AK_3_k141_418065_1	rdrp365951	78.8	33	7	0	20	52	68	100	1.22e-13	62	63.5
AK_3_k141_216604_1	rdrp86024	72.2	324	87	2	195	517	2	323	1.22e-169	485	62.4
YL_2_k141_502459_1	rdrp13745	74	50	13	0	1	50	175	224	1.22e-17	77.4	82
YL_2_k141_502459_1	rdrp13744	74	50	13	0	1	50	175	224	1.22e-17	77.4	82
AK_3_k141_57501_1	rdrp14234	99.3	303	2	0	18	320	1	303	1.22e-204	626	92.4
AK_3_k141_528572_1	rdrp61076	72.4	424	105	1	1	424	4	415	1.22e-231	643	100
AK_3_k141_528572_1	rdrp29836	74.1	428	103	2	1	424	5	428	1.22e-237	659	100
AK_3_k141_216604_1	rdrp65025	70.3	451	132	2	67	517	2	450	1.22e-238	665	87.1
YL_2_k141_283138_1	rdrp516475	75.6	455	97	4	113	566	1	442	1.22e-254	707	79.9
YL_5_k141_259277_1	rdrp62005	71.4	500	126	4	62	553	1	491	1.22e-264	733	88.8
AK_1_k141_76439_1	rdrp515507	88.4	421	49	0	66	486	1	421	1.22e-274	754	81.7
TB_5_k141_10663_1	rdrp29805	74.7	491	102	3	61	547	1	473	1.22e-277	765	88.7
YL_2_k141_472795_1	rdrp572878	72.4	536	138	2	1	532	1	530	1.22e-294	810	99.8
AK_3_k141_379675_1	rdrp30143	70.5	105	31	0	1	105	14	118	1.22e-47	153	92.9
AK_3_k141_379675_1	rdrp130869	70.5	105	31	0	1	105	13	117	1.22e-47	153	92.9
TB_4_k141_318860_1	rdrp571371	73	122	32	1	1	121	376	497	1.22e-50	172	100
TB_4_k141_318860_1	rdrp571373	73	122	32	1	1	121	376	497	1.22e-50	172	100
YL_5_k141_193114_2	rdrp18332	97.6	85	2	0	1	85	212	296	1.22e-53	171	98.8
YL_3_k141_99818_5	rdrp571371	81.2	165	31	0	1	165	285	449	1.22e-89	278	100
YL_3_k141_99818_5	rdrp571373	81.2	165	31	0	1	165	285	449	1.22e-89	278	100
AK_5_k141_104524_2	rdrp62444	70.7	198	58	0	23	220	1	198	1.22e-98	297	90
AK_5_k141_104524_2	rdrp62445	70.7	198	58	0	23	220	1	198	1.22e-98	297	90
YL_5_k141_376916_2	rdrp571371	73.1	26	7	0	2	27	538	563	1.23e-06	44.3	96.3
YL_5_k141_376916_2	rdrp571373	73.1	26	7	0	2	27	538	563	1.23e-06	44.3	96.3
YL_5_k141_71818_2	rdrp18701	83.1	189	32	0	1	189	1	189	1.23e-109	313	99.5
YL_3_k141_385046_2	rdrp1548	90.5	190	18	0	1	190	1	190	1.23e-125	357	99.5
TB_4_k141_118794_2	rdrp84433	90.3	207	18	2	1	206	227	432	1.23e-129	374	99.5
AK_1_k141_565757_1	rdrp571371	87.5	32	4	0	8	39	353	384	1.23e-14	68.2	66.7
AK_1_k141_565757_1	rdrp571373	87.5	32	4	0	8	39	353	384	1.23e-14	68.2	66.7
TB_3_k141_538492_6	rdrp571371	71.7	46	13	0	1	46	632	677	1.23e-14	68.2	95.8
TB_3_k141_538492_6	rdrp571373	71.7	46	13	0	1	46	632	677	1.23e-14	68.2	95.8
AK_3_k141_655386_1	rdrp571371	75	44	11	0	1	44	633	676	1.23e-14	68.2	91.7
AK_3_k141_655386_1	rdrp571373	75	44	11	0	1	44	633	676	1.23e-14	68.2	91.7
YL_5_k141_285374_1	rdrp14809	92.3	222	17	0	176	397	1	222	1.23e-142	414	50.2
TB_1_k141_178094_1	rdrp29447	72.1	283	78	1	56	338	1	282	1.23e-149	431	83.7
YL_5_k141_376343_1	rdrp12691	74.1	336	87	0	1	336	2486	2821	1.23e-168	523	100
TB_3_k141_521320_1	rdrp29818	74.7	324	81	1	196	519	4	326	1.23e-179	511	59.8
YL_5_k141_184389_1	rdrp516449	74.8	329	80	1	1	326	108	436	1.23e-190	534	99.1
TB_1_k141_43551_1	rdrp63134	71.8	425	119	1	70	494	1	424	1.23e-221	622	82
YL_2_k141_332113_1	rdrp516307	71	431	122	2	109	538	3	431	1.23e-228	639	79.5
TB_2_k141_475750_1	rdrp14879	96.7	365	12	0	8	372	229	593	1.23e-255	715	92.9
AK_2_k141_475017_1	rdrp3557	77.1	477	109	0	2	478	293	769	1.23e-261	746	98.6
YL_4_k141_363283_1	rdrp123973	98.4	376	5	1	128	503	1	375	1.23e-275	757	74.8
YL_5_k141_365570_1	rdrp7829	93.2	439	30	0	25	463	1	439	1.23e-297	837	94.8
TB_2_k141_85737_1	rdrp571371	75.3	81	20	0	1	81	285	365	1.23e-34	128	67.5
TB_2_k141_85737_1	rdrp571373	75.3	81	20	0	1	81	285	365	1.23e-34	128	67.5
AK_3_k141_379675_1	rdrp270295	76.9	91	21	0	15	105	1	91	1.23e-46	148	80.5
YL_2_k141_198910_1	rdrp7824	74.4	168	43	0	1	168	1	168	1.23e-73	222	100
AK_6_k141_125211_2	rdrp571371	71.9	242	66	2	1	242	424	663	1.24e-120	361	98.8
AK_6_k141_125211_2	rdrp571373	71.9	242	66	2	1	242	424	663	1.24e-120	361	98.8
TB_3_k141_230074_3	rdrp571371	70.9	268	77	1	1	268	285	551	1.24e-125	378	78.6
TB_3_k141_230074_3	rdrp571373	70.9	268	77	1	1	268	285	551	1.24e-125	378	78.6
YL_4_k141_63992_1	rdrp542090	71.4	266	76	0	1	266	337	602	1.24e-133	398	66.3
AK_3_k141_362810_1	rdrp516352	77.8	257	57	0	95	351	1	257	1.24e-139	405	73.2
TB_3_k141_521320_1	rdrp117896	70.5	281	79	3	253	532	2	279	1.24e-142	415	51.7
TB_4_k141_118794_2	rdrp536678	100	206	0	0	1	206	228	433	1.24e-146	417	99.5
YL_5_k141_183987_2	rdrp571371	80	40	8	0	1	40	285	324	1.24e-16	73.6	93
YL_5_k141_183987_2	rdrp571373	80	40	8	0	1	40	285	324	1.24e-16	73.6	93
TB_1_k141_548521_2	rdrp571371	77.3	44	10	0	1	44	545	588	1.24e-16	73.9	88
TB_1_k141_548521_2	rdrp571373	77.3	44	10	0	1	44	545	588	1.24e-16	73.9	88
YL_3_k141_405291_1	rdrp30178	73.5	294	76	1	189	480	1	294	1.24e-160	461	55.4
TB_1_k141_43551_1	rdrp29824	71.6	327	92	1	178	504	17	342	1.24e-171	491	63.1
TB_1_k141_81699_1	rdrp29976	71.8	316	88	1	180	495	6	320	1.24e-173	495	58.1
TB_2_k141_475750_1	rdrp124587	98.9	270	3	0	103	372	1	270	1.24e-192	543	68.7
AK_3_k141_413712_1	rdrp19686	79.4	320	66	0	2	321	105	424	1.24e-193	541	99.4
AK_3_k141_413712_1	rdrp80769	79.4	320	66	0	2	321	105	424	1.24e-193	541	99.4
AK_3_k141_413712_1	rdrp536687	79.4	320	66	0	2	321	106	425	1.24e-193	541	99.4
TB_1_k141_458094_1	rdrp29904	77.9	330	73	0	1	330	127	456	1.24e-195	548	97.3
TB_1_k141_458094_1	rdrp73184	77.9	330	73	0	1	330	126	455	1.24e-195	548	97.3
TB_1_k141_458094_1	rdrp233626	77.9	330	73	0	1	330	126	455	1.24e-195	548	97.3
YL_1_k141_165301_1	rdrp515353	77.1	345	79	0	1	345	73	417	1.24e-196	551	99.1
TB_5_k141_121151_3	rdrp510033	94.2	312	18	0	1	312	69	380	1.24e-223	617	85.2
TB_1_k141_430785_1	rdrp30197	71.8	444	121	1	162	605	1	440	1.24e-231	650	71
AK_1_k141_350719_1	rdrp125092	97.5	326	8	0	1	326	130	455	1.24e-234	647	96.2
AK_3_k141_405632_1	rdrp516357	73.5	441	110	3	99	533	1	440	1.24e-244	680	81.6
YL_2_k141_366784_1	rdrp3882	75.7	490	119	0	3	492	1330	1819	1.24e-247	754	99.6
TB_2_k141_617973_1	rdrp61077	72.3	465	128	1	62	525	1	465	1.24e-256	711	87.5
TB_2_k141_617973_1	rdrp61132	72.3	465	128	1	62	525	1	465	1.24e-256	711	87.5
TB_2_k141_186672_1	rdrp572881	74.9	483	110	2	170	652	38	509	1.24e-273	763	71.8
YL_5_k141_229944_4	rdrp571371	77.1	70	16	0	1	70	285	354	1.24e-29	112	88.6
YL_5_k141_229944_4	rdrp571373	77.1	70	16	0	1	70	285	354	1.24e-29	112	88.6
AK_6_k141_551791_2	rdrp571388	86.5	89	8	1	1	85	2595	2683	1.24e-40	144	95.5
AK_3_k141_379675_1	rdrp516281	76.4	106	25	0	1	106	156	261	1.24e-47	160	93.8
YL_1_k141_456114_1	rdrp13822	83.3	138	23	0	2	139	798	935	1.24e-74	244	99.3
AK_2_k141_405570_1	rdrp14069	70.5	156	46	0	26	181	369	524	1.24e-77	245	82.5
YL_1_k141_99473_1	rdrp15222	88.4	189	22	0	1	189	1	189	1.25e-118	336	99.5
AK_1_k141_631813_1	rdrp80700	74.1	228	59	0	2	229	205	432	1.25e-120	353	90.1
YL_5_k141_274265_3	rdrp13744	87.1	31	4	0	1	31	900	930	1.25e-13	65.1	70.5
YL_5_k141_274265_3	rdrp13745	87.1	31	4	0	1	31	900	930	1.25e-13	65.1	70.5
AK_3_k141_175118_1	rdrp516255	70.7	290	70	3	98	386	1	276	1.25e-138	405	74.9
TB_3_k141_540312_1	rdrp515383	72.1	265	74	0	68	332	1	265	1.25e-143	416	79.8
YL_4_k141_479786_1	rdrp177667	100	34	0	0	1	34	41	74	1.25e-16	69.7	97.1
YL_4_k141_479786_1	rdrp177748	100	34	0	0	1	34	41	74	1.25e-16	69.7	97.1
YL_2_k141_367634_1	rdrp29289	82	278	50	0	198	475	1	278	1.25e-165	482	58.5
TB_2_k141_565097_1	rdrp124639	97.9	234	5	0	1	234	222	455	1.25e-167	473	94.7
TB_2_k141_123155_2	rdrp60783	88.5	252	29	0	1	252	214	465	1.25e-171	484	99.6
YL_1_k141_101557_1	rdrp1145	78.9	341	72	0	1	341	332	672	1.25e-188	580	100
YL_5_k141_184389_1	rdrp516430	76.7	330	75	1	1	328	108	437	1.25e-192	539	99.7
AK_3_k141_254688_2	rdrp64084	70.2	440	128	2	60	497	1	439	1.25e-223	628	80.1
AK_5_k141_149710_2	rdrp535849	71.5	417	119	0	120	536	1	417	1.25e-229	645	66.1
TB_3_k141_603446_1	rdrp29853	71.9	424	112	3	1	423	67	484	1.25e-231	644	100
YL_2_k141_366784_1	rdrp3881	72.5	491	135	0	2	492	1312	1802	1.25e-239	732	99.8
YL_4_k141_217527_1	rdrp516243	81.7	438	71	2	147	580	1	433	1.25e-268	742	74.7
YL_5_k141_120482_1	rdrp571371	72.6	73	16	2	1	71	285	355	1.25e-27	107	83.5
YL_5_k141_120482_1	rdrp571373	72.6	73	16	2	1	71	285	355	1.25e-27	107	83.5
AK_3_k141_486963_2	rdrp61501	76.5	469	107	1	103	571	1	466	1.25e-274	758	82
AK_3_k141_486963_2	rdrp233019	76.5	469	107	1	103	571	1	466	1.25e-274	758	82
TB_1_k141_622848_1	rdrp61453	77.5	479	94	2	62	526	1	479	1.25e-275	759	88.2
TB_1_k141_622848_1	rdrp61457	77.5	479	94	2	62	526	1	479	1.25e-275	759	88.2
TB_2_k141_507109_1	rdrp87725	91.9	397	32	0	1	397	57	453	1.25e-276	758	100
TB_2_k141_507109_1	rdrp88556	91.9	397	32	0	1	397	57	453	1.25e-276	758	100
TB_2_k141_507109_1	rdrp90029	91.4	397	34	0	1	397	57	453	1.25e-276	758	100
TB_2_k141_294464_1	rdrp517846	76.4	516	122	0	180	695	2	517	1.25e-283	790	70.5
TB_3_k141_392274_1	rdrp515359	85.3	441	65	0	46	486	1	441	1.25e-287	787	87.8
YL_2_k141_393491_2	rdrp18774	93.1	478	33	0	34	511	7	484	1.25e-312	894	91.9
YL_3_k141_378191_2	rdrp391865	97.8	91	2	0	36	126	1	91	1.25e-56	174	71.7
AK_1_k141_313953_3	rdrp571371	73.4	128	34	0	2	129	550	677	1.25e-60	200	97.7
AK_1_k141_313953_3	rdrp571373	73.4	128	34	0	2	129	550	677	1.25e-60	200	97.7
YL_2_k141_274490_2	rdrp13117	88.5	130	15	0	1	130	253	382	1.25e-75	241	51.8
YL_1_k141_105033_1	rdrp11828	71.8	340	96	0	1	340	295	634	1.26e-166	483	85.9
YL_5_k141_376343_1	rdrp12690	74.1	336	87	0	1	336	2486	2821	1.26e-168	523	100
YL_1_k141_108232_2	rdrp571371	72.6	383	104	1	1	383	285	666	1.26e-201	575	94.3
YL_1_k141_108232_2	rdrp571373	72.6	383	104	1	1	383	285	666	1.26e-201	575	94.3
YL_2_k141_305286_1	rdrp13726	71.8	440	124	0	15	454	1009	1448	1.26e-207	640	96.9
YL_2_k141_305286_1	rdrp574138	71.8	440	124	0	15	454	1009	1448	1.26e-207	640	96.9
TB_4_k141_2360_3	rdrp571371	75.3	393	96	1	1	393	285	676	1.26e-211	600	99
TB_4_k141_2360_3	rdrp571373	75.3	393	96	1	1	393	285	676	1.26e-211	600	99
AK_1_k141_131244_1	rdrp515337	75.2	444	110	0	53	496	1	444	1.26e-252	699	86.4
TB_3_k141_115839_2	rdrp516255	80.1	443	82	2	28	470	1	437	1.26e-263	725	94.1
YL_5_k141_359504_1	rdrp516261	79.3	454	86	3	94	543	1	450	1.26e-264	731	82.7
AK_1_k141_636485_1	rdrp30076	72.9	494	118	2	89	571	2	490	1.26e-271	752	84.1
TB_2_k141_507109_1	rdrp88237	92.4	397	30	0	1	397	57	453	1.26e-278	763	100
YL_1_k141_316800_2	rdrp571371	73.6	72	19	0	1	72	285	356	1.26e-29	112	100
YL_1_k141_316800_2	rdrp571373	73.6	72	19	0	1	72	285	356	1.26e-29	112	100
YL_3_k141_414355_3	rdrp12690	72	118	33	0	39	156	6241	6358	1.26e-57	196	75.6
YL_1_k141_395091_2	rdrp571371	88	25	3	0	1	25	285	309	1.27e-10	55.5	100
YL_1_k141_395091_2	rdrp571373	88	25	3	0	1	25	285	309	1.27e-10	55.5	100
AK_5_k141_102455_1	rdrp516280	72.4	243	55	3	94	336	1	231	1.27e-115	343	65.5
YL_5_k141_445533_1	rdrp35967	100	177	0	0	176	352	1	177	1.27e-127	377	50.3
YL_5_k141_445533_1	rdrp36027	100	177	0	0	176	352	1	177	1.27e-127	377	50.3
YL_5_k141_445533_1	rdrp36034	100	177	0	0	176	352	1	177	1.27e-127	377	50.3
YL_5_k141_445533_1	rdrp36036	100	177	0	0	176	352	1	177	1.27e-127	377	50.3
YL_5_k141_445533_1	rdrp36051	100	177	0	0	176	352	1	177	1.27e-127	377	50.3
YL_5_k141_445533_1	rdrp36074	100	177	0	0	176	352	1	177	1.27e-127	377	50.3
YL_5_k141_445533_1	rdrp36091	100	177	0	0	176	352	1	177	1.27e-127	377	50.3
YL_5_k141_445533_1	rdrp36127	100	177	0	0	176	352	1	177	1.27e-127	377	50.3
YL_5_k141_445533_1	rdrp36129	100	177	0	0	176	352	1	177	1.27e-127	377	50.3
YL_5_k141_445533_1	rdrp36146	100	177	0	0	176	352	1	177	1.27e-127	377	50.3
YL_5_k141_445533_1	rdrp36148	100	177	0	0	176	352	1	177	1.27e-127	377	50.3
YL_5_k141_445533_1	rdrp36151	100	177	0	0	176	352	1	177	1.27e-127	377	50.3
YL_5_k141_445533_1	rdrp36152	100	177	0	0	176	352	1	177	1.27e-127	377	50.3
YL_5_k141_445533_1	rdrp36169	100	177	0	0	176	352	1	177	1.27e-127	377	50.3
YL_1_k141_88223_5	rdrp120542	82.9	41	7	0	1	41	112	152	1.27e-14	67.8	97.6
AK_3_k141_216604_1	rdrp117896	73.1	268	71	1	251	518	2	268	1.27e-141	411	51.7
AK_1_k141_609464_4	rdrp61167	75	272	65	1	76	347	1	269	1.27e-143	417	78.4
AK_3_k141_588769_1	rdrp178659	78	41	9	0	1	41	17	57	1.27e-16	67.8	95.3
YL_3_k141_222860_1	rdrp571371	70.8	336	97	1	74	409	343	677	1.27e-169	494	81.6
YL_3_k141_222860_1	rdrp571373	70.8	336	97	1	74	409	343	677	1.27e-169	494	81.6
YL_2_k141_425030_1	rdrp7829	78.7	47	10	0	24	70	904	950	1.27e-19	83.6	66.2
YL_2_k141_425030_1	rdrp7828	78.7	47	10	0	24	70	904	950	1.27e-19	83.6	66.2
YL_2_k141_132780_2	rdrp18292	93.5	308	20	0	3	310	81	388	1.27e-208	577	99
AK_6_k141_40073_1	rdrp61167	73.6	405	99	2	7	411	1	397	1.27e-225	627	98.5
YL_5_k141_44912_3	rdrp17188	100	46	0	0	1	46	512	557	1.27e-23	94.7	68.7
AK_1_k141_437161_1	rdrp516446	70.8	435	127	0	94	528	1	435	1.27e-236	659	81.5
YL_3_k141_98274_1	rdrp410	83.6	452	67	5	1	446	1	451	1.27e-245	679	99.8
AK_1_k141_654776_1	rdrp61433	72.2	464	128	1	84	546	2	465	1.27e-251	699	84.5
YL_1_k141_463865_1	rdrp65025	74.9	462	115	1	53	513	1	462	1.27e-260	721	89.9
TB_2_k141_289685_2	rdrp515436	83.9	428	65	2	40	466	1	425	1.27e-268	738	89.1
AK_6_k141_183128_2	rdrp224486	73.3	30	8	0	23	52	76	105	1.28e-10	54.7	56.6
AK_3_k141_362810_1	rdrp29823	73.1	197	53	0	155	351	1	197	1.28e-100	303	56.1
YL_5_k141_71818_3	rdrp10276	70.2	275	82	0	1	275	114	388	1.28e-140	403	99.6
TB_4_k141_291003_1	rdrp571371	71.4	301	86	0	262	562	376	676	1.28e-145	438	53.5
TB_4_k141_291003_1	rdrp571373	71.4	301	86	0	262	562	376	676	1.28e-145	438	53.5
TB_1_k141_81699_1	rdrp100651	73	293	77	1	191	481	3	295	1.28e-159	459	53.5
YL_2_k141_313141_1	rdrp3688	86.6	337	45	0	1	337	488	824	1.28e-203	623	100
YL_2_k141_332113_1	rdrp516309	70.7	433	127	0	107	539	1	433	1.28e-227	637	80
YL_5_k141_44912_3	rdrp17187	100	46	0	0	1	46	512	557	1.28e-23	94.7	68.7
YL_5_k141_44912_3	rdrp572633	100	46	0	0	1	46	512	557	1.28e-23	94.7	68.7
TB_3_k141_603446_1	rdrp572270	71.9	424	112	3	1	423	132	549	1.28e-230	644	100
YL_2_k141_477972_1	rdrp13116	91.6	356	29	1	2	356	564	919	1.28e-239	678	99.7
YL_2_k141_477972_1	rdrp574183	91.6	356	29	1	2	356	564	919	1.28e-239	678	99.7
YL_2_k141_538001_1	rdrp62419	73.4	443	117	1	65	507	1	442	1.28e-246	687	77.6
AK_1_k141_281187_1	rdrp143086	70.7	474	122	2	140	596	2	475	1.28e-250	701	70.6
TB_3_k141_168141_2	rdrp572875	70.5	481	139	3	1	479	15	494	1.28e-257	715	95.6
YL_1_k141_463865_1	rdrp63296	73.9	460	120	0	54	513	2	461	1.28e-262	726	89.7
YL_1_k141_463865_1	rdrp233270	77	461	106	0	53	513	1	461	1.28e-276	761	89.9
AK_5_k141_125119_1	rdrp29901	77.1	467	106	1	62	528	2	467	1.28e-282	777	88.1
YL_1_k141_287361_2	rdrp18128	73.1	558	150	0	2	559	236	793	1.28e-287	865	96.4
YL_5_k141_237139_1	rdrp35329	87.9	66	8	0	21	86	1	66	1.28e-32	120	76.7
YL_5_k141_237139_1	rdrp507602	90.3	72	7	0	15	86	1	72	1.28e-38	136	83.7
YL_5_k141_115503_2	rdrp571371	79.9	159	32	0	1	159	285	443	1.28e-82	259	94.1
YL_5_k141_115503_2	rdrp571373	79.9	159	32	0	1	159	285	443	1.28e-82	259	94.1
TB_4_k141_302539_4	rdrp571371	80.6	175	34	0	1	175	285	459	1.28e-94	291	94.1
TB_4_k141_302539_4	rdrp571373	80.6	175	34	0	1	175	285	459	1.28e-94	291	94.1
TB_4_k141_118794_2	rdrp77043	73.2	198	53	0	1	198	226	423	1.29e-102	305	95.7
TB_1_k141_81699_1	rdrp110299	72.4	275	76	0	191	465	4	278	1.29e-147	427	50.6
YL_3_k141_92698_3	rdrp516580	70.5	312	84	2	1	309	134	440	1.29e-161	460	97.8
TB_4_k141_116838_1	rdrp515360	97.7	256	6	0	94	349	1	256	1.29e-182	515	73.4
YL_5_k141_429633_1	rdrp104724	73.7	339	89	0	1	339	220	558	1.29e-185	527	100
YL_5_k141_429633_1	rdrp236680	73.7	339	89	0	1	339	220	558	1.29e-185	527	100
YL_4_k141_176057_1	rdrp516609	79.2	331	69	0	1	331	96	426	1.29e-190	534	99.7
YL_2_k141_313141_1	rdrp3698	89.2	287	31	0	1	287	171	457	1.29e-194	545	85.2
YL_1_k141_439845_1	rdrp16973	75.3	377	93	0	1	377	622	998	1.29e-198	611	99.7
YL_5_k141_429633_1	rdrp110074	79.9	339	68	0	1	339	220	558	1.29e-202	570	100
YL_5_k141_429633_1	rdrp236951	79.9	339	68	0	1	339	220	558	1.29e-202	570	100
AK_3_k141_406275_1	rdrp124615	98.4	317	5	0	1	317	139	455	1.29e-229	634	96.1
YL_5_k141_359504_1	rdrp61918	74.9	487	107	4	64	543	3	481	1.29e-268	743	88.2
TB_2_k141_685334_1	rdrp571371	75.8	91	22	0	1	91	285	375	1.29e-41	146	100
TB_2_k141_685334_1	rdrp571373	75.8	91	22	0	1	91	285	375	1.29e-41	146	100
YL_2_k141_198910_1	rdrp14027	76.1	113	26	1	56	168	58	169	1.29e-47	166	67.3
YL_5_k141_193114_2	rdrp13044	98.8	85	1	0	1	85	212	296	1.29e-50	172	98.8
YL_5_k141_193114_2	rdrp18290	98.8	85	1	0	1	85	212	296	1.29e-50	172	98.8
YL_5_k141_193114_2	rdrp18625	98.8	85	1	0	1	85	212	296	1.29e-50	172	98.8
AK_3_k141_369801_5	rdrp563925	73.3	146	32	2	1	146	349	487	1.29e-67	216	81.1
AK_5_k141_47828_2	rdrp571371	70.2	151	45	0	2	152	527	677	1.29e-73	235	98.1
AK_5_k141_47828_2	rdrp571373	70.2	151	45	0	2	152	527	677	1.29e-73	235	98.1
YL_1_k141_456114_1	rdrp17187	89.1	138	15	0	2	139	798	935	1.29e-79	258	99.3
YL_1_k141_456114_1	rdrp572633	89.1	138	15	0	2	139	798	935	1.29e-79	258	99.3
YL_5_k141_285374_1	rdrp16520	83	223	38	0	176	398	1	223	1.30e-129	380	50.5
AK_6_k141_565329_3	rdrp515434	72.2	316	87	1	70	385	1	315	1.30e-159	457	81.7
AK_5_k141_102455_1	rdrp61798	79.9	289	54	1	62	346	1	289	1.30e-163	469	76.8
AK_6_k141_486115_1	rdrp86824	70.3	333	97	1	130	462	1	331	1.30e-173	495	62.4
AK_3_k141_94585_1	rdrp516386	77	391	85	1	51	436	1	391	1.30e-224	625	88.5
TB_5_k141_121151_2	rdrp13116	83	382	65	0	1	382	37	418	1.30e-226	652	73.9
TB_5_k141_121151_2	rdrp574183	83	382	65	0	1	382	37	418	1.30e-226	652	73.9
YL_4_k141_363283_1	rdrp122419	79.5	376	77	0	128	503	1	376	1.30e-228	638	74.8
YL_1_k141_99473_2	rdrp18292	94.3	334	19	0	1	334	55	388	1.30e-228	629	99.7
YL_2_k141_557637_4	rdrp18231	74.2	466	117	2	1	465	1	464	1.30e-237	699	95.9
TB_4_k141_106171_1	rdrp29707	74.1	456	112	4	73	523	1	455	1.30e-244	680	85.1
TB_5_k141_10663_1	rdrp29835	77.3	480	90	5	69	537	1	472	1.30e-267	740	85.4
YL_2_k141_61040_1	rdrp573742	73.3	546	139	3	1	543	6	547	1.30e-296	816	99.8
AK_1_k141_363131_1	rdrp84422	99.5	420	2	0	1	420	15	434	1.30e-313	850	95
TB_1_k141_119520_1	rdrp571371	83.1	136	23	0	1	136	285	420	1.30e-72	232	100
TB_1_k141_119520_1	rdrp571373	83.1	136	23	0	1	136	285	420	1.30e-72	232	100
YL_1_k141_2979_1	rdrp121777	77.1	170	39	0	1	170	110	279	1.30e-89	271	53
YL_3_k141_342932_2	rdrp16893	72.6	179	49	0	2	180	44	222	1.30e-91	272	83.6
YL_3_k141_422775_3	rdrp18154	76.7	30	7	0	8	37	207	236	1.31e-08	50.4	81.1
AK_3_k141_38352_1	rdrp563928	71.8	255	69	1	77	328	1	255	1.31e-121	361	76.6
YL_2_k141_87697_1	rdrp60897	70	257	77	0	80	336	1	257	1.31e-128	378	76.5
YL_5_k141_402455_2	rdrp118763	74.9	263	62	1	239	497	1	263	1.31e-147	426	50.2
TB_1_k141_594031_1	rdrp19987	99.5	220	1	0	186	405	1	220	1.31e-152	442	54.3
AK_5_k141_110690_1	rdrp515627	96	226	9	0	67	292	1	226	1.31e-159	454	77.4
AK_6_k141_486115_1	rdrp101830	74	292	76	0	185	476	1	292	1.31e-163	468	54.7
TB_1_k141_237677_1	rdrp515346	70.2	319	95	0	49	367	1	319	1.31e-164	471	86.9
TB_2_k141_272517_1	rdrp30177	74.7	292	74	0	186	477	1	292	1.31e-164	471	54.3
YL_2_k141_241904_2	rdrp571371	75.1	353	85	2	6	358	326	675	1.31e-186	536	88.5
YL_2_k141_241904_2	rdrp571373	75.1	353	85	2	6	358	326	675	1.31e-186	536	88.5
YL_5_k141_184389_1	rdrp516428	75.6	332	77	1	1	328	108	439	1.31e-191	537	99.7
AK_6_k141_402658_1	rdrp73184	70.1	408	114	5	37	437	2	408	1.31e-199	563	89.9
AK_6_k141_402658_1	rdrp233626	70.1	408	114	5	37	437	2	408	1.31e-199	563	89.9
AK_3_k141_157492_1	rdrp516243	82	334	57	1	235	568	103	433	1.31e-205	582	58.7
AK_1_k141_309733_1	rdrp516289	78.7	347	73	1	15	360	89	435	1.31e-207	579	96.1
YL_1_k141_229524_1	rdrp571371	73.7	403	96	4	1	403	285	677	1.31e-208	593	99.5
YL_1_k141_229524_1	rdrp571373	73.7	403	96	4	1	403	285	677	1.31e-208	593	99.5
YL_5_k141_430658_1	rdrp571371	72.1	61	17	0	48	108	617	677	1.31e-22	94	55.5
YL_5_k141_430658_1	rdrp571373	72.1	61	17	0	48	108	617	677	1.31e-22	94	55.5
TB_2_k141_394364_2	rdrp515565	70.6	449	132	0	45	493	1	449	1.31e-239	666	90
AK_1_k141_437161_1	rdrp516448	73.4	440	117	0	94	533	1	440	1.31e-241	672	82.4
AK_5_k141_4990_1	rdrp29888	75.5	437	89	3	61	480	1	436	1.31e-241	673	80.6
YL_4_k141_22425_1	rdrp10500	76.4	504	116	2	175	677	8	509	1.31e-268	788	73.8
TB_4_k141_106171_1	rdrp516612	85.7	427	59	1	105	529	1	427	1.31e-268	740	80.2
YL_5_k141_376544_1	rdrp515359	87.5	441	55	0	46	486	1	441	1.31e-289	792	87.8
YL_5_k141_180885_3	rdrp119211	99.5	391	2	0	1	391	48	438	1.31e-294	800	99.7
YL_5_k141_180885_3	rdrp119502	99.5	391	2	0	1	391	48	438	1.31e-294	800	99.7
TB_2_k141_194269_1	rdrp70459	76.7	523	122	0	53	575	1	523	1.31e-313	860	89.1
YL_2_k141_465791_2	rdrp70464	72.5	178	49	0	1	178	127	304	1.31e-93	281	95.7
YL_3_k141_422775_3	rdrp18155	76.7	30	7	0	8	37	207	236	1.32e-08	50.4	81.1
TB_4_k141_83414_1	rdrp118095	72.1	258	68	2	121	378	13	266	1.32e-133	390	51.9
TB_4_k141_256205_2	rdrp571371	77.6	259	58	0	1	259	285	543	1.32e-139	410	99.6
TB_4_k141_256205_2	rdrp571373	77.6	259	58	0	1	259	285	543	1.32e-139	410	99.6
AK_3_k141_257776_2	rdrp571371	86.5	37	5	0	1	37	285	321	1.32e-14	68.9	57.8
AK_3_k141_257776_2	rdrp571373	86.5	37	5	0	1	37	285	321	1.32e-14	68.9	57.8
TB_3_k141_300820_1	rdrp571371	71.3	331	95	0	1	331	285	615	1.32e-168	489	90.9
TB_3_k141_300820_1	rdrp571373	71.3	331	95	0	1	331	285	615	1.32e-168	489	90.9
YL_4_k141_34350_1	rdrp571371	73.6	53	14	0	1	53	285	337	1.32e-18	79.7	100
YL_4_k141_34350_1	rdrp571373	73.6	53	14	0	1	53	285	337	1.32e-18	79.7	100
YL_3_k141_405291_1	rdrp516344	70.6	344	98	1	182	525	15	355	1.32e-182	520	65.3
YL_3_k141_435711_1	rdrp79695	97.3	261	7	0	201	461	1	261	1.32e-183	521	56.6
YL_3_k141_435711_1	rdrp80021	96.9	261	8	0	201	461	1	261	1.32e-183	521	56.6
YL_3_k141_435711_1	rdrp82078	97.3	261	7	0	201	461	1	261	1.32e-183	521	56.6
YL_3_k141_435711_1	rdrp82445	98.1	261	5	0	201	461	1	261	1.32e-183	521	56.6
AK_1_k141_42422_1	rdrp571412	72.1	359	99	1	1	359	1	358	1.32e-186	529	100
YL_1_k141_295297_1	rdrp573756	71.3	478	137	0	1	478	1059	1536	1.32e-226	695	100
YL_2_k141_332113_1	rdrp29799	70.2	449	127	3	82	527	1	445	1.32e-230	645	82.4
AK_1_k141_437029_2	rdrp535851	74.1	417	108	0	103	519	1	417	1.32e-234	657	67.9
TB_1_k141_430785_1	rdrp30196	74.6	448	95	5	162	605	1	433	1.32e-236	663	71
AK_5_k141_18342_1	rdrp516669	72.8	437	119	0	103	539	1	437	1.32e-237	662	80.9
AK_1_k141_55107_2	rdrp563925	72.9	458	123	1	1	458	28	484	1.32e-240	671	86.3
YL_2_k141_538001_1	rdrp29847	72.1	444	123	1	64	507	1	443	1.32e-241	675	77.8
TB_2_k141_136288_1	rdrp515449	77.4	429	97	0	40	468	1	429	1.32e-251	694	90.5
AK_1_k141_654776_1	rdrp30063	72.2	464	128	1	84	546	3	466	1.32e-251	699	84.5
TB_4_k141_193874_1	rdrp515567	76.4	449	106	0	65	513	1	449	1.32e-254	705	86.2
AK_1_k141_115115_1	rdrp61167	73.4	463	122	1	86	547	2	464	1.32e-256	712	84
YL_2_k141_366784_1	rdrp18615	83.1	490	83	0	3	492	1346	1835	1.32e-274	829	99.6
YL_2_k141_472795_1	rdrp573742	72.8	541	138	3	1	532	6	546	1.32e-293	808	99.8
YL_3_k141_444150_1	rdrp571371	74.7	75	19	0	1	75	285	359	1.32e-31	117	100
YL_3_k141_444150_1	rdrp571373	74.7	75	19	0	1	75	285	359	1.32e-31	117	100
AK_1_k141_363131_3	rdrp4094	93.9	98	6	0	1	98	1	98	1.32e-65	195	99
TB_1_k141_332753_2	rdrp571371	71.1	187	53	1	6	192	491	676	1.32e-90	281	95.9
TB_1_k141_332753_2	rdrp571373	71.1	187	53	1	6	192	491	676	1.32e-90	281	95.9
AK_6_k141_317859_1	rdrp386840	75	36	9	0	1	36	74	109	1.33e-12	59.7	62.1
YL_1_k141_295297_1	rdrp11554	83.5	242	40	0	237	478	1	242	1.33e-140	420	50.6
TB_2_k141_597481_1	rdrp516464	70.6	303	85	1	182	484	3	301	1.33e-157	453	62.6
YL_4_k141_479786_1	rdrp177406	100	34	0	0	1	34	41	74	1.33e-16	69.7	97.1
TB_1_k141_43551_1	rdrp29931	75.6	307	74	1	189	495	16	321	1.33e-169	484	59.3
AK_6_k141_436847_1	rdrp61798	70.4	345	98	2	65	406	1	344	1.33e-170	488	84
AK_1_k141_363131_5	rdrp4096	96	252	10	0	1	252	34	285	1.33e-177	492	99.6
AK_6_k141_80579_3	rdrp4096	96	252	10	0	1	252	34	285	1.33e-177	492	99.6
YL_5_k141_184389_1	rdrp64110	74.8	329	80	1	1	326	140	468	1.33e-190	535	99.1
AK_1_k141_357323_1	rdrp515566	78.8	372	79	0	65	436	1	372	1.33e-223	622	85.3
TB_1_k141_272673_1	rdrp516446	73.2	436	117	0	94	529	1	436	1.33e-242	674	82.1
AK_1_k141_131244_1	rdrp29781	71.1	453	128	3	58	509	4	454	1.33e-244	679	87.9
AK_5_k141_18342_1	rdrp29714	72.3	465	129	0	75	539	1	465	1.33e-251	699	86.1
TB_2_k141_617973_1	rdrp61177	73.1	468	119	2	63	525	2	467	1.33e-256	711	87.4
AK_6_k141_529291_1	rdrp29802	75.2	463	114	1	63	524	3	465	1.33e-261	725	81.8
AK_6_k141_529291_1	rdrp61731	75.2	463	114	1	63	524	2	464	1.33e-261	725	81.8
YL_2_k141_393491_2	rdrp16892	77.4	474	107	0	38	511	11	484	1.33e-263	753	91.2
TB_4_k141_193874_1	rdrp515566	79.8	440	89	0	65	504	1	440	1.33e-266	735	84.5
YL_3_k141_314769_1	rdrp29799	78.1	462	85	2	41	502	1	446	1.33e-268	740	89.7
YL_5_k141_359504_1	rdrp29977	74.9	487	107	4	64	543	4	482	1.33e-268	743	88.2
AK_3_k141_254688_2	rdrp573745	72.5	498	135	1	2	497	9	506	1.33e-273	758	90.7
TB_1_k141_622848_1	rdrp61942	75.9	490	93	2	62	526	1	490	1.33e-275	760	88.2
YL_2_k141_472795_1	rdrp61129	77.2	470	101	2	63	532	2	465	1.33e-275	759	88.2
AK_1_k141_190436_1	rdrp3813	70.2	534	154	2	1	531	1	532	1.33e-282	780	99.8
TB_5_k141_21483_3	rdrp571371	84.4	77	12	0	1	77	345	421	1.33e-39	141	74.8
TB_5_k141_21483_3	rdrp571373	84.4	77	12	0	1	77	345	421	1.33e-39	141	74.8
AK_1_k141_373597_1	rdrp341720	75	84	21	0	1	84	59	142	1.33e-39	131	76.4
YL_3_k141_98274_3	rdrp11304	91.7	84	7	0	1	84	1	84	1.33e-46	146	98.8
YL_2_k141_198910_1	rdrp11148	78.7	169	35	1	1	168	1	169	1.33e-73	235	100
YL_1_k141_245229_1	rdrp571371	73.2	194	45	2	1	193	347	534	1.33e-87	279	59.2
YL_1_k141_245229_1	rdrp571373	73.2	194	45	2	1	193	347	534	1.33e-87	279	59.2
AK_3_k141_418065_1	rdrp369706	78.8	33	7	0	20	52	72	104	1.34e-13	62	63.5
YL_5_k141_71818_3	rdrp10044	70.2	275	82	0	1	275	117	391	1.34e-138	398	99.6
YL_2_k141_416651_1	rdrp14201	70.9	326	88	2	1	319	2895	3220	1.34e-142	447	99.7
TB_2_k141_405AK_2_1	rdrp29255	70.5	271	80	0	69	339	1	271	1.34e-143	418	79.9
TB_3_k141_540312_1	rdrp125294	80.4	270	53	0	63	332	1	270	1.34e-157	451	81.3
TB_1_k141_435873_2	rdrp563495	76.1	289	69	0	175	463	1	289	1.34e-165	478	62.3
AK_1_k141_310850_1	rdrp516586	73	352	93	1	44	393	10	361	1.34e-184	521	89.1
YL_5_k141_429633_1	rdrp26836	73.7	339	89	0	1	339	221	559	1.34e-185	527	100
TB_2_k141_610130_1	rdrp572191	99.3	284	2	0	1	284	147	430	1.34e-190	573	99
TB_4_k141_274330_1	rdrp571371	71.9	392	109	1	4	395	287	677	1.34e-198	567	98.7
TB_4_k141_274330_1	rdrp571373	71.9	392	109	1	4	395	287	677	1.34e-198	567	98.7
TB_1_k141_43551_1	rdrp516347	70.6	391	114	1	104	494	3	392	1.34e-198	562	75.5
YL_5_k141_429633_1	rdrp26838	79.9	339	68	0	1	339	221	559	1.34e-202	570	100
YL_5_k141_429633_1	rdrp542469	79.9	339	68	0	1	339	221	559	1.34e-202	570	100
YL_1_k141_2979_1	rdrp13116	91.6	322	26	1	1	321	604	925	1.34e-215	615	100
YL_1_k141_2979_1	rdrp574183	91.6	322	26	1	1	321	604	925	1.34e-215	615	100
AK_6_k141_125380_1	rdrp515402	73.1	424	114	0	40	463	1	424	1.34e-232	646	88.7
TB_2_k141_27826_1	rdrp516352	80	421	84	0	94	514	1	421	1.34e-257	712	79.1
YL_4_k141_303900_1	rdrp62301	73.4	470	122	2	85	552	1	469	1.34e-260	722	84.6
TB_4_k141_114820_1	rdrp29836	76.4	483	110	3	61	542	1	480	1.34e-274	758	88.9
TB_1_k141_414388_1	rdrp61942	75.7	490	94	3	66	530	1	490	1.34e-276	763	87.6
YL_5_k141_259277_1	rdrp60783	77.2	492	85	3	62	553	1	465	1.34e-285	785	88.8
YL_2_k141_71119_1	rdrp79927	94.6	425	23	0	18	442	1	425	1.34e-304	827	96.2
YL_2_k141_71119_1	rdrp80282	94.8	425	22	0	18	442	1	425	1.34e-304	827	96.2
YL_2_k141_71119_1	rdrp80522	94.6	425	23	0	18	442	1	425	1.34e-304	827	96.2
YL_2_k141_71119_1	rdrp83059	95.1	425	21	0	18	442	1	425	1.34e-304	827	96.2
AK_1_k141_199037_12	rdrp571371	71.1	121	35	0	1	121	556	676	1.34e-59	197	97.6
AK_1_k141_199037_12	rdrp571373	71.1	121	35	0	1	121	556	676	1.34e-59	197	97.6
TB_2_k141_347810_2	rdrp571371	80.6	129	25	0	1	129	285	413	1.34e-66	217	79.1
TB_2_k141_347810_2	rdrp571373	80.6	129	25	0	1	129	285	413	1.34e-66	217	79.1
YL_3_k141_98274_4	rdrp17089	83.5	109	18	0	1	109	1	109	1.34e-70	208	99.1
YL_2_k141_465791_2	rdrp516474	73.6	178	47	0	1	178	97	274	1.34e-93	280	95.7
AK_1_k141_631813_1	rdrp19523	72	250	70	0	2	251	206	455	1.35e-132	384	98.8
YL_2_k141_416651_1	rdrp572841	73.3	329	78	3	1	319	2896	3224	1.35e-151	473	99.7
YL_2_k141_154398_1	rdrp13116	87.6	249	31	0	74	322	137	385	1.35e-152	454	77.3
YL_2_k141_154398_1	rdrp574183	87.6	249	31	0	74	322	137	385	1.35e-152	454	77.3
AK_3_k141_175118_1	rdrp573742	71.6	387	105	2	4	386	1	386	1.35e-202	571	99.2
AK_3_k141_157492_1	rdrp516267	82	333	59	1	237	568	114	446	1.35e-202	575	58.3
YL_2_k141_305286_1	rdrp572841	72.4	453	125	0	2	454	1117	1569	1.35e-213	657	99.8
AK_6_k141_327737_1	rdrp29807	73.1	435	100	3	61	495	1	418	1.35e-233	651	87.9
TB_2_k141_123155_1	rdrp3813	74.3	455	115	1	1	453	1	455	1.35e-249	693	96.6
YL_5_k141_259277_1	rdrp516243	76.7	460	80	3	94	553	1	433	1.35e-263	728	83
YL_1_k141_463865_1	rdrp63155	74.8	460	116	0	54	513	2	461	1.35e-264	731	89.7
TB_5_k141_6055_1	rdrp516432	88.3	412	48	0	97	508	1	412	1.35e-278	764	77.3
TB_1_k141_379048_1	rdrp563609	85.6	464	67	0	152	615	1	464	1.35e-300	828	70.3
AK_1_k141_183593_2	rdrp571371	81.7	82	15	0	1	82	285	366	1.35e-37	135	97.6
AK_1_k141_183593_2	rdrp571373	81.7	82	15	0	1	82	285	366	1.35e-37	135	97.6
YL_2_k141_465791_2	rdrp516295	73	178	48	0	1	178	29	206	1.35e-94	281	95.7
AK_4_k141_61500_1	rdrp29905	70.2	205	58	1	164	365	1	205	1.35e-98	299	55.3
YL_1_k141_459675_1	rdrp515449	72.5	251	69	0	40	290	1	251	1.36e-131	382	86.6
YL_2_k141_87697_1	rdrp29835	72.4	272	53	3	87	336	1	272	1.36e-131	386	74.4
TB_2_k141_123155_2	rdrp516250	81.6	256	43	1	1	252	197	452	1.36e-159	453	99.6
AK_1_k141_292258_1	rdrp7048	70.1	374	112	0	1	374	628	1001	1.36e-179	538	100
YL_3_k141_77635_2	rdrp4069	89.5	38	4	0	3	40	6364	6401	1.36e-18	79	95
AK_3_k141_413712_1	rdrp19706	76.5	319	75	0	1	319	104	422	1.36e-186	523	99.1
AK_3_k141_413712_1	rdrp83614	76.5	319	75	0	1	319	104	422	1.36e-186	523	99.1
AK_3_k141_413712_1	rdrp83650	76.5	319	75	0	1	319	104	422	1.36e-186	523	99.1
AK_3_k141_413712_1	rdrp83651	76.5	319	75	0	1	319	104	422	1.36e-186	523	99.1
AK_3_k141_413712_1	rdrp83652	76.5	319	75	0	1	319	104	422	1.36e-186	523	99.1
AK_3_k141_413712_1	rdrp83738	76.5	319	75	0	1	319	104	422	1.36e-186	523	99.1
AK_3_k141_413712_1	rdrp83740	76.5	319	75	0	1	319	104	422	1.36e-186	523	99.1
AK_3_k141_413712_1	rdrp83765	76.5	319	75	0	1	319	104	422	1.36e-186	523	99.1
YL_2_k141_313141_1	rdrp572250	80.7	337	65	0	1	337	483	819	1.36e-190	586	100
YL_5_k141_184389_1	rdrp29848	76	329	77	1	1	327	141	469	1.36e-192	540	99.4
AK_3_k141_587487_1	rdrp515568	72	371	104	0	65	435	1	371	1.36e-201	566	85.3
YL_4_k141_366913_2	rdrp11636	98.3	360	6	0	1	360	597	956	1.36e-254	717	99.7
YL_4_k141_366913_2	rdrp574336	98.3	360	6	0	1	360	597	956	1.36e-254	717	99.7
YL_1_k141_46432_1	rdrp514247	82.7	410	71	0	2	411	137	546	1.36e-258	716	92.8
AK_2_k141_475017_1	rdrp18417	77	474	107	1	2	473	331	804	1.36e-261	748	97.5
TB_4_k141_298227_5	rdrp61798	73.2	477	116	2	63	527	2	478	1.36e-264	732	86.3
TB_2_k141_123155_1	rdrp572406	76.2	466	98	2	1	453	1	466	1.36e-265	734	96.6
YL_5_k141_319259_1	rdrp515450	83.5	424	70	0	40	463	1	424	1.36e-275	755	89.5
AK_6_k141_584138_1	rdrp571371	70.6	85	22	1	1	85	285	366	1.36e-32	122	70.8
AK_6_k141_584138_1	rdrp571373	70.6	85	22	1	1	85	285	366	1.36e-32	122	70.8
YL_4_k141_389796_1	rdrp571371	80.3	132	26	0	1	132	285	416	1.36e-68	221	100
YL_4_k141_389796_1	rdrp571373	80.3	132	26	0	1	132	285	416	1.36e-68	221	100
TB_2_k141_69771_1	rdrp571371	72.1	43	12	0	1	43	634	676	1.37e-13	65.1	93.5
TB_2_k141_69771_1	rdrp571373	72.1	43	12	0	1	43	634	676	1.37e-13	65.1	93.5
AK_1_k141_426735_2	rdrp571371	70.5	44	13	0	1	44	634	677	1.37e-13	65.1	95.7
AK_1_k141_426735_2	rdrp571373	70.5	44	13	0	1	44	634	677	1.37e-13	65.1	95.7
TB_4_k141_83414_1	rdrp29857	72.1	258	68	2	121	378	14	267	1.37e-133	390	51.9
TB_4_k141_83414_1	rdrp572271	72.1	258	68	2	121	378	14	267	1.37e-133	390	51.9
YL_4_k141_63992_1	rdrp542091	74	265	69	0	1	265	337	601	1.37e-135	403	66.1
YL_4_k141_266667_2	rdrp571371	80.6	36	7	0	1	36	285	320	1.37e-14	68.9	55.4
YL_4_k141_266667_2	rdrp571373	80.6	36	7	0	1	36	285	320	1.37e-14	68.9	55.4
AK_6_k141_565329_3	rdrp515432	72.2	316	87	1	70	385	1	315	1.37e-164	470	81.7
AK_3_k141_478998_1	rdrp86024	71.3	338	97	0	111	448	2	339	1.37e-183	518	74.8
YL_4_k141_63992_1	rdrp74991	99.2	266	2	0	1	266	336	601	1.37e-187	536	66.3
TB_4_k141_195152_1	rdrp571371	72.4	402	110	1	1	401	285	686	1.37e-205	587	87.4
TB_4_k141_195152_1	rdrp571373	72.4	402	110	1	1	401	285	686	1.37e-205	587	87.4
AK_3_k141_587487_1	rdrp515567	76	371	89	0	65	435	1	371	1.37e-208	585	85.3
YL_1_k141_314859_1	rdrp16973	76.9	412	95	0	1	412	1880	2291	1.37e-214	658	99.8
YL_2_k141_332113_1	rdrp61132	70.3	465	138	0	75	539	1	465	1.37e-244	681	86
AK_1_k141_363131_1	rdrp19541	73.4	447	112	2	1	440	16	462	1.37e-245	679	99.5
TB_1_k141_414388_1	rdrp29841	73.8	480	93	3	84	530	1	480	1.37e-264	732	84.2
YL_2_k141_270323_1	rdrp3704	73.7	517	136	0	360	876	1	517	1.37e-283	801	50.8
YL_5_k141_259277_1	rdrp572649	72.1	555	140	3	1	553	1	542	1.37e-297	819	99.8
TB_1_k141_414388_1	rdrp572649	74	542	125	3	5	530	1	542	1.37e-298	820	99.1
YL_2_k141_198910_2	rdrp86313	99.1	424	4	0	20	443	1	424	1.37e-313	850	95.5
YL_3_k141_120563_3	rdrp10401	90.1	233	23	0	1	233	1	233	1.38e-139	393	99.6
AK_3_k141_313086_1	rdrp86144	70.1	355	88	3	215	569	19	355	1.38e-177	508	60.5
AK_3_k141_540297_1	rdrp516579	71.4	364	96	3	2	361	83	442	1.38e-191	538	98.6
[truncated: 6,754 more rows]
