# Supplementary material for: Metatranscriptomics reveals the horse gut RNA virome and a viral sharing network with human and domestic animals
Source: Front Vet Sci. 2026 Mar 3;13:1755551. doi: 10.3389/fvets.2026.1755551 (PMC12991997; doi:10.3389/fvets.2026.1755551)
Supplement: Supplementary file 6 [file Table_3.xlsx]

## Sheet: Sheet1
Table S4 515 rdrp protein verified by HMMsearch.
Query	Model ID	full sequence			best 1 domain			dom		Protein ID	Contig ID
		E-value	score	bias	E-value	score	bias	exp	N
5879.aln_RDRP_0.25_1-538	M=537	1.6e-90	306.6	0	2e-90	306.3	0	1.1	1	AK_1_k141_100482_1	AK_1_k141_100482
12708.aln_RDRP_0.25_201-316	M=113	4.5e-13	51.3	0.1	1.1e-12	50	0.1	1.7	1	AK_1_k141_10168_1	AK_1_k141_10168
20594.aln_RDRP_0.25_1-470	M=468	1.2e-148	498	0.4	1.5e-148	497.7	0.4	1.1	1
5879.aln_RDRP_0.25_1-538	M=537	3.9e-293	975.3	3.6	4.7e-293	975	3.6	1	1	AK_1_k141_107271_1	AK_1_k141_107271
64133.aln_RDRP_0.25_1-102	M=101	7.9e-11	44.4	0	1.6e-10	43.4	0	1.6	1	AK_1_k141_115115_1	AK_1_k141_115115
6568.aln_RDRP_0.25_278-313	M=29	2.8e-11	45	0	5.9e-11	44	0	1.6	1
46481.aln_RDRP_0.25_205-233	M=28	2.9e-12	48.4	0	5e-12	47.7	0	1.4	1
33144.aln_RDRP_0.25_96-278	M=178	2.5e-12	49.3	0	4.1e-12	48.6	0	1.3	1
14813.aln_RDRP_0.25_198-490	M=292	7.2e-13	50.4	0.5	6.1e-12	47.4	0.5	2	1
33560.aln_RDRP_0.25_93-300	M=207	6e-13	51.3	0	9.3e-13	50.7	0	1.2	1
11573.aln_RDRP_0.25_210-235	M=25	4e-13	50.9	0.1	7.4e-13	50.1	0.1	1.5	1
68065.aln_RDRP_0.25_2-55	M=53	1.4e-13	52.6	0.1	2.8e-13	51.6	0.1	1.6	1
20592.aln_RDRP_0.25_189-446	M=255	3.4e-14	54.8	0	6.6e-14	53.9	0	1.4	1
26233.aln_RDRP_0.25_142-464	M=317	1.7e-14	55.9	0	3.1e-14	55.1	0	1.4	1
53539.aln_RDRP_0.25_1-29	M=28	1.3e-14	55.8	0	2.8e-14	54.7	0	1.6	1
33744.aln_RDRP_0.25_9-384	M=370	1.3e-14	56.3	0	2.1e-14	55.7	0	1.2	1
18815.aln_RDRP_0.25_2-476	M=473	2.9e-15	58.2	0.1	7.7e-15	56.8	0.1	1.6	1
4771.aln_RDRP_0.25_447-480	M=27	1.8e-15	58.6	0	3.4e-15	57.7	0	1.5	1
15557.aln_RDRP_0.25_1-484	M=480	5.7e-16	60.5	0	8.6e-16	59.8	0	1.2	1
6346.aln_RDRP_0.25_290-320	M=30	9.3e-17	62.7	0.2	1.7e-16	61.8	0.2	1.5	1
24176.aln_RDRP_0.25_1-463	M=460	7.1e-17	63.2	0	1.1e-16	62.5	0	1.3	1
19269.aln_RDRP_0.25_1-474	M=472	3.1e-17	64.6	0.1	4.1e-17	64.2	0.1	1.1	1
31423.aln_RDRP_0.25_244-390	M=146	1.8e-17	65.7	0	3.8e-17	64.7	0	1.5	1
12446.aln_RDRP_0.25_99-484	M=383	1.2e-17	66	0	1.7e-17	65.6	0	1.1	1
31150.aln_RDRP_0.25_58-284	M=223	3e-18	68.1	0	4.4e-18	67.5	0	1.3	1
4771.aln_RDRP_0.25_654-688	M=31	2.4e-18	67.8	0.2	4.4e-18	66.9	0.2	1.5	1
21499.aln_RDRP_0.25_1-469	M=467	2.1e-18	68.5	0	2.8e-18	68	0	1.1	1
30597.aln_RDRP_0.25_63-350	M=287	1.8e-18	69	0	3.9e-18	67.9	0	1.5	1
52993.aln_RDRP_0.25_1-54	M=52	1.5e-18	68.6	0	3.6e-18	67.4	0	1.7	1
13098.aln_RDRP_0.25_1-489	M=488	1.3e-18	68.8	0	1.9e-18	68.3	0	1.1	1
19691.aln_RDRP_0.25_1-386	M=381	6.7e-19	70.1	0	1e-18	69.5	0	1.1	1
60445.aln_RDRP_0.25_1-109	M=105	5.8e-19	70.6	0	9.9e-19	69.9	0	1.4	1
56423.aln_RDRP_0.25_1-62	M=58	4.6e-19	70.5	0	9.3e-19	69.5	0	1.5	1
34708.aln_RDRP_0.25_1-317	M=316	8e-20	73.3	0	1.3e-19	72.7	0	1.3	1
22696.aln_RDRP_0.25_193-298	M=105	3.3e-20	74.5	0	6.3e-20	73.6	0	1.5	1
23602.aln_RDRP_0.25_33-464	M=431	1.7e-20	75.5	0	2.5e-20	75	0	1.1	1
57116.aln_RDRP_0.25_66-115	M=49	4.5e-21	76.7	1.2	7.7e-21	76	1.2	1.4	1
30313.aln_RDRP_0.25_1-417	M=416	2.8e-21	77.8	0	4.1e-21	77.2	0	1.1	1
30014.aln_RDRP_0.25_1-446	M=445	1.3e-21	78.9	0	1.7e-21	78.6	0	1	1
31420.aln_RDRP_0.25_165-273	M=105	7.2e-22	79.9	0	1.2e-21	79.2	0	1.4	1
20136.aln_RDRP_0.25_2-472	M=468	5.9e-22	79.9	0	8.1e-22	79.4	0	1.1	1
16756.aln_RDRP_0.25_1-489	M=475	4.3e-22	80.5	0	6e-22	80.1	0	1.2	1
27770.aln_RDRP_0.25_76-390	M=313	3.6e-22	81.1	0	4.9e-22	80.6	0	1.1	1
44653.aln_RDRP_0.25_180-234	M=54	3.1e-22	80.6	0	5.7e-22	79.7	0	1.5	1
57116.aln_RDRP_0.25_1-52	M=51	2.9e-22	80.8	0	5.3e-22	79.9	0	1.5	1
56423.aln_RDRP_0.25_72-119	M=47	2.9e-22	80.6	1.4	5.1e-22	79.8	1.4	1.4	1
28603.aln_RDRP_0.25_241-306	M=65	2.6e-22	81.1	0	5e-22	80.2	0	1.5	1
53542.aln_RDRP_0.25_1-65	M=62	1.2e-22	81.8	0	2.6e-22	80.7	0	1.6	1
53271.aln_RDRP_0.25_1-61	M=60	1e-22	82.1	0	2.1e-22	81.1	0	1.5	1
6417.aln_RDRP_0.25_258-311	M=53	6.4e-23	83	0	1.5e-22	81.8	0	1.6	1
6568.aln_RDRP_0.25_363-438	M=70	3.5e-23	83.6	0	6.7e-23	82.7	0	1.5	1
12713.aln_RDRP_0.25_218-272	M=52	3.5e-23	83.8	0	9.3e-23	82.4	0	1.8	1
52993.aln_RDRP_0.25_73-131	M=58	3.3e-23	83.3	0.4	8.1e-23	82	0.4	1.7	1
35601.aln_RDRP_0.25_167-268	M=101	8.8e-24	85.8	0	1.5e-23	85.1	0	1.4	1
21950.aln_RDRP_0.25_10-472	M=454	6.1e-24	86.6	0.1	8.4e-24	86.1	0.1	1.1	1
61440.aln_RDRP_0.25_12-108	M=96	3e-24	87.2	0.1	2.2e-22	81.1	0	2.7	2
27773.aln_RDRP_0.25_1-454	M=453	1.1e-24	89.5	0	1.5e-24	89	0	1.1	1
5201.aln_RDRP_0.25_296-353	M=54	4.3e-25	89.8	0	1.4e-24	88.1	0	2	2
5046.aln_RDRP_0.25_276-331	M=54	8e-26	92	0	1.6e-25	91.1	0	1.5	1
27028.aln_RDRP_0.25_211-269	M=53	6.7e-26	92.2	0	1.4e-25	91.2	0	1.6	1
30890.aln_RDRP_0.25_1-445	M=443	2.7e-26	94.6	0	3.4e-26	94.3	0	1.1	1
33373.aln_RDRP_0.25_7-345	M=338	2.6e-26	95	0	3.8e-26	94.4	0	1.1	1
53271.aln_RDRP_0.25_75-128	M=53	8.9e-27	94.8	1	1.7e-26	93.9	1	1.4	1
40420.aln_RDRP_0.25_184-381	M=194	1.9e-27	98.4	0	3.5e-27	97.6	0	1.4	1
53542.aln_RDRP_0.25_74-126	M=52	3.6e-28	99.5	1.1	6.3e-28	98.7	1.1	1.4	1
21502.aln_RDRP_0.25_55-390	M=335	2.5e-28	101.1	0	3.6e-28	100.6	0	1.1	1
11573.aln_RDRP_0.25_308-364	M=53	3.2e-29	102.6	1.1	6.1e-29	101.7	1.1	1.4	1
12713.aln_RDRP_0.25_280-333	M=53	2.5e-29	103.2	1.7	4.8e-29	102.3	1.7	1.5	1
41277.aln_RDRP_0.25_149-251	M=102	1.9e-29	104.2	0	3.3e-29	103.4	0	1.4	1
6417.aln_RDRP_0.25_321-376	M=52	1.9e-29	103.4	1.4	3.4e-29	102.7	1.4	1.4	1
62979.aln_RDRP_0.25_1-104	M=103	8e-30	105.4	0	1.7e-29	104.3	0	1.6	1
5046.aln_RDRP_0.25_342-396	M=51	6.1e-30	104.9	1.8	1e-29	104.2	1.8	1.4	1
6346.aln_RDRP_0.25_335-409	M=72	5.9e-30	105.3	0.1	1.4e-29	104.1	0	1.7	2
5201.aln_RDRP_0.25_363-420	M=51	5e-30	105.4	1.1	3.3e-26	93.2	0.4	3.5	4
44653.aln_RDRP_0.25_245-296	M=51	2.2e-30	106.4	1.9	3.8e-30	105.7	1.9	1.4	1
34311.aln_RDRP_0.25_163-265	M=102	2.6e-31	110	0	5.2e-31	109	0	1.6	1
62822.aln_RDRP_0.25_1-105	M=104	7.5e-32	112	0	1.5e-31	111.1	0	1.5	1
53539.aln_RDRP_0.25_61-136	M=75	4.7e-32	112.1	0	8.9e-32	111.3	0	1.4	1
34312.aln_RDRP_0.25_153-260	M=104	1.2e-32	114.3	0	2.1e-32	113.5	0	1.4	1
61493.aln_RDRP_0.25_1-107	M=106	1.1e-32	114.5	0	2.3e-32	113.5	0	1.5	1
18710.aln_RDRP_0.25_200-306	M=106	1.1e-32	114.7	0	2.4e-32	113.6	0	1.6	1
24011.aln_RDRP_0.25_198-300	M=101	5.1e-34	118.7	0	1e-33	117.7	0	1.5	1
61443.aln_RDRP_0.25_1-107	M=106	3.1e-34	119.6	0	5.5e-34	118.8	0	1.4	1
58789.aln_RDRP_0.25_1-112	M=111	1.3e-34	120.8	0	2.3e-34	120	0	1.4	1
60927.aln_RDRP_0.25_1-108	M=107	3.6e-35	122.6	0	5.9e-35	121.9	0	1.3	1
61472.aln_RDRP_0.25_1-107	M=106	3.6e-35	122.8	0	6.4e-35	122	0	1.4	1
59336.aln_RDRP_0.25_1-111	M=110	2.6e-35	122.8	0	5.5e-35	121.8	0	1.6	1
61467.aln_RDRP_0.25_1-107	M=106	4.8e-36	125.7	0.1	1.5e-35	124	0	1.9	2
29898.aln_RDRP_0.25_183-288	M=104	3.5e-36	125.7	0	9.6e-36	124.3	0	1.8	2
29416.aln_RDRP_0.25_1-449	M=448	1.6e-36	128.1	0	2.1e-36	127.7	0	1.1	1
61502.aln_RDRP_0.25_1-107	M=106	8.9e-37	127.6	0.1	2.4e-36	126.2	0	1.8	2
31698.aln_RDRP_0.25_1-441	M=440	8.3e-37	128.9	0	9.8e-37	128.7	0	1.1	1
30007.aln_RDRP_0.25_1-451	M=446	7.6e-37	129.2	0	1e-36	128.7	0	1.1	1
29085.aln_RDRP_0.25_1-450	M=448	4.2e-38	133.2	0	4.9e-38	132.9	0	1	1
61449.aln_RDRP_0.25_1-107	M=106	1.8e-38	133.2	0	3.5e-38	132.3	0	1.5	1
61550.aln_RDRP_0.25_1-107	M=106	1.3e-38	133.6	0	2.7e-38	132.6	0	1.5	1
46481.aln_RDRP_0.25_241-324	M=77	1.2e-38	133.1	0	2.6e-38	132.1	0	1.6	1
31945.aln_RDRP_0.25_1-440	M=439	3.7e-39	136.9	0	5.1e-39	136.4	0	1.1	1
31148.aln_RDRP_0.25_87-438	M=349	3.4e-39	137.2	0	4.9e-39	136.7	0	1.1	1
32193.aln_RDRP_0.25_166-272	M=106	2e-40	139.5	0	3.8e-40	138.6	0	1.5	1
33555.aln_RDRP_0.25_160-266	M=106	7.7e-41	141	0	1.4e-40	140.2	0	1.4	1
33370.aln_RDRP_0.25_2-435	M=431	1.3e-41	145.5	0	1.7e-41	145.1	0	1.1	1
28742.aln_RDRP_0.25_1-452	M=449	1.1e-41	145	0	1.3e-41	144.8	0	1	1
33372.aln_RDRP_0.25_2-428	M=426	1.1e-41	145.5	0	1.5e-41	145	0	1.1	1
49961.aln_RDRP_0.25_84-194	M=104	1.3e-43	149.8	0	2.9e-43	148.7	0	1.6	1
33362.aln_RDRP_0.25_1-437	M=429	5.5e-44	153	0	7.2e-44	152.6	0	1.1	1
32453.aln_RDRP_0.25_1-440	M=434	4.2e-44	153.4	0	5.6e-44	152.9	0	1.1	1
31145.aln_RDRP_0.25_169-275	M=106	4.1e-44	151.4	0	8.1e-44	150.5	0	1.5	1
31419.aln_RDRP_0.25_164-272	M=106	3.6e-44	151.8	0	6.9e-44	150.9	0	1.5	1
29409.aln_RDRP_0.25_1-449	M=448	2e-44	154.3	0	2.4e-44	154	0	1	1
26838.aln_RDRP_0.25_187-293	M=106	3.3e-45	155	0.1	9.6e-45	153.5	0	1.9	2
22697.aln_RDRP_0.25_199-305	M=106	1.7e-45	155.9	0	3.8e-45	154.7	0	1.6	1
35363.aln_RDRP_0.25_200-306	M=106	5.4e-46	157.4	0	9.9e-46	156.6	0	1.5	1
33365.aln_RDRP_0.25_2-436	M=432	7.8e-47	162.5	0	1e-46	162.1	0	1.1	1
43922.aln_RDRP_0.25_197-308	M=106	4.2e-48	164.3	0.1	1e-47	163	0	1.7	2
34126.aln_RDRP_0.25_163-269	M=106	1.6e-48	165.8	0	4.8e-48	164.3	0	1.8	2
26024.aln_RDRP_0.25_198-306	M=106	8.4e-49	166.5	0.1	2.2e-48	165.2	0	1.8	2
20453.aln_RDRP_0.25_201-313	M=106	9.1e-50	169.3	0	2.7e-49	167.8	0	1.8	2
32668.aln_RDRP_0.25_2-437	M=432	7.8e-50	172.1	0	1e-49	171.7	0	1	1
18336.aln_RDRP_0.25_204-314	M=106	5.9e-50	170.1	0	1.2e-49	169.1	0	1.5	1
14409.aln_RDRP_0.25_209-322	M=106	8.4e-51	172.8	0	1.7e-50	171.8	0	1.5	1
4558.aln_RDRP_0.25_285-404	M=106	3.2e-52	177.4	0	6.5e-52	176.4	0	1.6	1
30308.aln_RDRP_0.25_1-421	M=420	1.5e-54	187.3	0	2.1e-54	186.9	0	1.1	1
23589.aln_RDRP_0.25_144-338	M=194	3.3e-87	293.3	0	5e-87	292.7	0	1.3	1
28740.aln_RDRP_0.25_191-290	M=99	9.9e-11	44.1	0.4	2.2e-10	43	0.4	1.6	1	AK_1_k141_131244_1	AK_1_k141_131244
16756.aln_RDRP_0.25_1-489	M=475	9.4e-11	43.2	0	1.3e-10	42.7	0	1.2	1
54793.aln_RDRP_0.25_44-121	M=77	9.3e-11	43.8	0.2	1.8e-10	42.9	0.2	1.5	1
31134.aln_RDRP_0.25_212-304	M=92	9.2e-11	43.8	0.1	2.9e-10	42.2	0.1	1.9	1
4075.aln_RDRP_0.25_211-581	M=365	8e-11	43.7	1	4.5e-10	41.2	1	1.9	1
34528.aln_RDRP_0.25_176-275	M=99	7.8e-11	44.5	1.3	2.1e-10	43.1	1.3	1.8	1
32197.aln_RDRP_0.25_176-275	M=98	7.6e-11	44.5	0.2	2.1e-10	43.1	0.2	1.8	1
31674.aln_RDRP_0.25_1-440	M=439	6.8e-11	43.8	0	9.7e-11	43.3	0	1.1	1
7625.aln_RDRP_0.25_259-363	M=98	6.1e-11	45	0.3	1.6e-10	43.6	0.3	1.8	1
26233.aln_RDRP_0.25_142-464	M=317	6e-11	44.3	0.1	1e-10	43.6	0.1	1.3	1
65041.aln_RDRP_0.25_1-101	M=97	5.9e-11	44.8	0.1	1.5e-10	43.5	0.1	1.7	1
7162.aln_RDRP_0.25_32-495	M=462	5.4e-11	44.1	0.2	3.6e-10	41.4	0.2	1.9	1
10256.aln_RDRP_0.25_204-324	M=120	5.2e-11	44.9	0.1	1.4e-10	43.5	0.1	1.6	1
33755.aln_RDRP_0.25_173-274	M=98	5e-11	45.1	0.2	1.2e-10	43.9	0.2	1.7	1
33949.aln_RDRP_0.25_176-275	M=94	4.9e-11	45.1	0.1	1.4e-10	43.7	0.1	1.8	1
55612.aln_RDRP_0.25_1-118	M=117	4.9e-11	44.9	0.5	2.2e-10	42.8	0.1	2.2	2
60593.aln_RDRP_0.25_1-91	M=88	4.8e-11	45.6	0.2	1.3e-10	44.3	0.2	1.7	1
55298.aln_RDRP_0.25_26-121	M=93	4.4e-11	44.8	0.1	1.2e-10	43.5	0.1	1.6	1
56041.aln_RDRP_0.25_1-117	M=116	4.2e-11	45.2	0.9	6.1e-11	44.7	0.2	1.7	2
33373.aln_RDRP_0.25_7-345	M=338	4.1e-11	45	0	6.7e-11	44.3	0	1.4	1
11570.aln_RDRP_0.25_237-337	M=99	4.1e-11	45.3	0.6	1.1e-10	43.9	0.6	1.8	1
11088.aln_RDRP_0.25_238-340	M=98	4e-11	45.5	0.2	1.1e-10	44	0.2	1.8	1
41627.aln_RDRP_0.25_180-306	M=126	4e-11	45	0.4	1e-10	43.7	0.4	1.7	1
25237.aln_RDRP_0.25_238-348	M=110	3.8e-11	45.8	0.1	6.8e-11	45	0.1	1.4	1
31690.aln_RDRP_0.25_183-282	M=98	3.8e-11	45.5	0.2	9.9e-11	44.2	0.2	1.7	1
54614.aln_RDRP_0.25_1-121	M=120	3.7e-11	45.2	0.1	7.8e-11	44.1	0.1	1.6	1
58776.aln_RDRP_0.25_1-112	M=110	3.6e-11	45.4	0.1	6.3e-11	44.6	0.1	1.3	1
64084.aln_RDRP_0.25_1-102	M=101	3.6e-11	45.2	0.1	8.9e-11	43.9	0.1	1.7	1
8042.aln_RDRP_0.25_255-354	M=99	3.5e-11	45.7	0.2	9.4e-11	44.3	0.2	1.7	1
23743.aln_RDRP_0.25_208-315	M=107	2.8e-11	45.4	0.2	5.1e-11	44.6	0.2	1.4	1
33341.aln_RDRP_0.25_192-301	M=109	2.7e-11	45.7	0.1	5.4e-11	44.8	0.1	1.5	1
57745.aln_RDRP_0.25_1-116	M=107	2.6e-11	45.6	0.1	6e-11	44.4	0.1	1.6	1
30295.aln_RDRP_0.25_198-299	M=101	2.4e-11	45.9	0.3	5.3e-11	44.8	0.3	1.6	1
62268.aln_RDRP_0.25_1-106	M=105	2.2e-11	46.3	0.5	4.4e-11	45.3	0.5	1.6	1
31413.aln_RDRP_0.25_1-443	M=439	2.2e-11	45.4	0.1	3.2e-11	44.9	0.1	1.1	1
56174.aln_RDRP_0.25_1-117	M=116	2.1e-11	46.2	0.1	4.1e-11	45.2	0.1	1.4	1
28745.aln_RDRP_0.25_187-290	M=103	2.1e-11	46.5	1	1.4e-10	43.8	0.6	2.3	2
32201.aln_RDRP_0.25_175-270	M=95	2.1e-11	46.4	0.1	5.7e-11	44.9	0.1	1.8	1
6689.aln_RDRP_0.25_51-522	M=468	2e-11	45.5	0.7	3.6e-11	44.6	0.7	1.4	1
54409.aln_RDRP_0.25_1-122	M=121	1.9e-11	46.4	1.1	9.4e-11	44.1	1.1	2	1
35246.aln_RDRP_0.25_169-264	M=95	1.9e-11	46.4	0.1	5e-11	45.1	0.1	1.7	1
60909.aln_RDRP_0.25_1-108	M=107	1.7e-11	46.5	1	3.4e-11	45.5	1	1.5	1
32669.aln_RDRP_0.25_175-276	M=99	1.7e-11	46.6	0.3	4.1e-11	45.5	0.3	1.7	1
31150.aln_RDRP_0.25_58-284	M=223	1.7e-11	46	0	3.3e-11	45.1	0	1.4	1
40602.aln_RDRP_0.25_168-286	M=118	1.6e-11	46.8	0.2	3.2e-11	45.8	0.2	1.6	1
6447.aln_RDRP_0.25_6-475	M=464	1.6e-11	45.7	0.1	2.6e-11	45	0.1	1.3	1
27773.aln_RDRP_0.25_1-454	M=453	1.4e-11	46.3	0	2e-11	45.8	0	1.1	1
18742.aln_RDRP_0.25_250-357	M=107	1.4e-11	46.3	0.1	2.9e-11	45.3	0.1	1.5	1
20592.aln_RDRP_0.25_189-446	M=255	1.2e-11	46.5	0.1	2e-11	45.8	0.1	1.2	1
32829.aln_RDRP_0.25_205-356	M=151	1.2e-11	47.5	0.1	2.3e-11	46.7	0.1	1.3	1
19270.aln_RDRP_0.25_1-384	M=378	1.1e-11	46.7	0.1	1.7e-11	46.1	0.1	1.2	1
10080.aln_RDRP_0.25_11-497	M=485	1.1e-11	46.3	0.3	2e-11	45.5	0.3	1.3	1
33948.aln_RDRP_0.25_176-272	M=95	1e-11	47.2	0.3	2.5e-11	45.9	0.3	1.6	1
28742.aln_RDRP_0.25_1-452	M=449	1e-11	46.3	0	1.7e-11	45.5	0	1.3	1
60327.aln_RDRP_0.25_1-109	M=108	1e-11	47.3	0.9	1.7e-11	46.6	0.9	1.4	1
21950.aln_RDRP_0.25_10-472	M=454	1e-11	46.3	0.2	1.5e-11	45.7	0.2	1.2	1
66727.aln_RDRP_0.25_1-97	M=93	1e-11	47.2	0.4	2.5e-11	45.9	0.4	1.7	1
30890.aln_RDRP_0.25_1-445	M=443	9.8e-12	46.7	0	2.1e-11	45.6	0	1.4	1
54063.aln_RDRP_0.25_1-123	M=122	8.7e-12	47.7	0.1	1.6e-11	46.8	0.1	1.4	1
34530.aln_RDRP_0.25_171-270	M=94	8.6e-12	47.4	0.1	2.5e-11	45.9	0.1	1.8	1
28085.aln_RDRP_0.25_247-320	M=73	8.3e-12	47.4	0.5	1.5e-11	46.5	0.5	1.4	1
24987.aln_RDRP_0.25_188-320	M=132	8.2e-12	47.8	3	1.5e-09	40.4	0.4	2.4	2
32889.aln_RDRP_0.25_88-311	M=218	8e-12	47.6	0.1	1.3e-11	46.9	0.1	1.3	1
23603.aln_RDRP_0.25_207-329	M=122	8e-12	47.4	0.1	1.9e-11	46.2	0.1	1.7	1
24176.aln_RDRP_0.25_1-463	M=460	7.9e-12	46.6	0.1	1.1e-11	46.2	0.1	1.1	1
9504.aln_RDRP_0.25_244-354	M=98	7.1e-12	47.8	0.2	2e-11	46.4	0.2	1.8	1
57924.aln_RDRP_0.25_1-114	M=113	6.7e-12	47.7	0	1.3e-11	46.8	0	1.5	1
31425.aln_RDRP_0.25_179-278	M=99	6.5e-12	47.8	0.3	1.7e-11	46.5	0.3	1.8	1
31414.aln_RDRP_0.25_192-320	M=128	5.8e-12	48.2	0.8	1.5e-11	46.9	0.8	1.7	1
8529.aln_RDRP_0.25_139-516	M=374	5e-12	47.8	0.2	7.7e-12	47.2	0.2	1.3	1
17069.aln_RDRP_0.25_239-347	M=106	4.5e-12	48.1	0.2	9.9e-12	47	0.2	1.6	1
32373.aln_RDRP_0.25_190-292	M=102	4.5e-12	48	2	4.4e-11	44.8	1.3	2.9	3
57865.aln_RDRP_0.25_1-114	M=113	4.3e-12	48.7	0.1	9.1e-12	47.6	0.1	1.5	1
56277.aln_RDRP_0.25_1-117	M=116	4.2e-12	48.6	0.1	9e-12	47.5	0.1	1.6	1
54929.aln_RDRP_0.25_1-120	M=119	4.1e-12	48.4	0.3	8.3e-12	47.5	0.3	1.5	1
56276.aln_RDRP_0.25_1-117	M=116	3.8e-12	48.4	0.1	6.7e-12	47.6	0.1	1.4	1
31696.aln_RDRP_0.25_179-282	M=103	3.4e-12	48.5	0.4	1e-11	46.9	0.4	1.8	1
55785.aln_RDRP_0.25_1-118	M=116	3.2e-12	48.7	0.2	5.1e-12	48	0.2	1.3	1
30883.aln_RDRP_0.25_199-297	M=98	3.1e-12	48.6	0	2e-11	46	0.1	2	2
32902.aln_RDRP_0.25_172-269	M=94	2.7e-12	49.2	0.2	7.5e-12	47.8	0.2	1.7	1
31698.aln_RDRP_0.25_1-441	M=440	2.6e-12	48.2	0.1	4.1e-12	47.5	0.1	1.2	1
18815.aln_RDRP_0.25_2-476	M=473	2.6e-12	48.5	0.2	3.9e-12	47.9	0.2	1.1	1
32432.aln_RDRP_0.25_10-440	M=428	2.5e-12	48.6	0.1	4.2e-12	47.9	0.1	1.2	1
35048.aln_RDRP_0.25_197-303	M=106	2.5e-12	49.1	0.2	5.2e-12	48	0.2	1.6	1
57930.aln_RDRP_0.25_1-114	M=113	2.5e-12	48.9	0.1	4.4e-12	48.1	0.1	1.4	1
30882.aln_RDRP_0.25_181-223	M=41	2.4e-12	48.4	0.3	5.4e-12	47.3	0.3	1.7	1
27769.aln_RDRP_0.25_191-291	M=100	2.3e-12	49.3	0.3	6.4e-12	47.8	0.3	1.8	1
34656.aln_RDRP_0.25_213-320	M=104	2.3e-12	49.3	0.2	4.9e-12	48.2	0.2	1.6	1
2237.aln_RDRP_0.25_559-667	M=108	2.2e-12	49.6	0.4	3.8e-12	48.9	0.4	1.4	1
28086.aln_RDRP_0.25_247-322	M=75	2.2e-12	49	0.8	4.7e-12	47.9	0.8	1.5	1
7474.aln_RDRP_0.25_140-521	M=380	2.1e-12	48.7	0.1	3.4e-12	48	0.1	1.2	1
53518.aln_RDRP_0.25_1-126	M=125	2.1e-12	49.5	0.3	7.7e-12	47.7	0.3	1.9	1
53904.aln_RDRP_0.25_1-124	M=123	2e-12	49.7	0.6	6.4e-12	48	0.6	1.9	1
56141.aln_RDRP_0.25_1-118	M=114	2e-12	49.3	0.3	4.2e-12	48.3	0.3	1.5	1
32903.aln_RDRP_0.25_175-274	M=94	1.9e-12	49.7	0.1	5.4e-12	48.3	0.1	1.8	1
38720.aln_RDRP_0.25_171-275	M=100	1.8e-12	49.6	0.6	3.3e-12	48.8	0.6	1.5	1
27770.aln_RDRP_0.25_76-390	M=313	1.8e-12	49.3	0	3.1e-12	48.5	0	1.3	1
56565.aln_RDRP_0.25_1-116	M=115	1.8e-12	49.6	0.2	3e-12	48.9	0.2	1.4	1
53722.aln_RDRP_0.25_1-125	M=124	1.7e-12	49.4	0.3	8e-12	47.3	0.3	2	1
32185.aln_RDRP_0.25_177-285	M=108	1.7e-12	49.5	0.3	3e-12	48.7	0.3	1.4	1
33684.aln_RDRP_0.25_194-315	M=116	1.6e-12	49.6	0.4	3.4e-12	48.6	0.4	1.5	1
20136.aln_RDRP_0.25_2-472	M=468	1.5e-12	48.9	0.1	2.2e-12	48.4	0.1	1.1	1
38495.aln_RDRP_0.25_231-289	M=58	1.5e-12	49.5	1.7	2.5e-12	48.8	0.9	1.9	2
29401.aln_RDRP_0.25_199-302	M=101	1.3e-12	50.2	0.8	2.8e-12	49.2	0.2	1.9	1
61012.aln_RDRP_0.25_1-108	M=107	1.3e-12	50.2	0.4	2.5e-12	49.2	0.4	1.4	1
30598.aln_RDRP_0.25_184-264	M=80	1.2e-12	50.2	0.2	3.6e-12	48.7	0.2	1.8	1
11089.aln_RDRP_0.25_200-320	M=120	1.2e-12	50.1	0.2	2.3e-12	49.2	0.2	1.5	1
5917.aln_RDRP_0.25_246-366	M=120	1.2e-12	50.3	0.1	2.6e-12	49.2	0.1	1.6	1
36801.aln_RDRP_0.25_180-283	M=103	1e-12	50.2	0.2	2.5e-12	49	0.2	1.6	1
30002.aln_RDRP_0.25_189-289	M=100	1e-12	50.3	0.3	2.4e-12	49.1	0.3	1.7	1
4689.aln_RDRP_0.25_318-396	M=77	1e-12	49.9	0.8	1.8e-12	49.1	0.8	1.4	1
56043.aln_RDRP_0.25_25-141	M=116	6.6e-13	51.3	0.1	1.2e-12	50.4	0.1	1.5	1
66617.aln_RDRP_0.25_1-96	M=95	6.5e-13	50.8	0.4	1.7e-12	49.4	0.4	1.7	1
54066.aln_RDRP_0.25_1-123	M=122	5.8e-13	50.9	0.5	1e-12	50.1	0.5	1.4	1
63271.aln_RDRP_0.25_1-104	M=103	5.7e-13	50.9	0.1	1.1e-12	50.1	0.1	1.5	1
57367.aln_RDRP_0.25_1-115	M=112	4.9e-13	51.1	0.2	1.2e-12	49.8	0.1	1.7	2
27625.aln_RDRP_0.25_196-456	M=256	4.6e-13	51.3	0.2	8.3e-13	50.5	0.2	1.4	1
18310.aln_RDRP_0.25_205-329	M=122	4.5e-13	51.5	0.8	1.2e-12	50.1	0.8	1.8	1
58800.aln_RDRP_0.25_1-112	M=111	3.9e-13	51.8	0.1	1.4e-12	50	0.1	1.9	2
61523.aln_RDRP_0.25_1-107	M=106	3.5e-13	51.9	0.3	7e-13	50.9	0.3	1.5	1
58403.aln_RDRP_0.25_1-113	M=112	3.1e-13	52.2	0.4	6.8e-13	51.1	0.4	1.6	1
31945.aln_RDRP_0.25_1-440	M=439	2.8e-13	51.6	0	3.9e-13	51.1	0	1.2	1
5621.aln_RDRP_0.25_312-394	M=82	2.8e-13	51.6	0.4	6.4e-13	50.5	0.4	1.6	1
12712.aln_RDRP_0.25_256-352	M=96	2.7e-13	52	0.1	5.3e-13	51.1	0.1	1.5	1
32371.aln_RDRP_0.25_206-312	M=106	2.5e-13	52.2	0.2	4.8e-13	51.3	0.2	1.5	1
22281.aln_RDRP_0.25_199-318	M=119	2.3e-13	52.6	1.8	3e-13	52.3	0.3	2	2
30880.aln_RDRP_0.25_188-296	M=108	2.2e-13	52.4	0.4	3.9e-13	51.6	0.4	1.4	1
2905.aln_RDRP_0.25_124-661	M=537	2.1e-13	51.8	0.1	5.3e-12	47.1	0	2	2
54985.aln_RDRP_0.25_1-120	M=119	1.7e-13	52.8	0.3	4.4e-13	51.4	0.3	1.7	1
6735.aln_RDRP_0.25_262-385	M=122	1.7e-13	52.6	1.9	1.1e-12	50	1.9	2.1	1
29073.aln_RDRP_0.25_199-303	M=104	1.5e-13	53.1	0.3	2.9e-13	52.2	0.3	1.5	1
31147.aln_RDRP_0.25_181-287	M=99	1.4e-13	53.4	0.2	3.7e-13	52	0.2	1.8	1
6347.aln_RDRP_0.25_237-357	M=120	1.3e-13	53.1	0.1	2.5e-13	52.2	0.1	1.5	1
35240.aln_RDRP_0.25_2-425	M=418	1.2e-13	52.8	0.7	3e-13	51.4	0.1	1.8	3
28400.aln_RDRP_0.25_200-308	M=101	1.1e-13	53.9	0.8	2e-13	53	0.2	1.8	1
60316.aln_RDRP_0.25_1-110	M=102	1.1e-13	53.6	0.9	2.3e-13	52.6	0.9	1.6	1
57318.aln_RDRP_0.25_1-115	M=114	1e-13	53.5	0.2	4.1e-13	51.5	0.3	1.9	2
21036.aln_RDRP_0.25_203-318	M=114	1e-13	53.6	0.3	3.2e-13	52	0.3	1.8	2
26630.aln_RDRP_0.25_202-315	M=111	1e-13	53.6	0.7	2.6e-13	52.3	0.7	1.7	1
27761.aln_RDRP_0.25_193-316	M=122	9.7e-14	53.7	1.2	8.1e-13	50.7	1.2	2.3	1
29061.aln_RDRP_0.25_195-310	M=114	9.3e-14	53.8	0.1	1.6e-13	53	0.1	1.4	1
14373.aln_RDRP_0.25_203-310	M=106	9.3e-14	53.7	0.2	1.7e-13	52.9	0.2	1.4	1
54921.aln_RDRP_0.25_1-120	M=119	8.8e-14	54	0.2	1.7e-13	53	0.2	1.5	1
33372.aln_RDRP_0.25_2-428	M=426	8.8e-14	53.6	0	1.4e-13	52.9	0	1.4	1
20006.aln_RDRP_0.25_249-355	M=106	7.2e-14	54	0.1	1.8e-13	52.8	0.1	1.7	1
21490.aln_RDRP_0.25_216-322	M=106	7.1e-14	54	0.9	1.4e-13	53	0.9	1.5	1
32819.aln_RDRP_0.25_178-299	M=118	6.9e-14	54.2	2.4	7.9e-13	50.8	0.4	3.2	2
57142.aln_RDRP_0.25_1-115	M=114	6.8e-14	53.9	0.1	2e-13	52.4	0.1	1.8	1
62678.aln_RDRP_0.25_1-88	M=85	6.1e-14	54.1	0.3	1.6e-13	52.8	0.3	1.7	1
30292.aln_RDRP_0.25_216-445	M=228	5.6e-14	54.3	0.3	8.3e-14	53.7	0.3	1.2	1
33128.aln_RDRP_0.25_180-286	M=106	5.5e-14	54.7	0.3	1e-13	53.8	0.3	1.5	1
36152.aln_RDRP_0.25_187-304	M=117	5.3e-14	54.4	0.3	1e-13	53.5	0.3	1.5	1
30800.aln_RDRP_0.25_20-264	M=244	5.3e-14	54.2	0	8.7e-14	53.5	0	1.3	1
31683.aln_RDRP_0.25_178-286	M=108	5.1e-14	54.2	0.5	8.8e-14	53.4	0.5	1.4	1
56125.aln_RDRP_0.25_1-117	M=116	4.5e-14	54.7	0.4	1.3e-13	53.2	0.4	1.9	1
53854.aln_RDRP_0.25_1-126	M=123	3.4e-14	55.2	0.1	6.1e-14	54.4	0.1	1.5	1
55231.aln_RDRP_0.25_1-119	M=118	3.2e-14	55.4	0.3	9.1e-14	53.9	0.1	1.9	2
5758.aln_RDRP_0.25_257-377	M=120	2.8e-14	55.4	0.1	5.2e-14	54.5	0.1	1.5	1
33139.aln_RDRP_0.25_7-395	M=388	2.7e-14	55.2	0.2	3.9e-14	54.6	0.2	1.1	1
56053.aln_RDRP_0.25_1-117	M=116	2.3e-14	55.9	0.1	4.2e-14	55	0.1	1.4	1
33938.aln_RDRP_0.25_198-302	M=103	1.7e-14	56.2	0.5	2.8e-14	55.4	0.5	1.4	1
29069.aln_RDRP_0.25_210-316	M=106	1.4e-14	56.2	0.5	2.7e-14	55.4	0.5	1.5	1
21502.aln_RDRP_0.25_55-390	M=335	1.3e-14	56.1	0	1.8e-14	55.5	0	1.2	1
34301.aln_RDRP_0.25_186-303	M=117	1.2e-14	56.4	0.5	2.1e-14	55.6	0.5	1.4	1
56145.aln_RDRP_0.25_1-117	M=116	1.1e-14	56.6	0.6	2.2e-14	55.6	0.6	1.5	1
53093.aln_RDRP_0.25_37-157	M=120	1.1e-14	56.6	0.2	2.5e-14	55.4	0.2	1.6	1
58914.aln_RDRP_0.25_1-112	M=111	1.1e-14	56.7	0.1	2.2e-14	55.8	0.1	1.5	1
22282.aln_RDRP_0.25_213-467	M=254	1e-14	57.2	0	1.5e-14	56.6	0	1.2	1
54316.aln_RDRP_0.25_1-122	M=121	1e-14	57.1	0.3	2.3e-14	55.9	0.3	1.6	1
34708.aln_RDRP_0.25_1-317	M=316	8.7e-15	56.8	0	1.2e-14	56.3	0	1.2	1
40847.aln_RDRP_0.25_179-281	M=102	7.6e-15	57.4	0.1	1.7e-14	56.3	0.1	1.6	1
60271.aln_RDRP_0.25_1-109	M=108	6.6e-15	57.3	0.2	1.3e-14	56.4	0.2	1.5	1
22837.aln_RDRP_0.25_187-225	M=34	6.2e-15	56.6	0.2	1.2e-14	55.7	0.2	1.5	1
61520.aln_RDRP_0.25_1-107	M=106	6.2e-15	57.2	0.2	1.3e-14	56.2	0.2	1.5	1
27429.aln_RDRP_0.25_184-287	M=103	6.2e-15	57.3	0.1	1.4e-14	56.2	0.1	1.6	1
25782.aln_RDRP_0.25_182-218	M=36	5.9e-15	56.5	0.5	1.3e-14	55.4	0.2	1.7	1
20004.aln_RDRP_0.25_215-330	M=115	5.7e-15	57.7	0.3	1e-14	56.9	0.3	1.4	1
29062.aln_RDRP_0.25_200-315	M=115	5.5e-15	57.4	0	1e-14	56.5	0	1.5	1
56389.aln_RDRP_0.25_1-117	M=116	4.6e-15	58	0.1	1.4e-14	56.4	0.1	1.8	1
26230.aln_RDRP_0.25_199-290	M=91	4.3e-15	58.1	0.4	8.7e-15	57.1	0.4	1.5	1
32183.aln_RDRP_0.25_193-299	M=106	3.5e-15	58.2	0.4	6.7e-15	57.3	0.4	1.5	1
27005.aln_RDRP_0.25_207-327	M=120	3.3e-15	58.5	0.2	6e-15	57.7	0.2	1.4	1
4770.aln_RDRP_0.25_257-377	M=120	3.2e-15	58.3	0.2	7.8e-15	57.1	0.2	1.7	1
60371.aln_RDRP_0.25_1-109	M=107	3e-15	58.8	0.1	5.5e-15	58	0.1	1.4	1
28733.aln_RDRP_0.25_212-318	M=106	2.9e-15	58.4	0.4	5.5e-15	57.5	0.4	1.5	1
4203.aln_RDRP_0.25_238-358	M=120	2.4e-15	58.8	0.1	5.5e-15	57.6	0.1	1.6	1
33135.aln_RDRP_0.25_198-302	M=101	2e-15	59	1.4	2e-15	59	1.4	1.7	1
59762.aln_RDRP_0.25_1-110	M=109	2e-15	59.1	0.2	3.4e-15	58.3	0.2	1.4	1
56303.aln_RDRP_0.25_1-118	M=115	1.9e-15	59	0.1	4.7e-15	57.8	0.1	1.7	1
24602.aln_RDRP_0.25_196-318	M=122	1.9e-15	59.4	2.5	1.5e-13	53.2	2.5	2.4	1
33136.aln_RDRP_0.25_206-302	M=96	1.9e-15	59.1	0.2	4e-15	58.1	0.2	1.5	1
30308.aln_RDRP_0.25_1-421	M=420	1.7e-15	58.7	0	2.7e-15	58.1	0	1.2	1
60205.aln_RDRP_0.25_1-109	M=106	1.6e-15	59.3	0.8	2.9e-15	58.5	0.8	1.4	1
47427.aln_RDRP_0.25_142-259	M=116	1.5e-15	59.4	0.3	2.7e-15	58.5	0.3	1.5	1
6345.aln_RDRP_0.25_267-374	M=105	1.4e-15	59.5	0.5	2.5e-15	58.7	0.5	1.4	1
44508.aln_RDRP_0.25_140-254	M=114	1.4e-15	59.7	0.8	2.8e-15	58.7	0.2	1.8	1
6569.aln_RDRP_0.25_229-349	M=120	9.2e-16	60.3	0.4	3e-15	58.6	0.4	1.9	1
54484.aln_RDRP_0.25_1-122	M=121	7.9e-16	60.3	0.4	2e-15	59.1	0.4	1.8	1
56121.aln_RDRP_0.25_1-117	M=116	7.6e-16	60.4	0.1	1.6e-15	59.4	0.1	1.6	1
4229.aln_RDRP_0.25_329-406	M=77	6e-16	60.2	1.2	1.2e-15	59.2	1.2	1.5	1
28402.aln_RDRP_0.25_200-308	M=107	5.3e-16	61	0.9	1.1e-15	59.9	0.9	1.6	1
28095.aln_RDRP_0.25_200-305	M=103	5.2e-16	61.1	0.4	1.2e-15	59.9	0.4	1.6	1
61464.aln_RDRP_0.25_1-107	M=106	4.8e-16	60.8	0.9	9.8e-16	59.8	0.3	1.8	2
34522.aln_RDRP_0.25_175-279	M=104	3.7e-16	61.3	0.3	7.3e-16	60.3	0.3	1.5	1
34659.aln_RDRP_0.25_228-322	M=94	3.6e-16	61.4	0.1	6.5e-16	60.6	0.1	1.4	1
29674.aln_RDRP_0.25_2-448	M=446	3.2e-16	61.5	0	4.6e-16	61	0	1.1	1
15879.aln_RDRP_0.25_255-363	M=107	3.2e-16	61.3	0.2	6e-16	60.4	0.2	1.5	1
5678.aln_RDRP_0.25_230-350	M=120	3.1e-16	61.6	0.6	7.8e-16	60.3	0.6	1.7	1
31870.aln_RDRP_0.25_185-293	M=108	2.9e-16	61.6	0.6	4.8e-16	60.9	0.6	1.4	1
34655.aln_RDRP_0.25_192-315	M=116	2.8e-16	61.7	0.4	7.5e-16	60.3	0.4	1.8	1
27404.aln_RDRP_0.25_204-323	M=119	2.3e-16	62.2	0.4	3.8e-16	61.5	0.4	1.4	1
54596.aln_RDRP_0.25_1-121	M=120	2.2e-16	62.2	0.2	4e-16	61.4	0.2	1.5	1
25779.aln_RDRP_0.25_201-317	M=116	2.2e-16	62.6	0.2	3.9e-16	61.8	0.2	1.4	1
34516.aln_RDRP_0.25_185-290	M=105	2.1e-16	62	0.2	3.6e-16	61.2	0.2	1.4	1
28937.aln_RDRP_0.25_202-308	M=106	2.1e-16	62.4	0.3	4.3e-16	61.4	0.3	1.5	1
56061.aln_RDRP_0.25_1-117	M=116	2e-16	62.3	0.2	3.7e-16	61.5	0.2	1.5	1
59684.aln_RDRP_0.25_1-111	M=109	2e-16	62.2	0.3	3.5e-16	61.4	0.3	1.4	1
54634.aln_RDRP_0.25_1-121	M=118	1.8e-16	62.4	0.6	1.3e-15	59.6	0.1	2.4	2
55601.aln_RDRP_0.25_1-118	M=117	1.8e-16	62.1	0.3	3.8e-16	61.1	0.3	1.6	1
58344.aln_RDRP_0.25_1-113	M=112	1.5e-16	62.6	0.3	2.7e-16	61.8	0.3	1.5	1
31858.aln_RDRP_0.25_167-334	M=167	1.4e-16	63	0.4	2.6e-16	62.1	0.4	1.4	1
27006.aln_RDRP_0.25_207-327	M=120	1.3e-16	62.8	0.1	2.4e-16	61.9	0.1	1.5	1
4731.aln_RDRP_0.25_240-360	M=120	1.3e-16	62.9	0.2	2.6e-16	61.9	0.2	1.5	1
30793.aln_RDRP_0.25_180-288	M=108	1.3e-16	62.6	0.5	2.3e-16	61.8	0.5	1.4	1
55863.aln_RDRP_0.25_1-118	M=116	1.2e-16	63.2	0.1	2.7e-16	62.1	0.1	1.6	1
21802.aln_RDRP_0.25_214-329	M=115	1.2e-16	62.9	0.1	2.2e-16	62.1	0.1	1.4	1
9358.aln_RDRP_0.25_210-330	M=120	1.2e-16	62.9	0.2	2.4e-16	62	0.2	1.5	1
5145.aln_RDRP_0.25_241-361	M=120	1.1e-16	63.2	0.1	2e-16	62.3	0.1	1.5	1
55918.aln_RDRP_0.25_1-118	M=112	1.1e-16	62.9	2.3	1.2e-16	62.7	0.2	2.2	2
17486.aln_RDRP_0.25_253-360	M=107	1e-16	62.9	0.2	2e-16	62	0.2	1.5	1
32835.aln_RDRP_0.25_182-290	M=108	8.9e-17	63.3	0.4	1.9e-16	62.2	0.4	1.6	1
5918.aln_RDRP_0.25_267-375	M=108	7.4e-17	63.9	0.7	1.5e-16	63	0.4	1.7	1
29996.aln_RDRP_0.25_198-303	M=101	7.1e-17	63.5	0.8	1.8e-16	62.2	0.8	1.7	1
60248.aln_RDRP_0.25_1-109	M=108	5.7e-17	63.9	0.1	1.1e-16	63	0.1	1.5	1
5834.aln_RDRP_0.25_229-349	M=120	5.4e-17	64.1	0.1	1.1e-16	63.1	0.1	1.6	1
32453.aln_RDRP_0.25_1-440	M=434	5.3e-17	64.1	0	8e-17	63.5	0	1.2	1
25238.aln_RDRP_0.25_5-434	M=429	5.3e-17	63.9	0.2	1.1e-16	62.9	0.2	1.4	1
62967.aln_RDRP_0.25_1-104	M=103	5.2e-17	64.2	0.6	9.5e-17	63.4	0.6	1.4	1
56079.aln_RDRP_0.25_25-113	M=88	5.1e-17	64.2	0.1	1.3e-16	62.9	0.1	1.8	1
31929.aln_RDRP_0.25_191-308	M=114	3.6e-17	64.4	0.1	6.8e-17	63.6	0.1	1.5	1
4873.aln_RDRP_0.25_250-370	M=120	3.5e-17	64.7	0.2	7.3e-17	63.7	0.2	1.6	1
33560.aln_RDRP_0.25_93-300	M=207	3.5e-17	65.2	0.1	8.4e-17	64	0	1.7	1
29403.aln_RDRP_0.25_200-304	M=104	3.5e-17	64.4	1.4	6.4e-17	63.6	1.4	1.5	1
31327.aln_RDRP_0.25_190-305	M=115	3.4e-17	64.3	0.1	6.6e-17	63.4	0.1	1.5	1
44968.aln_RDRP_0.25_211-285	M=74	3.3e-17	64.6	0.8	6e-17	63.7	0.8	1.5	1
27763.aln_RDRP_0.25_198-306	M=108	2.7e-17	65.2	0.9	4.9e-17	64.4	0.9	1.4	1
44098.aln_RDRP_0.25_195-303	M=107	2.7e-17	65.1	0.2	5e-17	64.3	0.2	1.4	1
35593.aln_RDRP_0.25_193-299	M=106	2.7e-17	65.3	0.3	5.4e-17	64.3	0.3	1.5	1
61136.aln_RDRP_0.25_1-108	M=106	2.6e-17	65.1	0.1	8e-17	63.5	0.1	1.9	1
20003.aln_RDRP_0.25_218-333	M=115	2.4e-17	65.2	0.2	4.5e-17	64.3	0.2	1.5	1
61495.aln_RDRP_0.25_1-107	M=106	2.4e-17	65.4	0.8	4.6e-17	64.5	0.8	1.5	1
24453.aln_RDRP_0.25_195-459	M=264	1.9e-17	65.7	0.1	3.1e-17	65	0.1	1.3	1
55336.aln_RDRP_0.25_1-119	M=118	1.9e-17	65.3	0.1	8e-17	63.4	0	2	2
32876.aln_RDRP_0.25_179-287	M=108	1.6e-17	65.6	0.4	3.4e-17	64.5	0.4	1.6	1
7221.aln_RDRP_0.25_223-331	M=107	1.6e-17	65.9	0.3	3.3e-17	64.9	0.3	1.6	1
34660.aln_RDRP_0.25_204-285	M=81	1.6e-17	65.7	0.9	3.9e-17	64.4	0.9	1.6	1
34514.aln_RDRP_0.25_188-299	M=111	1.6e-17	65.6	0.3	3e-17	64.8	0.3	1.5	1
35056.aln_RDRP_0.25_175-281	M=106	1.4e-17	65.8	0.1	2.8e-17	64.8	0.1	1.5	1
27762.aln_RDRP_0.25_200-315	M=115	1.4e-17	65.9	0.2	3e-17	64.8	0.2	1.6	1
37360.aln_RDRP_0.25_178-296	M=116	1.3e-17	65.9	0.1	3.1e-17	64.7	0.1	1.7	1
29402.aln_RDRP_0.25_198-309	M=103	1.3e-17	66.1	1.1	1.3e-17	66.1	1.1	1.6	1
61688.aln_RDRP_0.25_1-107	M=106	1.2e-17	66.1	0	2.5e-17	65.1	0	1.6	1
7219.aln_RDRP_0.25_205-325	M=120	1.1e-17	66	0.2	2.8e-17	64.8	0.2	1.7	1
35233.aln_RDRP_0.25_207-327	M=120	1.1e-17	66.3	0.1	2e-17	65.4	0.1	1.4	1
31936.aln_RDRP_0.25_199-309	M=105	9.1e-18	66.5	0.8	1.6e-17	65.7	0.8	1.4	1
5557.aln_RDRP_0.25_232-352	M=120	8.5e-18	66.8	0.2	1.8e-17	65.7	0.2	1.6	1
15878.aln_RDRP_0.25_224-341	M=116	8.3e-18	66.8	0.1	1.5e-17	66	0.1	1.4	1
35404.aln_RDRP_0.25_190-293	M=100	8.2e-18	66.7	1.3	1.1e-17	66.2	0.4	1.7	1
28289.aln_RDRP_0.25_228-334	M=106	8e-18	66.8	0.4	1.4e-17	66	0.4	1.4	1
32184.aln_RDRP_0.25_195-301	M=106	7.5e-18	67	0.5	1.4e-17	66.1	0.5	1.5	1
27016.aln_RDRP_0.25_197-314	M=117	7.2e-18	67.1	0.1	1.3e-17	66.2	0.1	1.4	1
26623.aln_RDRP_0.25_201-317	M=116	7.2e-18	66.8	0.3	1.2e-17	66.1	0.3	1.3	1
46483.aln_RDRP_0.25_201-307	M=106	6.7e-18	67	0.5	1.2e-17	66.2	0.5	1.4	1
53924.aln_RDRP_0.25_1-124	M=123	6.4e-18	67.3	2.3	5.1e-17	64.4	2.3	2.1	1
58409.aln_RDRP_0.25_1-113	M=112	6.1e-18	67.3	0.2	1.2e-17	66.4	0.2	1.5	1
28608.aln_RDRP_0.25_186-347	M=161	5.5e-18	67.4	0.8	1e-17	66.5	0.8	1.4	1
6497.aln_RDRP_0.25_232-352	M=120	4.9e-18	67.4	0.3	1.2e-17	66.1	0.3	1.7	1
28598.aln_RDRP_0.25_207-320	M=113	4.3e-18	67.4	0.6	8.4e-18	66.5	0.6	1.5	1
29681.aln_RDRP_0.25_198-306	M=103	4.3e-18	67.5	1.2	7.8e-18	66.6	1.2	1.4	1
22275.aln_RDRP_0.25_215-330	M=115	3.7e-18	67.6	0.1	6.6e-18	66.8	0.1	1.4	1
46185.aln_RDRP_0.25_127-232	M=105	3.6e-18	67.9	1.3	6.6e-18	67.1	0.6	1.8	2
56054.aln_RDRP_0.25_1-117	M=116	3.6e-18	68.1	0.1	6.3e-18	67.3	0.1	1.4	1
32180.aln_RDRP_0.25_187-297	M=109	3.4e-18	68	0.3	5.9e-18	67.2	0.3	1.4	1
31861.aln_RDRP_0.25_196-286	M=87	3.3e-18	67.4	0.4	6.8e-18	66.4	0.4	1.6	1
21801.aln_RDRP_0.25_215-334	M=116	2.8e-18	68.4	0.2	5e-18	67.6	0.2	1.4	1
33129.aln_RDRP_0.25_178-286	M=108	2.5e-18	68.4	0.8	4.7e-18	67.6	0.8	1.5	1
4606.aln_RDRP_0.25_241-361	M=120	2.3e-18	68.6	0.1	4.9e-18	67.5	0.1	1.6	1
30878.aln_RDRP_0.25_190-306	M=116	2.2e-18	68.8	0.3	4.2e-18	68	0.3	1.4	1
25400.aln_RDRP_0.25_205-319	M=114	2.1e-18	68.7	0.3	4e-18	67.8	0.3	1.5	1
4826.aln_RDRP_0.25_238-358	M=120	1.8e-18	68.7	0.2	3.5e-18	67.8	0.2	1.5	1
28731.aln_RDRP_0.25_192-310	M=116	1.7e-18	68.5	0.1	3.2e-18	67.6	0.1	1.5	1
35237.aln_RDRP_0.25_168-274	M=106	1.4e-18	69	0.3	2.4e-18	68.2	0.3	1.4	1
61500.aln_RDRP_0.25_1-107	M=106	1.4e-18	69.3	0.5	2.8e-18	68.3	0.5	1.5	1
4559.aln_RDRP_0.25_281-401	M=119	1.2e-18	69.4	0.1	2.4e-18	68.5	0.1	1.5	1
27406.aln_RDRP_0.25_200-316	M=116	1.2e-18	69.4	0.3	2e-18	68.6	0.3	1.4	1
24984.aln_RDRP_0.25_202-323	M=116	1.2e-18	69.6	0.5	2.4e-18	68.7	0.5	1.5	1
4228.aln_RDRP_0.25_315-431	M=115	1.1e-18	69.5	0.4	2.4e-18	68.5	0.4	1.5	1
56057.aln_RDRP_0.25_1-117	M=116	1.1e-18	69.7	0.1	1.9e-18	68.9	0.1	1.4	1
28394.aln_RDRP_0.25_199-314	M=115	8.3e-19	70	0.2	1.7e-18	69	0.2	1.6	1
35008.aln_RDRP_0.25_189-308	M=116	7e-19	70.1	0.3	3.3e-18	68	0.2	2.2	2
27616.aln_RDRP_0.25_199-314	M=115	6.3e-19	70.2	0.3	1.1e-18	69.4	0.3	1.4	1
30585.aln_RDRP_0.25_189-297	M=108	6.1e-19	70.3	0.7	1e-18	69.5	0.7	1.4	1
25628.aln_RDRP_0.25_202-318	M=116	5.7e-19	70.5	0.2	1.1e-18	69.5	0.2	1.5	1
25227.aln_RDRP_0.25_224-336	M=105	5.2e-19	70.8	0.8	1e-18	69.8	0.8	1.5	1
20450.aln_RDRP_0.25_215-331	M=116	5.1e-19	70.8	0.2	9.1e-19	70	0.2	1.4	1
34302.aln_RDRP_0.25_184-290	M=106	4.7e-19	70.8	0.8	8.9e-19	70	0.8	1.5	1
56719.aln_RDRP_0.25_1-116	M=115	4.7e-19	70.8	0.6	8.5e-19	70	0.6	1.4	1
29085.aln_RDRP_0.25_1-450	M=448	4.5e-19	70.5	0	6.2e-19	70	0	1.2	1
18719.aln_RDRP_0.25_201-357	M=156	4.4e-19	70.8	0.2	6.8e-19	70.1	0.2	1.3	1
29677.aln_RDRP_0.25_199-314	M=114	4.1e-19	70.8	0.3	8.7e-19	69.7	0.3	1.6	1
26624.aln_RDRP_0.25_205-321	M=116	4e-19	70.8	0.2	7.5e-19	70	0.2	1.5	1
29071.aln_RDRP_0.25_38-351	M=313	3.2e-19	71.4	0.1	5.1e-19	70.8	0.1	1.2	1
29416.aln_RDRP_0.25_1-449	M=448	3e-19	71.2	0.2	4.5e-19	70.6	0.2	1.2	1
31132.aln_RDRP_0.25_200-316	M=115	2.9e-19	71.5	0.1	5.3e-19	70.7	0.1	1.5	1
40604.aln_RDRP_0.25_166-273	M=105	2.6e-19	71.8	0.6	4.8e-19	70.9	0.6	1.4	1
61108.aln_RDRP_0.25_1-108	M=107	2.4e-19	71.4	0.3	5.7e-19	70.3	0.3	1.6	1
29409.aln_RDRP_0.25_1-449	M=448	2.3e-19	71.8	0	3.2e-19	71.2	0	1.1	1
5985.aln_RDRP_0.25_262-383	M=121	1.8e-19	72.5	2	8.6e-19	70.3	2	2	1
33370.aln_RDRP_0.25_2-435	M=431	1.8e-19	72.6	0	2.9e-19	71.9	0	1.2	1
35236.aln_RDRP_0.25_176-284	M=106	1.5e-19	72.3	0.7	3.5e-19	71.2	0.7	1.6	1
5558.aln_RDRP_0.25_232-352	M=120	1.4e-19	72.5	0.2	3e-19	71.4	0.2	1.6	1
32877.aln_RDRP_0.25_178-287	M=108	9.3e-20	72.9	0.7	1.7e-19	72	0.7	1.5	1
24607.aln_RDRP_0.25_210-316	M=105	6.2e-20	73.6	0.7	1.2e-19	72.6	0.7	1.5	1
5418.aln_RDRP_0.25_273-382	M=109	5.8e-20	73.7	0.5	1e-19	72.9	0.5	1.4	1
20005.aln_RDRP_0.25_215-331	M=115	5.5e-20	73.9	0.3	9.8e-20	73.1	0.3	1.4	1
60261.aln_RDRP_0.25_1-109	M=108	5.1e-20	74	0.1	9.8e-20	73	0.1	1.5	1
29988.aln_RDRP_0.25_191-309	M=116	4.8e-20	73.6	0.2	9.4e-20	72.6	0.2	1.5	1
28609.aln_RDRP_0.25_74-305	M=231	4.4e-20	74.2	0.1	7.2e-20	73.5	0.1	1.3	1
17071.aln_RDRP_0.25_222-338	M=116	4.4e-20	74.2	0.4	7.4e-20	73.5	0.4	1.4	1
32668.aln_RDRP_0.25_2-437	M=432	3.6e-20	74.4	0	5e-20	73.9	0	1.2	1
30502.aln_RDRP_0.25_191-312	M=116	3.1e-20	74.2	0.1	7.7e-20	73	0.1	1.7	1
19149.aln_RDRP_0.25_218-333	M=115	3e-20	74.5	0.2	5.8e-20	73.6	0.2	1.5	1
4121.aln_RDRP_0.25_273-394	M=120	2.8e-20	74.7	0.2	5.4e-20	73.8	0.2	1.5	1
33144.aln_RDRP_0.25_96-278	M=178	2.7e-20	75.3	0	5.6e-20	74.2	0	1.5	1
33546.aln_RDRP_0.25_191-307	M=116	2.7e-20	74.5	0.3	6.6e-20	73.3	0.3	1.7	1
20449.aln_RDRP_0.25_217-332	M=115	2.5e-20	74.6	0.1	4.5e-20	73.8	0.1	1.5	1
29989.aln_RDRP_0.25_194-312	M=116	2.1e-20	74.7	0.2	4.3e-20	73.7	0.2	1.5	1
46511.aln_RDRP_0.25_122-230	M=108	1.7e-20	75.3	0.3	3.3e-20	74.4	0.3	1.5	1
60986.aln_RDRP_0.25_1-108	M=107	1.6e-20	75.5	0.5	4.5e-20	74	0.5	1.8	1
60975.aln_RDRP_0.25_1-109	M=107	1.6e-20	75.5	0.2	3e-20	74.6	0.2	1.5	1
34256.aln_RDRP_0.25_197-303	M=106	1.3e-20	76.2	0.7	2.4e-20	75.2	0.7	1.5	1
32430.aln_RDRP_0.25_187-302	M=115	1.2e-20	75.8	0.2	2.7e-20	74.7	0.2	1.6	1
11833.aln_RDRP_0.25_245-351	M=106	1.2e-20	75.9	0.5	2.2e-20	75.2	0.5	1.4	1
32653.aln_RDRP_0.25_174-284	M=104	9.4e-21	76	0.1	1.8e-20	75.1	0.1	1.5	1
30288.aln_RDRP_0.25_193-309	M=114	7.8e-21	76.2	0.1	1.6e-20	75.3	0.1	1.5	1
37317.aln_RDRP_0.25_134-356	M=222	7.2e-21	77	0.3	9.8e-21	76.5	0.3	1.2	1
9036.aln_RDRP_0.25_240-348	M=108	6e-21	76.7	0.7	1.1e-20	75.9	0.7	1.4	1
21491.aln_RDRP_0.25_1-460	M=459	5.6e-21	76.9	1.1	7.7e-19	69.9	1.1	2.2	1
18315.aln_RDRP_0.25_219-335	M=116	5.4e-21	77.2	0.2	9.7e-21	76.4	0.2	1.4	1
34081.aln_RDRP_0.25_182-287	M=104	4.6e-21	77.4	0.1	8.8e-21	76.5	0.1	1.5	1
32173.aln_RDRP_0.25_189-305	M=116	4.4e-21	77	0.2	9.3e-21	75.9	0.2	1.6	1
29672.aln_RDRP_0.25_193-312	M=118	3.7e-21	77.1	0.1	6.9e-21	76.2	0.1	1.5	1
19577.aln_RDRP_0.25_219-334	M=115	3.5e-21	77.3	0.2	6.2e-21	76.5	0.2	1.4	1
10038.aln_RDRP_0.25_253-360	M=106	3.4e-21	77.7	0.8	6.2e-21	76.9	0.8	1.4	1
20002.aln_RDRP_0.25_216-332	M=116	3.4e-21	77.7	0.3	6.6e-21	76.8	0.3	1.5	1
31148.aln_RDRP_0.25_87-438	M=349	2.7e-21	78.4	0	4.1e-21	77.8	0	1.3	1
19576.aln_RDRP_0.25_216-333	M=116	2.7e-21	77.9	0.4	5.1e-21	77	0.4	1.5	1
27939.aln_RDRP_0.25_203-309	M=106	2.5e-21	78.1	0.7	4.4e-21	77.3	0.7	1.4	1
8057.aln_RDRP_0.25_242-364	M=121	1.9e-21	78.7	2.3	8.6e-21	76.6	2.3	2	1
20001.aln_RDRP_0.25_216-332	M=116	1.4e-21	78.9	0.3	2.6e-21	78	0.3	1.5	1
32182.aln_RDRP_0.25_1-432	M=431	1.3e-21	79.2	0.1	2e-21	78.5	0.1	1.2	1
9680.aln_RDRP_0.25_252-359	M=106	1.1e-21	79.3	0.5	2.1e-21	78.4	0.5	1.5	1
32874.aln_RDRP_0.25_184-302	M=118	1e-21	79.3	0.6	2.3e-21	78.1	0.6	1.6	1
29673.aln_RDRP_0.25_196-314	M=116	9.9e-22	79	0.2	2e-21	78	0.2	1.5	1
28087.aln_RDRP_0.25_191-309	M=118	9.1e-22	79.2	0.1	2.2e-21	78	0.1	1.7	1
30208.aln_RDRP_0.25_189-301	M=110	8.8e-22	79.3	0.5	1.6e-21	78.5	0.5	1.4	1
29901.aln_RDRP_0.25_192-302	M=110	8e-22	79.7	0.5	1.4e-21	78.9	0.5	1.4	1
33740.aln_RDRP_0.25_184-294	M=109	7.9e-22	79.4	0.8	1.5e-21	78.4	0.8	1.5	1
42646.aln_RDRP_0.25_161-395	M=234	6e-22	80.4	0.1	8.3e-22	79.9	0.1	1.2	1
28091.aln_RDRP_0.25_195-312	M=117	5.3e-22	80.3	0.2	9.8e-22	79.4	0.2	1.5	1
34115.aln_RDRP_0.25_178-286	M=108	4.3e-22	80.6	0.8	7.9e-22	79.7	0.8	1.4	1
20448.aln_RDRP_0.25_220-337	M=116	4.1e-22	80.6	0.3	7.3e-22	79.8	0.3	1.4	1
33345.aln_RDRP_0.25_183-292	M=109	2.7e-22	81.4	0.7	6.2e-22	80.2	0.7	1.6	1
17070.aln_RDRP_0.25_221-337	M=116	2.4e-22	81.5	0.3	4.4e-22	80.7	0.3	1.5	1
30597.aln_RDRP_0.25_63-350	M=287	2e-22	82	0	3.2e-22	81.4	0	1.3	1
31933.aln_RDRP_0.25_7-429	M=422	1.7e-22	81.6	0.1	6.2e-22	79.8	0.1	1.8	1
62292.aln_RDRP_0.25_1-106	M=105	1.3e-22	82.7	0.8	3e-22	81.5	0.8	1.7	1
36480.aln_RDRP_0.25_193-299	M=106	9.2e-23	82.8	0.5	2e-22	81.7	0.5	1.6	1
30007.aln_RDRP_0.25_1-451	M=446	8.9e-23	82.9	0	1.3e-22	82.3	0	1.2	1
27011.aln_RDRP_0.25_119-456	M=337	5.3e-23	84.3	0.8	1e-22	83.3	0.8	1.4	1
34875.aln_RDRP_0.25_186-290	M=104	4.9e-23	83.6	0.6	1e-22	82.6	0.6	1.5	1
41889.aln_RDRP_0.25_176-285	M=109	4.4e-23	83.5	0.4	8.2e-23	82.6	0.4	1.5	1
35059.aln_RDRP_0.25_177-282	M=104	4.3e-23	83.8	0.1	8.4e-23	82.8	0.1	1.5	1
5756.aln_RDRP_0.25_283-401	M=117	1.7e-23	84.9	0.1	3.1e-23	84.1	0.1	1.4	1
30289.aln_RDRP_0.25_193-311	M=118	1.2e-23	85.1	0.2	2.4e-23	84.2	0.2	1.5	1
33937.aln_RDRP_0.25_174-280	M=106	1e-23	85.6	0.4	1.9e-23	84.7	0.4	1.4	1
24166.aln_RDRP_0.25_2-464	M=462	7.2e-24	86.5	0.1	1.3e-23	85.7	0.1	1.3	1
34882.aln_RDRP_0.25_178-286	M=106	1.3e-24	88.5	0.7	2.3e-24	87.7	0.7	1.4	1
60498.aln_RDRP_0.25_1-109	M=108	1.1e-24	89	0.5	2e-24	88.2	0.5	1.4	1
33365.aln_RDRP_0.25_2-436	M=432	6.7e-25	90.2	0	1.1e-24	89.6	0	1.3	1
5983.aln_RDRP_0.25_279-396	M=117	6.6e-25	89.5	0.2	1.3e-24	88.5	0.2	1.5	1
33936.aln_RDRP_0.25_169-276	M=106	3e-25	90.4	0.5	5.2e-25	89.7	0.5	1.4	1
28730.aln_RDRP_0.25_194-312	M=118	2.1e-25	90.7	0.3	4.3e-25	89.7	0.3	1.5	1
61501.aln_RDRP_0.25_1-107	M=106	1.8e-25	91.4	0.3	3.5e-25	90.5	0.3	1.5	1
33344.aln_RDRP_0.25_178-287	M=109	1.1e-25	92	0.6	1.9e-25	91.2	0.6	1.4	1
27409.aln_RDRP_0.25_75-457	M=380	8.3e-26	92.8	0	1.3e-25	92.1	0	1.3	1
34877.aln_RDRP_0.25_188-296	M=107	6.2e-26	93	1	1.3e-25	91.9	1	1.6	1
35051.aln_RDRP_0.25_204-293	M=89	5.5e-26	92.9	0.2	1.3e-25	91.7	0.2	1.6	1
42892.aln_RDRP_0.25_141-249	M=107	3.8e-26	93.6	0.5	6.9e-26	92.7	0.5	1.5	1
34117.aln_RDRP_0.25_179-288	M=108	1.4e-26	95.2	0.9	2.4e-26	94.4	0.9	1.4	1
34880.aln_RDRP_0.25_170-277	M=107	1.4e-26	94.8	0.4	2.3e-26	94.1	0.4	1.3	1
34306.aln_RDRP_0.25_182-291	M=108	7.7e-27	95.7	0.7	1.4e-26	94.8	0.7	1.4	1
34702.aln_RDRP_0.25_186-298	M=105	6.4e-27	95.9	1.4	1.1e-26	95.1	1.4	1.4	1
33131.aln_RDRP_0.25_182-290	M=108	5.7e-27	96.5	0.6	1.1e-26	95.6	0.6	1.5	1
34704.aln_RDRP_0.25_178-284	M=106	5.3e-27	96.5	0.9	5.3e-27	96.5	0.9	1.8	1
32878.aln_RDRP_0.25_179-288	M=108	5.1e-27	96.3	0.5	9.4e-27	95.4	0.5	1.5	1
34873.aln_RDRP_0.25_18-405	M=387	6.2e-28	99.7	0	8.5e-28	99.3	0	1.1	1
62096.aln_RDRP_0.25_1-106	M=105	6e-28	99.2	0.5	1.2e-27	98.3	0.5	1.5	1
33741.aln_RDRP_0.25_177-286	M=107	2.4e-28	100.7	1	5.3e-28	99.6	1	1.6	1
55633.aln_RDRP_0.25_1-118	M=117	2.4e-28	100.6	0.6	4.2e-28	99.8	0.6	1.4	1
32435.aln_RDRP_0.25_183-301	M=118	2e-28	101.1	0.2	3.3e-28	100.4	0.2	1.4	1
33346.aln_RDRP_0.25_182-291	M=108	1.3e-28	101.5	0.7	2.3e-28	100.7	0.7	1.4	1
60446.aln_RDRP_0.25_1-109	M=108	1.2e-28	101.8	0.6	2.5e-28	100.8	0.6	1.6	1
60508.aln_RDRP_0.25_1-109	M=108	6.2e-29	102.5	0.6	1.1e-28	101.7	0.6	1.4	1
34076.aln_RDRP_0.25_183-300	M=117	5.8e-29	102.9	0.9	1.1e-28	102	0.9	1.5	1
33548.aln_RDRP_0.25_177-287	M=108	5.4e-29	102.7	0.7	9.8e-29	101.9	0.7	1.4	1
33880.aln_RDRP_0.25_183-295	M=108	4.2e-29	103.1	0.7	7.4e-29	102.3	0.7	1.4	1
46512.aln_RDRP_0.25_73-182	M=106	2.3e-29	104	1	4.9e-29	103	1	1.6	1
61469.aln_RDRP_0.25_1-107	M=106	1.5e-29	104.6	0.5	3.2e-29	103.6	0.5	1.6	1
24605.aln_RDRP_0.25_186-250	M=62	9.9e-30	104.4	0.6	2.2e-29	103.3	0.6	1.6	1
60237.aln_RDRP_0.25_1-109	M=108	2.4e-30	106.9	0.6	4.7e-30	106	0.6	1.5	1
34304.aln_RDRP_0.25_1-423	M=422	1.7e-30	108.3	0	2.1e-30	108	0	1.1	1
17489.aln_RDRP_0.25_55-477	M=422	1.5e-30	108.1	0.1	2.2e-30	107.5	0.1	1.1	1
30587.aln_RDRP_0.25_221-300	M=79	8e-31	108	0.9	1.7e-30	106.9	0.9	1.5	1
30881.aln_RDRP_0.25_9-328	M=319	7e-31	109.8	0	1.1e-30	109.2	0	1.2	1
57495.aln_RDRP_0.25_1-115	M=114	1.9e-31	111.1	0.3	3.1e-31	110.3	0.3	1.4	1
34305.aln_RDRP_0.25_2-420	M=416	9e-32	112.8	0	1.2e-31	112.3	0	1.1	1
24605.aln_RDRP_0.25_259-311	M=52	3.5e-32	112.4	1.5	3.5e-32	112.4	1.5	1.8	2
30882.aln_RDRP_0.25_233-299	M=66	1.3e-32	114	1.5	1.3e-32	114	1.5	1.8	2
35595.aln_RDRP_0.25_177-289	M=108	2e-33	116.9	0.6	4.2e-33	115.9	0.6	1.6	1
34472.aln_RDRP_0.25_179-289	M=109	4.3e-34	119.2	0.6	9e-34	118.1	0.6	1.6	1
35053.aln_RDRP_0.25_177-284	M=107	1.9e-34	120.4	0.4	3.3e-34	119.6	0.4	1.4	1
45221.aln_RDRP_0.25_195-304	M=109	7.7e-35	121.8	0.6	1.4e-34	121	0.6	1.4	1
25782.aln_RDRP_0.25_228-305	M=71	5e-35	121.6	1.9	1.2e-34	120.3	1.9	1.7	1
31140.aln_RDRP_0.25_183-302	M=119	3.6e-35	122.6	0.3	7e-35	121.7	0.3	1.5	1
27017.aln_RDRP_0.25_1-447	M=445	2.7e-35	124.3	0	3.8e-35	123.9	0	1.1	1
30210.aln_RDRP_0.25_187-306	M=119	1.3e-35	124.1	0.3	2.3e-35	123.3	0.3	1.4	1
25784.aln_RDRP_0.25_180-297	M=117	7e-36	125.1	0.2	1.2e-35	124.4	0.2	1.3	1
17487.aln_RDRP_0.25_232-340	M=108	6.2e-36	125.1	0.5	1.2e-35	124.2	0.5	1.5	1
34703.aln_RDRP_0.25_181-290	M=108	2.3e-36	126.5	0.8	3.9e-36	125.8	0.8	1.4	1
22837.aln_RDRP_0.25_234-308	M=74	2.1e-36	125.9	2.2	3.8e-36	125.1	2.2	1.5	1
34879.aln_RDRP_0.25_179-287	M=108	1.5e-36	127.3	0.2	2.9e-36	126.3	0.2	1.5	1
35407.aln_RDRP_0.25_16-421	M=404	1.4e-36	128.6	0	1.8e-36	128.2	0	1.2	1
30508.aln_RDRP_0.25_187-306	M=119	8.8e-37	127.9	0.3	1.6e-36	127.1	0.3	1.4	1
28938.aln_RDRP_0.25_186-313	M=125	6.8e-37	128.6	2.3	2.2e-36	126.9	2.3	1.9	1
33935.aln_RDRP_0.25_173-281	M=106	4.4e-37	128.7	1	7.4e-37	128	1	1.4	1
34520.aln_RDRP_0.25_179-287	M=108	2.4e-37	129.7	0.6	4.8e-37	128.7	0.6	1.5	1
29614.aln_RDRP_0.25_184-309	M=121	1.9e-37	130.2	1.1	3e-37	129.5	1.1	1.3	1
33738.aln_RDRP_0.25_1-427	M=426	1.2e-37	131.8	0	1.6e-37	131.4	0	1.1	1
18316.aln_RDRP_0.25_227-335	M=108	8.4e-38	131	0.5	1.6e-37	130.1	0.5	1.5	1
34518.aln_RDRP_0.25_46-397	M=349	4.7e-38	133.2	0	6.2e-38	132.7	0	1.1	1
35411.aln_RDRP_0.25_174-283	M=108	5.8e-39	134.7	0.8	1.3e-38	133.6	0.8	1.6	1
32434.aln_RDRP_0.25_1-404	M=398	2.3e-39	137.8	0	3.4e-39	137.2	0	1.2	1
29400.aln_RDRP_0.25_184-307	M=122	2.2e-39	136.3	1.1	3.6e-39	135.6	1.1	1.3	1
38310.aln_RDRP_0.25_176-285	M=109	1.8e-39	136.6	0.7	3.1e-39	135.8	0.7	1.4	1
33347.aln_RDRP_0.25_182-291	M=108	1.2e-39	136.9	0.8	2.2e-39	136	0.8	1.5	1
32879.aln_RDRP_0.25_191-312	M=117	5.9e-40	138.1	0.7	9.6e-40	137.4	0.7	1.3	1
32604.aln_RDRP_0.25_184-293	M=108	4.5e-40	138.3	0.6	8.3e-40	137.4	0.6	1.5	1
29679.aln_RDRP_0.25_1-436	M=432	4.8e-41	143.2	0.4	2.1e-40	141.1	0.4	1.8	1
31325.aln_RDRP_0.25_186-294	M=108	1.9e-41	142.8	1.3	3.2e-41	142	1.3	1.4	1
34307.aln_RDRP_0.25_180-290	M=108	1.2e-41	143.3	1	2.4e-41	142.4	1	1.5	1
26229.aln_RDRP_0.25_179-294	M=114	1e-41	144.1	0.7	2.1e-41	143.1	0.7	1.5	1
29678.aln_RDRP_0.25_187-310	M=122	2.4e-42	146	1.2	3.8e-42	145.4	1.2	1.3	1
35775.aln_RDRP_0.25_2-393	M=391	3.7e-43	150	0	5.1e-43	149.6	0	1.1	1
26228.aln_RDRP_0.25_181-295	M=113	3.9e-45	155	0.8	6.8e-45	154.2	0.8	1.4	1
35412.aln_RDRP_0.25_5-346	M=341	9.6e-46	158.4	0	1.3e-45	158	0	1.1	1
35960.aln_RDRP_0.25_181-296	M=115	4.9e-47	161.3	0.9	8.4e-47	160.5	0.9	1.4	1
25785.aln_RDRP_0.25_181-299	M=114	4.7e-49	167.5	0.6	8.7e-49	166.6	0.6	1.5	1
27414.aln_RDRP_0.25_181-296	M=115	1.1e-49	169.6	1.2	2.2e-49	168.7	1.2	1.5	1
27413.aln_RDRP_0.25_181-296	M=115	4.2e-50	170.9	1.3	7e-50	170.2	1.3	1.4	1
25783.aln_RDRP_0.25_181-299	M=115	2.5e-53	181.2	1.3	4.4e-53	180.4	1.3	1.4	1
33739.aln_RDRP_0.25_19-344	M=322	8.9e-56	191.5	0	1.2e-55	191.1	0	1.1	1
24606.aln_RDRP_0.25_187-302	M=115	7e-56	189.5	1.4	1.1e-55	188.8	1.4	1.3	1
10630.aln_RDRP_0.25_227-349	M=115	2.3e-57	194.3	1.4	3.9e-57	193.6	1.4	1.4	1
34116.aln_RDRP_0.25_1-428	M=426	1.9e-64	220.2	0	2.6e-64	219.8	0	1.1	1
33934.aln_RDRP_0.25_1-431	M=430	1.6e-70	240.2	0	2.1e-70	239.8	0	1.1	1
33744.aln_RDRP_0.25_9-384	M=370	8.6e-101	340	0	1.1e-100	339.7	0	1.1	1
28094.aln_RDRP_0.25_1-442	M=440	2.5e-172	575.9	0	3.1e-172	575.6	0	1	1
25781.aln_RDRP_0.25_115-451	M=332	2.1e-180	601.1	1.6	2.6e-180	600.8	1.6	1.1	1
25404.aln_RDRP_0.25_1-444	M=442	6.9e-237	788.5	0	7.9e-237	788.3	0	1	1
5879.aln_RDRP_0.25_1-538	M=537	4.8e-147	493.2	0.2	5.3e-147	493	0.2	1	1	AK_1_k141_161789_1	AK_1_k141_161789
39546.aln_RDRP_0.25_1-401	M=396	3.9e-14	54.6	0.3	7.8e-14	53.6	0.3	1.5	1	AK_1_k141_162356_1	AK_1_k141_162356
21317.aln_RDRP_0.25_26-427	M=400	2.5e-17	65.3	0.1	5.2e-17	64.2	0.1	1.5	1
37411.aln_RDRP_0.25_1-412	M=411	3.5e-45	157.1	0.1	4.5e-45	156.8	0.1	1.1	1
37412.aln_RDRP_0.25_1-412	M=408	5.5e-46	159.8	0	7.7e-46	159.3	0	1.2	1
37766.aln_RDRP_0.25_1-408	M=407	4.4e-47	163.3	0.3	8e-47	162.5	0.1	1.5	2
37220.aln_RDRP_0.25_6-416	M=403	3.6e-47	163.5	0.1	5.7e-47	162.9	0.1	1.3	1
36702.aln_RDRP_0.25_1-417	M=414	5.4e-48	166.4	0	6.8e-48	166	0	1.1	1
37044.aln_RDRP_0.25_1-417	M=412	4.6e-50	173.3	0	5.8e-50	173	0	1.1	1
37410.aln_RDRP_0.25_1-411	M=410	1e-52	182	0.1	1.4e-52	181.6	0.1	1.2	1
36516.aln_RDRP_0.25_1-419	M=416	1.1e-71	244.6	0.1	1.6e-71	244.1	0.1	1.2	1
36190.aln_RDRP_0.25_183-296	M=113	6.2e-11	45	0.4	2.9e-10	42.8	0.3	2.1	2	AK_1_k141_167919_1	AK_1_k141_167919
37749.aln_RDRP_0.25_1-410	M=409	5.4e-11	44.2	1.2	7.2e-11	43.8	1.2	1.2	1
40214.aln_RDRP_0.25_115-397	M=282	5.1e-11	44.4	0.9	9.6e-11	43.5	0.9	1.4	1
21198.aln_RDRP_0.25_1-463	M=461	4e-11	44.8	1.2	4.4e-05	24.9	1	2.3	2
55684.aln_RDRP_0.25_1-118	M=117	3.3e-11	45.4	0.8	9e-11	44	0.8	1.8	1
36883.aln_RDRP_0.25_1-417	M=406	1.4e-11	46.2	0.5	2.1e-11	45.7	0.5	1.2	1
37419.aln_RDRP_0.25_1-412	M=411	8.2e-12	47.3	1	1.1e-11	46.9	1	1.1	1
37938.aln_RDRP_0.25_170-287	M=114	5.4e-12	48.3	3.5	1.4e-11	47	0.6	2.6	3
39544.aln_RDRP_0.25_157-274	M=117	1.7e-12	49.8	0.6	3.1e-12	49	0.6	1.4	1
38339.aln_RDRP_0.25_178-295	M=117	1.2e-12	50.2	1	2.9e-12	49	1	1.7	1
30375.aln_RDRP_0.25_1-446	M=443	2.5e-13	51.9	0.9	3.8e-07	31.5	0.4	2.1	2
37402.aln_RDRP_0.25_1-412	M=411	2.2e-13	52.3	0.3	3.2e-13	51.7	0.3	1.2	1
37770.aln_RDRP_0.25_1-410	M=402	8.4e-14	53.5	0.4	1.2e-13	52.9	0.4	1.1	1
11560.aln_RDRP_0.25_17-444	M=426	1.9e-14	55.5	2.5	2.2e-11	45.4	0.2	2.1	2
45913.aln_RDRP_0.25_99-216	M=117	1.3e-14	56.6	0.4	2.5e-14	55.7	0.4	1.4	1
48043.aln_RDRP_0.25_49-163	M=114	6.7e-15	57.6	1.1	1.6e-14	56.5	1.1	1.6	1
39365.aln_RDRP_0.25_186-310	M=123	6.2e-15	57.2	0.5	1.1e-14	56.4	0.5	1.4	1
54585.aln_RDRP_0.25_1-121	M=120	1.2e-16	62.7	0.7	3e-16	61.4	0.7	1.7	1
36707.aln_RDRP_0.25_1-422	M=415	4.2e-17	64.2	1.7	6e-17	63.7	1.7	1.2	1
40356.aln_RDRP_0.25_156-273	M=117	1.4e-18	69.1	0.8	2.6e-18	68.1	0.8	1.5	1
27248.aln_RDRP_0.25_173-287	M=114	6.4e-19	70.1	0.3	1.1e-18	69.3	0.3	1.4	1
37769.aln_RDRP_0.25_179-299	M=116	4.3e-19	70.9	0.7	1.1e-18	69.6	0.7	1.7	1
37310.aln_RDRP_0.25_173-288	M=114	2.9e-19	71.4	0.3	5e-19	70.6	0.3	1.4	1
17883.aln_RDRP_0.25_163-284	M=121	2e-19	72.2	1.3	3.8e-19	71.3	1.3	1.5	1
33809.aln_RDRP_0.25_178-212	M=34	1e-20	75.3	0.2	2.7e-20	74	0.2	1.8	1
48471.aln_RDRP_0.25_21-138	M=115	9.9e-22	79.3	0.8	2.1e-21	78.2	0.8	1.5	1
39364.aln_RDRP_0.25_161-284	M=117	7.5e-22	79.6	0.9	1.6e-21	78.6	0.9	1.5	1
22680.aln_RDRP_0.25_180-301	M=121	5.3e-23	83.2	0.7	1.2e-22	82.1	0.7	1.6	1
35827.aln_RDRP_0.25_188-305	M=115	4e-23	84	0.5	6.7e-23	83.3	0.5	1.4	1
37933.aln_RDRP_0.25_52-409	M=356	2.5e-23	85.1	5.1	1.3e-21	79.5	5.1	2.1	1
36096.aln_RDRP_0.25_162-281	M=117	9.4e-24	85.9	1.3	9.4e-24	85.9	1.3	1.7	2
35639.aln_RDRP_0.25_178-296	M=118	5.6e-25	89.9	2	1.1e-24	89	2	1.5	1
55597.aln_RDRP_0.25_1-118	M=117	4.9e-25	89.9	1.1	8.3e-25	89.2	1.1	1.4	1
18694.aln_RDRP_0.25_189-315	M=121	3.5e-25	90.6	0.8	6.2e-25	89.8	0.8	1.4	1
35003.aln_RDRP_0.25_174-293	M=119	3.2e-25	90.6	0.4	6.5e-25	89.7	0.4	1.5	1
53779.aln_RDRP_0.25_1-125	M=123	1.5e-25	91.8	0.8	2.6e-25	91	0.8	1.4	1
21317.aln_RDRP_0.25_26-427	M=400	5.1e-26	93.9	4.5	6.3e-26	93.6	4.5	1.1	1
53504.aln_RDRP_0.25_1-128	M=121	9.5e-27	95.6	0.3	1.7e-26	94.8	0.3	1.4	1
11338.aln_RDRP_0.25_184-296	M=112	1.9e-27	97.9	1.7	3.2e-27	97.2	0.5	2	3
25216.aln_RDRP_0.25_171-289	M=118	5.3e-31	109.4	1.4	1.1e-30	108.4	1.4	1.5	1
37768.aln_RDRP_0.25_163-289	M=117	3.3e-31	110.1	1.9	6.3e-31	109.2	1.9	1.5	1
51771.aln_RDRP_0.25_26-144	M=118	6e-32	112.2	0.8	1.2e-31	111.2	0.8	1.5	1
35724.aln_RDRP_0.25_177-295	M=118	3.7e-32	113.4	1.4	8.5e-32	112.2	1.4	1.6	1
55261.aln_RDRP_0.25_1-120	M=118	1.7e-32	114.4	0.9	3e-32	113.6	0.9	1.4	1
38337.aln_RDRP_0.25_163-281	M=115	1e-32	115.1	0.8	2.5e-32	113.8	0.8	1.7	1
39912.aln_RDRP_0.25_160-276	M=116	9.8e-33	114.8	1.8	9.8e-33	114.8	1.8	1.7	2
33809.aln_RDRP_0.25_222-305	M=83	3.7e-37	128.2	3	9e-37	126.9	3	1.7	1
39546.aln_RDRP_0.25_1-401	M=396	8.3e-40	139.1	2.4	1.2e-39	138.6	2.4	1.2	1
20865.aln_RDRP_0.25_106-431	M=325	2.8e-41	143.9	2.2	4e-41	143.4	2.2	1.2	1
31846.aln_RDRP_0.25_121-422	M=299	2.1e-48	167.2	5	3e-48	166.7	5	1.2	1
21777.aln_RDRP_0.25_27-388	M=359	8.3e-51	175.2	1.1	1.3e-50	174.6	1.1	1.3	1
32506.aln_RDRP_0.25_188-315	M=116	3e-52	177.7	1.4	6.6e-52	176.5	1.4	1.6	1
31482.aln_RDRP_0.25_193-312	M=118	4.3e-61	206.3	2.3	1e-60	205.1	2.3	1.7	1
36703.aln_RDRP_0.25_157-341	M=180	1.5e-69	235.3	4.1	2.5e-69	234.6	4.1	1.4	1
36702.aln_RDRP_0.25_1-417	M=414	7e-107	360.3	7.6	8.4e-107	360.1	7.6	1.1	1
37766.aln_RDRP_0.25_1-408	M=407	1.8e-107	362.2	6.7	2.2e-107	361.9	6.7	1.1	1
37410.aln_RDRP_0.25_1-411	M=410	2e-110	372	6.4	2.4e-110	371.8	6.4	1.1	1
37220.aln_RDRP_0.25_6-416	M=403	1.8e-113	381.8	7.5	2.3e-113	381.5	7.5	1.1	1
37044.aln_RDRP_0.25_1-417	M=412	5e-114	384	6.6	6.1e-114	383.7	6.6	1.1	1
37411.aln_RDRP_0.25_1-412	M=411	2e-116	391.7	6.4	2.4e-116	391.5	6.4	1	1
37412.aln_RDRP_0.25_1-412	M=408	4.2e-117	394	6.8	5e-117	393.7	6.8	1.1	1
36516.aln_RDRP_0.25_1-419	M=416	7.6e-166	554.8	7.8	9.3e-166	554.5	7.8	1.1	1
199.aln_RDRP_0.25_3142-3241	M=99	5.4e-11	44.7	0.3	1.9e-10	42.9	0.3	2.1	1	AK_1_k141_173692_1	AK_1_k141_173692
25112.aln_RDRP_0.25_60-461	M=401	2.9e-11	45	0.2	5e-11	44.2	0.2	1.3	1
7118.aln_RDRP_0.25_71-520	M=449	1.9e-11	45.6	0.6	3.5e-11	44.8	0.6	1.3	1
22560.aln_RDRP_0.25_1-466	M=462	1.1e-12	49.8	1.6	3.1e-12	48.3	1.6	1.7	1
1124.aln_RDRP_0.25_1699-2149	M=450	7.9e-13	50.3	1.5	2.2e-12	48.8	1.5	1.7	1
9670.aln_RDRP_0.25_215-316	M=101	1.9e-13	52.5	0.2	6.8e-13	50.7	0.2	2.1	1
64.aln_RDRP_0.25_4770-4794	M=24	1.5e-13	52.2	1.4	4.8e-13	50.6	1.4	2	1
15329.aln_RDRP_0.25_116-481	M=365	4.6e-14	54.5	0.3	1.2e-13	53.1	0.3	1.6	1
24743.aln_RDRP_0.25_2-459	M=457	6.7e-15	57.1	0.2	1.6e-14	55.8	0.2	1.6	1
64651.aln_RDRP_0.25_1-101	M=100	5.3e-15	57.6	0.4	3.2e-14	55	0.1	2.7	2
64753.aln_RDRP_0.25_1-101	M=100	1.5e-15	59.2	0.2	6.3e-15	57.2	0.2	2.2	1
23880.aln_RDRP_0.25_2-464	M=462	1.3e-15	59.3	1.1	2.4e-15	58.5	1.1	1.3	1
25927.aln_RDRP_0.25_140-459	M=319	8.1e-16	60.3	0.2	2.2e-15	58.9	0.2	1.7	1
2310.aln_RDRP_0.25_465-607	M=136	5.2e-17	64.2	0	1.7e-16	62.6	0	1.9	2
22098.aln_RDRP_0.25_206-307	M=101	4.5e-17	64.2	0.6	4.5e-17	64.2	0.6	2.3	2
22107.aln_RDRP_0.25_218-307	M=89	1.2e-18	69	0.7	5.5e-18	66.9	0.2	2.5	2
88.aln_RDRP_0.25_4028-4116	M=74	2.8e-20	74.7	2.2	3.1e-20	74.5	0.3	2.2	2
21773.aln_RDRP_0.25_214-315	M=101	1.4e-20	75.7	0.1	6.1e-20	73.7	0.1	2.2	1
64010.aln_RDRP_0.25_1-102	M=101	1e-21	79	0.1	4e-21	77.1	0.1	2.1	1
64.aln_RDRP_0.25_4720-4762	M=36	1.6e-22	81.3	0.9	9.2e-22	78.8	0.4	2.6	2
64558.aln_RDRP_0.25_1-101	M=100	1.2e-23	85.2	0.2	3.8e-23	83.6	0.2	2	1
3370.aln_RDRP_0.25_213-313	M=100	9.5e-24	86	0.3	2.9e-23	84.4	0.3	1.9	1
27528.aln_RDRP_0.25_212-312	M=100	2.8e-24	87.7	0.3	1.2e-23	85.6	0.3	2.2	1
64.aln_RDRP_0.25_4814-4850	M=34	5.8e-25	89.1	0.5	3.6e-19	70.6	0.2	3	2
50.aln_RDRP_0.25_5128-5229	M=101	4.2e-25	90.2	0.7	1.6e-23	85.1	0.1	3	2
68.aln_RDRP_0.25_4678-4763	M=76	2.7e-25	90.8	0.3	9.5e-25	89.1	0.3	2.1	1
22105.aln_RDRP_0.25_207-307	M=100	1.6e-25	91.2	0.1	6.5e-25	89.2	0.1	2.2	1
25124.aln_RDRP_0.25_218-318	M=100	6.8e-26	92.3	0.4	2.1e-25	90.8	0.4	1.9	1
64762.aln_RDRP_0.25_1-101	M=100	3e-26	93.9	0.1	1.1e-25	92.1	0.1	2.1	1
64553.aln_RDRP_0.25_1-101	M=100	8.3e-27	95.7	0.6	5.6e-26	93	0.6	2.6	1
64611.aln_RDRP_0.25_1-101	M=100	1.5e-27	97.8	0	8.2e-27	95.4	0	2.5	1
73.aln_RDRP_0.25_4529-4629	M=100	4.4e-28	99.8	0.2	2e-27	97.7	0.2	2.3	1
129.aln_RDRP_0.25_3617-3717	M=100	4.1e-28	99.5	1	1.4e-27	97.8	0.3	2.5	2
54.aln_RDRP_0.25_5012-5119	M=100	1.9e-28	101	0.1	6.8e-28	99.2	0.1	2.1	1
22104.aln_RDRP_0.25_209-309	M=100	1.3e-28	101.2	0.3	1.3e-28	101.2	0.3	2.9	3
22569.aln_RDRP_0.25_207-307	M=100	1.1e-28	101.4	0.2	3.7e-28	99.6	0.2	2	1
118.aln_RDRP_0.25_3696-3796	M=100	1.1e-28	101.4	0.2	5.2e-28	99.3	0.2	2.3	1
21770.aln_RDRP_0.25_215-315	M=100	4.5e-29	102.9	0.3	1.3e-28	101.4	0.3	1.9	1
24320.aln_RDRP_0.25_206-306	M=99	2.3e-29	103.7	2.6	3.5e-29	103.1	0.6	2.5	2
23458.aln_RDRP_0.25_208-308	M=100	8e-30	105	0.3	2.2e-29	103.6	0.3	1.8	1
100.aln_RDRP_0.25_3771-3871	M=100	5.5e-30	105.6	2	1.8e-29	103.9	0.2	3	3
64741.aln_RDRP_0.25_1-101	M=100	4.6e-30	105.9	0	1.2e-29	104.6	0	1.8	1
23464.aln_RDRP_0.25_206-307	M=101	1.3e-30	107.6	0.1	5.7e-30	105.5	0.1	2.3	1
17742.aln_RDRP_0.25_220-320	M=100	1.3e-30	108.1	0.2	3.5e-30	106.7	0.2	1.8	1
26746.aln_RDRP_0.25_206-306	M=100	2.7e-31	110.3	0.5	1e-30	108.5	0.5	2.1	1
22995.aln_RDRP_0.25_206-306	M=100	2.2e-31	110.2	0.2	9.6e-31	108.1	0.2	2.2	1
14598.aln_RDRP_0.25_232-332	M=100	2.2e-31	110.2	0.1	6.9e-31	108.6	0.1	2	1
20898.aln_RDRP_0.25_229-329	M=100	6e-32	112.1	0.2	2.9e-31	109.9	0.2	2.4	1
90.aln_RDRP_0.25_3959-4059	M=100	1.5e-33	117.2	0.2	6e-33	115.2	0.2	2.2	1
21657.aln_RDRP_0.25_208-311	M=100	1.5e-33	117.4	0.3	6.7e-33	115.3	0.3	2.3	1
43.aln_RDRP_0.25_5472-5572	M=100	1.3e-33	117.2	0.2	4.5e-33	115.6	0.2	2	1
22099.aln_RDRP_0.25_214-314	M=100	1e-33	117.7	0.2	4.2e-33	115.7	0.2	2.2	1
76.aln_RDRP_0.25_4406-4506	M=100	6.8e-34	118.3	1.8	1.5e-33	117.2	0.4	2.4	2
70.aln_RDRP_0.25_4628-4728	M=100	1.3e-34	120.8	0.2	4.2e-34	119.2	0.2	2	1
25525.aln_RDRP_0.25_204-304	M=100	1.1e-35	124.2	0.2	4.7e-35	122.1	0.2	2.3	1
159.aln_RDRP_0.25_2999-3464	M=465	1e-35	125.8	1.3	2e-35	124.8	1.3	1.4	1
23460.aln_RDRP_0.25_207-307	M=100	2.5e-36	125.8	0.7	1.1e-35	123.7	0.7	2.3	1
17495.aln_RDRP_0.25_212-312	M=100	1.1e-36	127.4	2.3	1.3e-36	127.1	0.3	2.3	2
2019.aln_RDRP_0.25_1037-1138	M=100	9e-37	127.6	0.2	3.8e-36	125.6	0.2	2.2	1
44347.aln_RDRP_0.25_190-290	M=100	8e-37	127.6	0.2	2.9e-36	125.7	0.2	2.1	1
64557.aln_RDRP_0.25_1-101	M=100	2.4e-37	129.3	0.3	7.2e-37	127.7	0.3	1.9	1
23882.aln_RDRP_0.25_206-306	M=100	7.1e-38	131.1	0.8	6e-37	128.1	0.2	2.8	2
22103.aln_RDRP_0.25_209-309	M=100	5.4e-38	131.3	0.1	1.7e-37	129.7	0.1	2	1
40635.aln_RDRP_0.25_134-234	M=100	4.5e-38	131.7	0.2	1.8e-37	129.8	0.2	2.2	1
45.aln_RDRP_0.25_5550-5651	M=100	7.8e-40	137.3	0.2	2.7e-39	135.6	0.2	2	1
22997.aln_RDRP_0.25_206-306	M=100	1.7e-40	139.4	0.2	6.6e-40	137.6	0.2	2.1	1
24321.aln_RDRP_0.25_206-306	M=100	1.2e-40	139.9	0.3	4.4e-40	138.2	0.3	2.1	1
20860.aln_RDRP_0.25_217-317	M=100	5.4e-41	140.9	0.2	1.4e-40	139.6	0.2	1.8	1
32971.aln_RDRP_0.25_208-308	M=100	5.3e-41	140.9	0.2	2.1e-40	138.9	0.2	2.2	1
18739.aln_RDRP_0.25_216-316	M=100	2.6e-41	142	0.3	1.1e-40	140	0.3	2.2	1
22571.aln_RDRP_0.25_207-307	M=100	2.6e-41	142	0.5	8.1e-41	140.4	0.5	1.9	1
22245.aln_RDRP_0.25_213-311	M=98	5e-42	144.1	0.3	1.6e-41	142.5	0.3	2	1
25934.aln_RDRP_0.25_7-462	M=452	4.7e-43	149.9	5.4	4.7e-43	149.9	5.4	2.2	2
83.aln_RDRP_0.25_4263-4360	M=97	1.7e-45	155.2	0.7	5.6e-45	153.5	0.3	2.3	2
81.aln_RDRP_0.25_4325-4425	M=100	7e-49	166.1	0.5	2.4e-48	164.4	0.5	2.1	1
87.aln_RDRP_0.25_4137-4237	M=100	2.2e-49	167.9	0.5	6.9e-49	166.3	0.5	2	1
79.aln_RDRP_0.25_4361-4461	M=100	5.5e-50	169.9	0.4	2.2e-49	168	0.4	2.2	1
67.aln_RDRP_0.25_4685-4785	M=100	2.3e-50	171	0.4	7.5e-50	169.3	0.4	2	1
56.aln_RDRP_0.25_4886-4986	M=100	1.3e-52	178.2	0.4	3.9e-52	176.7	0.4	1.9	1
78.aln_RDRP_0.25_4372-4472	M=100	1.7e-54	184.1	0.4	6.7e-54	182.2	0.4	2.2	1
2310.aln_RDRP_0.25_617-951	M=329	1.9e-89	302.2	4.1	2.2e-89	302	1.6	2.2	2
20298.aln_RDRP_0.25_1-469	M=468	6.4e-94	317.5	1.4	1.3e-93	316.5	1.4	1.5	1
80.aln_RDRP_0.25_4145-4611	M=466	1.1e-127	428.9	2.6	2.2e-127	427.9	2.6	1.5	1
10038.aln_RDRP_0.25_253-360	M=106	9.8e-11	44.1	0.1	2.6e-10	42.7	0.1	1.8	1	AK_1_k141_18125_1	AK_1_k141_18125
29678.aln_RDRP_0.25_187-310	M=122	9.8e-11	43.9	0.1	2.9e-10	42.4	0.1	1.9	1
31941.aln_RDRP_0.25_178-277	M=99	9.6e-11	44.3	0.2	3e-10	42.7	0.1	1.9	1
60975.aln_RDRP_0.25_1-109	M=107	9.3e-11	44.1	0.1	3.4e-10	42.3	0.1	2	1
31636.aln_RDRP_0.25_2-440	M=438	9.1e-11	43.2	0	1.6e-10	42.4	0	1.3	1
32434.aln_RDRP_0.25_1-404	M=398	8.9e-11	43.6	0.1	1.3e-10	43.1	0.1	1.2	1
31683.aln_RDRP_0.25_178-286	M=108	8.8e-11	43.8	0.3	2.5e-10	42.3	0.1	1.9	2
61012.aln_RDRP_0.25_1-108	M=107	8.5e-11	44.3	0.1	2.2e-10	43	0.1	1.7	1
782.aln_RDRP_0.25_2098-2199	M=101	7.9e-11	44.2	0.1	1.6e-10	43.3	0.1	1.5	1
35008.aln_RDRP_0.25_189-308	M=116	7.2e-11	44.3	0.4	7.2e-09	37.8	0.4	2.7	1
29988.aln_RDRP_0.25_191-309	M=116	7.2e-11	44	0.5	7.6e-09	37.4	0.5	2.6	1
874.aln_RDRP_0.25_2025-2128	M=103	6.9e-11	44.5	0	1.9e-10	43.1	0	1.7	2
33344.aln_RDRP_0.25_178-287	M=109	6.3e-11	44.5	0.3	6.1e-10	41.3	0.1	2.7	3
32657.aln_RDRP_0.25_180-287	M=106	6.3e-11	44.5	0.4	1.6e-10	43.2	0.1	1.8	2
919.aln_RDRP_0.25_1816-2232	M=416	6.2e-11	44.3	0.2	1e-10	43.6	0.2	1.2	1
32182.aln_RDRP_0.25_1-432	M=431	6.1e-11	44	0.4	1.1e-10	43.2	0.4	1.3	1
60508.aln_RDRP_0.25_1-109	M=108	5.9e-11	44.7	0.1	2.3e-10	42.8	0.1	2	2
36480.aln_RDRP_0.25_193-299	M=106	5.7e-11	44.9	0.1	1.6e-10	43.4	0.1	1.8	1
31427.aln_RDRP_0.25_182-280	M=98	5.4e-11	45.1	0.3	5.4e-11	45.1	0.3	2	1
32451.aln_RDRP_0.25_165-259	M=94	5e-11	45.1	0.9	3.7e-10	42.3	0	2.6	2
28087.aln_RDRP_0.25_191-309	M=118	4.9e-11	44.6	1.6	1e-09	40.4	0.4	2.7	1
30597.aln_RDRP_0.25_63-350	M=287	4.7e-11	44.7	0.3	8e-11	43.9	0.3	1.3	1
30289.aln_RDRP_0.25_193-311	M=118	4.2e-11	44.7	1.7	1.8e-09	39.5	0.6	2.6	1
62096.aln_RDRP_0.25_1-106	M=105	4.1e-11	45.1	0.2	1.1e-10	43.8	0.2	1.7	1
19270.aln_RDRP_0.25_1-384	M=378	3.9e-11	44.8	0	6e-11	44.2	0	1.3	1
37360.aln_RDRP_0.25_178-296	M=116	3.9e-11	45	0.3	1.8e-09	39.7	0.3	2.6	1
34530.aln_RDRP_0.25_171-270	M=94	3.8e-11	45.3	0.2	2.7e-10	42.6	0.1	2.4	2
10630.aln_RDRP_0.25_227-349	M=115	3.7e-11	45.4	2	8.3e-11	44.2	0.4	2.4	2
32661.aln_RDRP_0.25_173-272	M=99	3.4e-11	45.4	0.2	8.6e-11	44.1	0.2	1.7	1
30800.aln_RDRP_0.25_20-264	M=244	3.4e-11	45	0.2	7e-11	44	0.2	1.5	1
30007.aln_RDRP_0.25_1-451	M=446	3.1e-11	44.8	0.6	8.5e-11	43.4	0.1	1.8	2
9680.aln_RDRP_0.25_252-359	M=106	2.8e-11	45.8	0.5	7.8e-11	44.4	0.1	2	1
35053.aln_RDRP_0.25_177-284	M=107	2.7e-11	45.9	0.1	6e-11	44.8	0.1	1.6	1
35246.aln_RDRP_0.25_169-264	M=95	2.6e-11	46	0.2	1.3e-10	43.7	0.1	2.1	2
56303.aln_RDRP_0.25_1-118	M=115	2.5e-11	45.8	0.1	0.00035	22.8	0	2.6	2
34117.aln_RDRP_0.25_179-288	M=108	2.4e-11	46.1	0.1	8.5e-11	44.4	0	2	1
64084.aln_RDRP_0.25_1-102	M=101	2e-11	46	0	4.4e-11	44.9	0	1.6	1
62678.aln_RDRP_0.25_1-88	M=85	1.9e-11	46.1	0.2	7.6e-11	44.2	0.1	2.1	2
31696.aln_RDRP_0.25_179-282	M=103	1.9e-11	46.1	0.2	4.7e-11	44.8	0.1	1.8	1
29989.aln_RDRP_0.25_194-312	M=116	1.7e-11	46	1.4	5.7e-10	41.1	0.5	2.7	2
27017.aln_RDRP_0.25_1-447	M=445	1.7e-11	45.9	0.4	3.1e-10	41.7	0.4	2	1
24166.aln_RDRP_0.25_2-464	M=462	1.6e-11	45.8	0.7	8.5e-09	36.8	0.7	2.2	1
34879.aln_RDRP_0.25_179-287	M=108	1.6e-11	46.8	0	3.3e-11	45.7	0	1.6	1
33546.aln_RDRP_0.25_191-307	M=116	1.6e-11	46.2	0.4	1.1e-09	40.3	0.4	2.5	1
30208.aln_RDRP_0.25_189-301	M=110	1.5e-11	46.4	0.1	4.1e-11	45	0.1	1.8	1
879.aln_RDRP_0.25_1824-2260	M=436	1.5e-11	46.2	0.2	3.3e-11	45	0.2	1.6	1
31609.aln_RDRP_0.25_177-279	M=100	1.5e-11	46.6	0.1	1.5e-11	46.6	0.1	2.4	2
58409.aln_RDRP_0.25_1-113	M=112	1.4e-11	46.8	0.1	9.9e-10	40.8	0.1	2.5	1
29674.aln_RDRP_0.25_2-448	M=446	1.3e-11	46.3	0	2.8e-11	45.2	0	1.5	2
34516.aln_RDRP_0.25_185-290	M=105	1.3e-11	46.6	0.2	3.5e-11	45.2	0.2	1.7	1
66617.aln_RDRP_0.25_1-96	M=95	1.2e-11	46.8	0.5	3.1e-11	45.4	0.1	2	1
11833.aln_RDRP_0.25_245-351	M=106	1.2e-11	47	0.5	3.6e-11	45.5	0.1	2	1
30888.aln_RDRP_0.25_180-281	M=99	8.6e-12	47.6	0.2	8.6e-12	47.6	0.2	2.1	2
35595.aln_RDRP_0.25_177-289	M=108	8.4e-12	47.4	0.2	2e-11	46.2	0.2	1.7	1
32453.aln_RDRP_0.25_1-440	M=434	8.3e-12	47	0.1	1.5e-11	46.2	0.1	1.4	1
17487.aln_RDRP_0.25_232-340	M=108	7.5e-12	47.6	0.1	1.7e-11	46.5	0.1	1.6	1
25238.aln_RDRP_0.25_5-434	M=429	7.5e-12	46.9	0.1	2.2e-05	25.6	0	2.4	2
29673.aln_RDRP_0.25_196-314	M=116	7.2e-12	47.1	0.9	4.1e-10	41.5	0.3	2.7	2
32185.aln_RDRP_0.25_177-285	M=108	6.9e-12	47.5	0.4	3.1e-11	45.4	0.1	2.2	2
26229.aln_RDRP_0.25_179-294	M=114	6.7e-12	48	0.2	1.7e-11	46.7	0.1	1.8	1
35236.aln_RDRP_0.25_176-284	M=106	6.3e-12	47.8	0.1	2e-11	46.2	0	1.9	2
28745.aln_RDRP_0.25_187-290	M=103	5.8e-12	48.2	0.1	1.5e-11	46.9	0	1.8	1
31150.aln_RDRP_0.25_58-284	M=223	4.8e-12	47.8	0	8.4e-12	47	0	1.4	1
32662.aln_RDRP_0.25_178-279	M=99	4.7e-12	48.3	0.3	1.7e-11	46.5	0.1	2	2
33129.aln_RDRP_0.25_178-286	M=108	4.6e-12	48.3	0.1	9.5e-12	47.3	0.1	1.6	1
28608.aln_RDRP_0.25_186-347	M=161	4.4e-12	48.2	1.4	2.2e-11	46	1.4	2	1
66727.aln_RDRP_0.25_1-97	M=93	4.3e-12	48.3	0.6	1e-10	44	0.1	2.9	3
30502.aln_RDRP_0.25_191-312	M=116	3.9e-12	48.1	0.3	4.3e-10	41.5	0.2	3	2
60593.aln_RDRP_0.25_1-91	M=88	3.8e-12	49.1	0.2	1.8e-11	46.9	0	2.2	2
54985.aln_RDRP_0.25_1-120	M=119	3.8e-12	48.4	0.1	1e-11	47	0.1	1.8	1
32446.aln_RDRP_0.25_177-276	M=98	3.4e-12	48.6	1.1	1.1e-11	46.9	0.2	2.2	2
33548.aln_RDRP_0.25_177-287	M=108	2.9e-12	48.9	0.2	1.4e-11	46.7	0.1	2.2	2
54307.aln_RDRP_0.25_1-122	M=121	2.8e-12	48.7	0.1	5.4e-12	47.8	0.1	1.5	1
55918.aln_RDRP_0.25_1-118	M=112	2.8e-12	48.7	0.1	1.3e-10	43.4	0.1	2.6	1
31693.aln_RDRP_0.25_184-268	M=82	2.6e-12	49.3	1	1.9e-11	46.5	0	2.7	3
33362.aln_RDRP_0.25_1-437	M=429	2.2e-12	48.9	0	3.6e-12	48.1	0	1.3	1
33346.aln_RDRP_0.25_182-291	M=108	2e-12	49.3	0.1	5.1e-12	48.1	0.1	1.7	1
26228.aln_RDRP_0.25_181-295	M=113	1.9e-12	49.7	0.1	5.3e-12	48.2	0.1	1.8	1
17489.aln_RDRP_0.25_55-477	M=422	1.8e-12	48.5	0.3	2.9e-12	47.8	0.3	1.2	1
32669.aln_RDRP_0.25_175-276	M=99	1.7e-12	49.9	1.8	3e-12	49.1	0.2	2.3	2
34520.aln_RDRP_0.25_179-287	M=108	1.6e-12	49.8	0.1	3.5e-12	48.7	0.1	1.6	1
34306.aln_RDRP_0.25_182-291	M=108	1.5e-12	49.7	0.2	5.9e-12	47.8	0.1	2	2
33374.aln_RDRP_0.25_172-273	M=101	1.4e-12	50.2	0.6	5.6e-12	48.3	0.2	2.2	2
5918.aln_RDRP_0.25_267-375	M=108	1.4e-12	50.1	0.2	3.5e-12	48.9	0.2	1.7	1
35411.aln_RDRP_0.25_174-283	M=108	1.4e-12	49.9	0.1	3.4e-12	48.6	0.1	1.7	1
62292.aln_RDRP_0.25_1-106	M=105	1.3e-12	50.5	0.1	3.8e-12	49	0.1	1.8	1
32835.aln_RDRP_0.25_182-290	M=108	1.3e-12	49.9	0.1	3e-12	48.7	0.1	1.7	1
2237.aln_RDRP_0.25_559-667	M=108	1.1e-12	50.6	0.2	2.8e-12	49.3	0.2	1.7	1
42646.aln_RDRP_0.25_161-395	M=234	9.9e-13	50.2	0.1	1.8e-12	49.3	0.1	1.3	1
32667.aln_RDRP_0.25_176-275	M=98	8.5e-13	50.5	2.3	3.8e-12	48.4	0.2	2.7	3
34528.aln_RDRP_0.25_176-275	M=99	8.5e-13	50.8	0.3	2.7e-12	49.1	0.3	1.9	1
27011.aln_RDRP_0.25_119-456	M=337	8.5e-13	50.7	0.6	4.9e-10	41.7	0.6	2.2	1
28730.aln_RDRP_0.25_194-312	M=118	8.2e-13	50.1	1.6	3.6e-11	44.8	0.5	2.8	2
27413.aln_RDRP_0.25_181-296	M=115	7.8e-13	50.8	0.2	2.4e-12	49.2	0.2	1.9	1
32902.aln_RDRP_0.25_172-269	M=94	7.5e-13	50.9	0.2	3.8e-12	48.7	0.1	2.2	2
32903.aln_RDRP_0.25_175-274	M=94	6.5e-13	51.2	0.1	2.4e-12	49.4	0.1	2	1
32180.aln_RDRP_0.25_187-297	M=109	6.3e-13	51	0.1	1.5e-12	49.8	0.1	1.7	1
33937.aln_RDRP_0.25_174-280	M=106	6.1e-13	50.9	0.2	1.1e-12	50	0.2	1.5	1
32877.aln_RDRP_0.25_178-287	M=108	5.1e-13	51.2	1.3	8.4e-13	50.5	0.1	2	1
32665.aln_RDRP_0.25_178-278	M=99	5e-13	51.7	0.1	5e-13	51.7	0.1	2.5	2
30793.aln_RDRP_0.25_180-288	M=108	4.1e-13	51.3	0.1	3.5e-12	48.3	0	2.4	2
60271.aln_RDRP_0.25_1-109	M=108	3.8e-13	51.6	0.1	8.1e-13	50.6	0.1	1.6	1
8057.aln_RDRP_0.25_242-364	M=121	3.8e-13	51.8	0.8	1.7e-06	30.4	0.1	2.6	2
30288.aln_RDRP_0.25_193-309	M=114	3.7e-13	51.5	0.3	1.6e-11	46.2	0.3	2.6	1
31425.aln_RDRP_0.25_179-278	M=99	3.1e-13	52	1	1.5e-12	49.8	0.1	2.5	2
9036.aln_RDRP_0.25_240-348	M=108	2.2e-13	52.4	0.1	5.1e-13	51.2	0.1	1.7	1
32197.aln_RDRP_0.25_176-275	M=98	2.1e-13	52.7	2.2	1.4e-12	50.1	0.2	3	3
61500.aln_RDRP_0.25_1-107	M=106	1.9e-13	52.8	0.1	3.9e-13	51.8	0.1	1.6	1
33755.aln_RDRP_0.25_173-274	M=98	1.8e-13	52.9	0.4	6.4e-13	51.1	0.2	2.1	1
45221.aln_RDRP_0.25_195-304	M=109	1.5e-13	53.3	0	4.6e-13	51.7	0	1.8	1
27409.aln_RDRP_0.25_75-457	M=380	1.5e-13	52.4	1.8	3.9e-11	44.5	1.8	2.2	1
32173.aln_RDRP_0.25_189-305	M=116	1.4e-13	52.8	0.7	9.8e-12	46.8	0.7	2.6	1
11570.aln_RDRP_0.25_237-337	M=99	1.4e-13	53.2	2.1	2e-13	52.7	0.2	2.3	2
54484.aln_RDRP_0.25_1-122	M=121	1.2e-13	53.3	0.2	3.6e-13	51.8	0.2	1.8	1
21502.aln_RDRP_0.25_55-390	M=335	8.8e-14	53.3	0	1.3e-13	52.7	0	1.2	1
32676.aln_RDRP_0.25_176-277	M=100	8.6e-14	54.1	2.4	1.4e-13	53.5	0.2	2.5	2
32899.aln_RDRP_0.25_174-274	M=99	8.5e-14	53.8	1	2.5e-13	52.4	0.1	2.3	2
30003.aln_RDRP_0.25_183-284	M=100	8e-14	54.2	0.5	4.3e-13	51.8	0.1	2.3	2
5418.aln_RDRP_0.25_273-382	M=109	7.4e-14	54.1	0.1	1.9e-13	52.8	0.1	1.7	1
27769.aln_RDRP_0.25_191-291	M=100	6.9e-14	54.1	0.3	2.4e-13	52.4	0.3	1.9	1
31694.aln_RDRP_0.25_180-280	M=99	6.9e-14	54.2	0.2	6.9e-14	54.2	0.2	2.2	1
31870.aln_RDRP_0.25_185-293	M=108	6.9e-14	53.9	0.1	1.4e-13	53	0.1	1.5	1
32878.aln_RDRP_0.25_179-288	M=108	6.6e-14	54.1	0.2	6.6e-13	50.9	0.1	2.4	2
61469.aln_RDRP_0.25_1-107	M=106	6.3e-14	54.4	0.2	1.8e-13	53	0.1	1.8	2
18316.aln_RDRP_0.25_227-335	M=108	5.9e-14	54.3	0.1	1.5e-13	52.9	0.1	1.7	1
33741.aln_RDRP_0.25_177-286	M=107	5.6e-14	54.5	0.1	1.9e-13	52.7	0	2	1
46512.aln_RDRP_0.25_73-182	M=106	5.5e-14	54.6	0.1	1.5e-13	53.2	0.1	1.8	1
21492.aln_RDRP_0.25_200-325	M=123	5e-14	54.7	0.2	3.1e-13	52.1	0	2.4	2
21807.aln_RDRP_0.25_216-325	M=109	4.8e-14	54.6	0.4	1.1e-13	53.5	0.4	1.6	1
34702.aln_RDRP_0.25_186-298	M=105	4.4e-14	54.6	0.8	2.2e-13	52.4	0.2	2.4	2
35059.aln_RDRP_0.25_177-282	M=104	4.4e-14	54.8	0	1.4e-13	53.2	0	1.9	1
34877.aln_RDRP_0.25_188-296	M=107	4e-14	55	0.1	1.2e-13	53.4	0.1	1.8	1
34081.aln_RDRP_0.25_182-287	M=104	3.6e-14	55.2	0.1	9.9e-14	53.8	0.1	1.8	1
33935.aln_RDRP_0.25_173-281	M=106	3.2e-14	55.2	1	5.7e-14	54.4	0.2	1.9	1
38310.aln_RDRP_0.25_176-285	M=109	3e-14	55.4	0.1	8.6e-14	53.9	0.1	1.8	1
31692.aln_RDRP_0.25_177-282	M=100	2.9e-14	55.3	1.7	5.2e-14	54.5	0.1	2.3	2
53854.aln_RDRP_0.25_1-126	M=123	2.8e-14	55.4	0.1	8.4e-14	53.9	0	1.8	2
6345.aln_RDRP_0.25_267-374	M=105	2.4e-14	55.5	0.2	8.9e-14	53.7	0.2	2	1
54063.aln_RDRP_0.25_1-123	M=122	2.2e-14	56	0.2	4.3e-14	55.1	0.2	1.5	1
27429.aln_RDRP_0.25_184-287	M=103	2.2e-14	55.6	0	6.5e-14	54	0	1.9	1
34882.aln_RDRP_0.25_178-286	M=106	1.9e-14	55.8	0.3	4.5e-14	54.6	0.3	1.7	1
30585.aln_RDRP_0.25_189-297	M=108	1.8e-14	55.8	0.6	4.1e-14	54.7	0.1	1.9	1
32673.aln_RDRP_0.25_179-281	M=99	1.6e-14	56.4	1.9	4.3e-14	55	0.1	2.5	3
34472.aln_RDRP_0.25_179-289	M=109	1.5e-14	56.3	0.4	7.5e-14	54	0.2	2.2	2
8042.aln_RDRP_0.25_255-354	M=99	1.5e-14	56.4	0.8	4.6e-14	54.9	0.2	2.2	1
22838.aln_RDRP_0.25_210-320	M=110	1.4e-14	56.5	0.5	2.7e-14	55.6	0.5	1.5	1
9504.aln_RDRP_0.25_244-354	M=98	1.3e-14	56.6	0.2	1.3e-14	56.6	0.2	2.3	2
34880.aln_RDRP_0.25_170-277	M=107	1.2e-14	56.4	0.3	3.8e-14	54.8	0.1	1.9	2
7625.aln_RDRP_0.25_259-363	M=98	1.1e-14	57	0.4	1.5e-13	53.4	0.1	2.6	2
54929.aln_RDRP_0.25_1-120	M=119	9.9e-15	56.9	0.3	5.1e-14	54.6	0.1	2.1	2
29901.aln_RDRP_0.25_192-302	M=110	8.4e-15	57.1	0.1	2.2e-14	55.7	0.1	1.7	1
12392.aln_RDRP_0.25_235-338	M=98	8.1e-15	57.3	1.2	1.9e-14	56.1	0.1	2.2	1
29409.aln_RDRP_0.25_1-449	M=448	7.4e-15	56.9	0.1	1.2e-14	56.2	0.1	1.3	1
32604.aln_RDRP_0.25_184-293	M=108	5.7e-15	57.5	0.1	1.2e-14	56.4	0.1	1.6	1
59762.aln_RDRP_0.25_1-110	M=109	4.4e-15	57.9	0.2	1.4e-14	56.3	0.2	2	1
30014.aln_RDRP_0.25_1-446	M=445	4e-15	57.6	0.1	7.9e-15	56.6	0.1	1.4	1
33144.aln_RDRP_0.25_96-278	M=178	3.7e-15	58.5	0.3	9.6e-15	57.1	0.1	1.7	1
33936.aln_RDRP_0.25_169-276	M=106	3.7e-15	58	0.2	8.9e-15	56.8	0.2	1.7	1
31690.aln_RDRP_0.25_183-282	M=98	2.9e-15	58.7	1.6	4.4e-15	58.1	0.1	2.1	1
30002.aln_RDRP_0.25_189-289	M=100	2.8e-15	58.5	1.7	5.8e-15	57.5	0.4	2.2	2
33136.aln_RDRP_0.25_206-302	M=96	2.8e-15	58.6	0	7.7e-15	57.1	0	1.8	1
33365.aln_RDRP_0.25_2-436	M=432	2.6e-15	58.6	0.3	4.2e-15	57.9	0.3	1.3	1
11088.aln_RDRP_0.25_238-340	M=98	2.4e-15	59	0.7	1.2e-14	56.8	0.2	2.4	2
20136.aln_RDRP_0.25_2-472	M=468	1.9e-15	58.4	0.1	2.9e-15	57.8	0.1	1.2	1
42892.aln_RDRP_0.25_141-249	M=107	1.5e-15	59.4	0.3	1.2e-14	56.6	0.1	2.2	2
38720.aln_RDRP_0.25_171-275	M=100	1.4e-15	59.6	1.3	3.1e-15	58.5	0.4	2.1	2
33370.aln_RDRP_0.25_2-435	M=431	1.3e-15	59.9	0.5	2.1e-15	59.2	0.5	1.2	1
53518.aln_RDRP_0.25_1-126	M=125	1.3e-15	59.9	0.3	4.7e-15	58	0.1	2	2
33372.aln_RDRP_0.25_2-428	M=426	1.2e-15	59.7	0.1	1.7e-15	59.1	0.1	1.2	1
25786.aln_RDRP_0.25_200-252	M=51	1.1e-15	59.7	0.8	3.3e-15	58.3	0.8	1.9	1
33738.aln_RDRP_0.25_1-427	M=426	9.3e-16	59.7	0.1	1.6e-15	58.9	0.1	1.4	1
32653.aln_RDRP_0.25_174-284	M=104	7.3e-16	60.3	0.2	3.1e-15	58.2	0.1	2.1	2
35404.aln_RDRP_0.25_190-293	M=100	3.7e-16	61.4	0	8.6e-16	60.2	0	1.6	1
31147.aln_RDRP_0.25_181-287	M=99	3.1e-16	61.8	1.9	7.1e-16	60.7	0.2	2.5	3
33347.aln_RDRP_0.25_182-291	M=108	2.8e-16	61.7	0.1	6.9e-16	60.4	0.1	1.7	1
60909.aln_RDRP_0.25_1-108	M=107	2.7e-16	61.9	0.1	5.5e-16	60.9	0.1	1.5	1
29085.aln_RDRP_0.25_1-450	M=448	2.2e-16	61.6	0.3	5.7e-16	60.2	0.1	1.7	2
61457.aln_RDRP_0.25_1-107	M=106	2.1e-16	62.1	0.7	5.9e-16	60.7	0.3	2	2
31148.aln_RDRP_0.25_87-438	M=349	1.4e-16	62.8	0.2	2.3e-16	62.2	0.2	1.2	1
34307.aln_RDRP_0.25_180-290	M=108	9.4e-17	63.2	0.2	2.4e-16	61.9	0.2	1.8	1
33739.aln_RDRP_0.25_19-344	M=322	5.1e-17	64.1	0.1	6.7e-17	63.7	0.1	1.2	1
34703.aln_RDRP_0.25_181-290	M=108	4.6e-17	64.4	0.1	9.5e-17	63.4	0.1	1.5	1
28094.aln_RDRP_0.25_1-442	M=440	2.7e-17	64.9	0.9	3.9e-17	64.4	0.9	1.2	1
23603.aln_RDRP_0.25_207-329	M=122	2.6e-17	65.1	0.2	2.6e-17	65.1	0.2	2.3	2
32668.aln_RDRP_0.25_2-437	M=432	2.2e-17	65.2	0.3	3.3e-17	64.6	0.3	1.2	1
31698.aln_RDRP_0.25_1-441	M=440	2e-17	65	0	3.6e-17	64.2	0	1.3	1
57865.aln_RDRP_0.25_1-114	M=113	1.9e-17	65.9	0.2	4.7e-17	64.6	0.2	1.7	1
31945.aln_RDRP_0.25_1-440	M=439	1.7e-17	65.4	0.3	2.8e-17	64.8	0.3	1.2	1
26630.aln_RDRP_0.25_202-315	M=111	3.6e-18	67.9	0.8	1.7e-17	65.7	0.8	2.2	1
35412.aln_RDRP_0.25_5-346	M=341	1.8e-18	68.8	0	2.9e-18	68	0	1.3	1
18310.aln_RDRP_0.25_205-329	M=122	1.8e-18	68.9	3.1	2.5e-18	68.4	0.3	2.5	3
30881.aln_RDRP_0.25_9-328	M=319	8.6e-19	70	0	1.2e-18	69.6	0	1.2	1
21490.aln_RDRP_0.25_216-322	M=106	8.5e-19	69.8	0.4	1.7e-18	68.8	0.4	1.5	1
58403.aln_RDRP_0.25_1-113	M=112	1.2e-19	72.8	0.5	3.1e-19	71.5	0.5	1.8	1
34304.aln_RDRP_0.25_1-423	M=422	1e-19	72.8	0.1	1.4e-19	72.4	0.1	1.1	1
35775.aln_RDRP_0.25_2-393	M=391	8.8e-20	73	0.1	1.1e-19	72.7	0.1	1.2	1
34305.aln_RDRP_0.25_2-420	M=416	8.4e-20	73.3	0	1.2e-19	72.8	0	1.2	1
29416.aln_RDRP_0.25_1-449	M=448	7.6e-20	73.1	0.5	1.3e-19	72.3	0.2	1.5	2
28742.aln_RDRP_0.25_1-452	M=449	6.3e-20	73.3	0.1	9.4e-20	72.7	0.1	1.2	1
34518.aln_RDRP_0.25_46-397	M=349	1.5e-20	75.6	0.1	2.1e-20	75.1	0.1	1.1	1
62268.aln_RDRP_0.25_1-106	M=105	1.2e-20	76.1	0.4	2.5e-20	75	0.4	1.6	1
28401.aln_RDRP_0.25_203-307	M=104	1e-20	75.9	0.4	2.2e-20	74.9	0.1	1.7	1
25781.aln_RDRP_0.25_115-451	M=332	8.6e-21	76.4	0.6	1.6e-20	75.6	0.6	1.4	1
60327.aln_RDRP_0.25_1-109	M=108	6.7e-21	76.8	0.2	1.3e-20	75.9	0.2	1.5	1
33938.aln_RDRP_0.25_198-302	M=103	4.6e-21	77.2	0.4	9.7e-21	76.2	0.4	1.6	1
60205.aln_RDRP_0.25_1-109	M=106	2e-21	78.3	0.5	5.6e-21	76.9	0.2	2	1
25404.aln_RDRP_0.25_1-444	M=442	1.6e-21	78.7	0.4	2.9e-21	77.8	0.4	1.3	1
34116.aln_RDRP_0.25_1-428	M=426	7.5e-22	79.9	0.1	9.6e-22	79.5	0.1	1.1	1
26230.aln_RDRP_0.25_199-290	M=91	6.1e-22	80	0.1	1.6e-21	78.7	0.1	1.7	1
29679.aln_RDRP_0.25_1-436	M=432	6e-22	80.3	0.9	7.9e-22	79.9	0.9	1.1	1
28598.aln_RDRP_0.25_207-320	M=113	2.9e-22	80.8	0.8	6.2e-22	79.8	0.8	1.6	1
35407.aln_RDRP_0.25_16-421	M=404	2.1e-23	85.2	0.1	4e-23	84.2	0	1.4	2
59684.aln_RDRP_0.25_1-111	M=109	1.8e-23	84.8	1	4e-23	83.7	1	1.6	1
28402.aln_RDRP_0.25_200-308	M=107	1.4e-23	85.4	0.3	2.9e-23	84.3	0.3	1.6	1
27763.aln_RDRP_0.25_198-306	M=108	4.8e-24	86.9	0.4	1.1e-23	85.7	0.4	1.7	1
30295.aln_RDRP_0.25_198-299	M=101	2.7e-25	90.7	0.2	5.7e-25	89.6	0.2	1.6	1
60316.aln_RDRP_0.25_1-110	M=102	2.4e-25	91.1	0.7	5.3e-25	90	0.7	1.6	1
31936.aln_RDRP_0.25_199-309	M=105	2.1e-25	91	0.2	5.6e-25	89.6	0.2	1.8	1
29681.aln_RDRP_0.25_198-306	M=103	1.9e-25	91	0.5	3.9e-25	90.1	0.5	1.5	1
24607.aln_RDRP_0.25_210-316	M=105	4.8e-27	96.4	0.2	1.6e-26	94.7	0.2	2	1
29402.aln_RDRP_0.25_198-309	M=103	1.4e-27	98	0.5	3.1e-27	96.9	0.5	1.6	1
33744.aln_RDRP_0.25_9-384	M=370	4.7e-28	100.6	0.2	7.5e-28	99.9	0.2	1.4	1
33135.aln_RDRP_0.25_198-302	M=101	1.7e-28	100.9	0.6	4e-28	99.7	0.6	1.7	1
25227.aln_RDRP_0.25_224-336	M=105	5.1e-29	102.9	0.3	1.4e-28	101.5	0.3	1.8	1
29403.aln_RDRP_0.25_200-304	M=104	3e-29	103.2	0.4	7.1e-29	102	0.4	1.7	1
29996.aln_RDRP_0.25_198-303	M=101	3.8e-30	106.1	0.3	8.9e-30	104.9	0.3	1.7	1
30883.aln_RDRP_0.25_199-297	M=98	2.3e-32	113.1	0.1	6.8e-32	111.6	0.1	1.9	1
21491.aln_RDRP_0.25_1-460	M=459	6e-34	119.6	6.2	9.1e-22	79.5	2.3	2.1	2
29073.aln_RDRP_0.25_199-303	M=104	3.3e-41	142	0.5	6.5e-41	141	0.5	1.5	1
28095.aln_RDRP_0.25_200-305	M=103	3.8e-51	173.9	0.8	8.9e-51	172.8	0.8	1.7	1
28400.aln_RDRP_0.25_200-308	M=101	1.9e-53	181.4	0.6	4e-53	180.4	0.6	1.6	1
35240.aln_RDRP_0.25_2-425	M=418	3.2e-54	186.4	2.4	4.5e-54	185.9	2.4	1.1	1
29401.aln_RDRP_0.25_199-302	M=101	8.6e-55	185.6	0.8	1.8e-54	184.6	0.8	1.6	1
1955.aln_RDRP_0.25_937-1355	M=418	3.4e-19	71	0.4	4.5e-19	70.6	0.4	1.2	1	AK_1_k141_187419_1	AK_1_k141_187419
1879.aln_RDRP_0.25_1126-1559	M=433	1e-19	72.8	0.2	1.3e-19	72.4	0.2	1.1	1
1856.aln_RDRP_0.25_636-1499	M=863	5.6e-166	556.4	0	6.2e-166	556.3	0	1	1
33740.aln_RDRP_0.25_184-294	M=109	8.1e-11	43.9	0.1	6e-10	41.1	0.1	2.2	1	AK_1_k141_189594_1	AK_1_k141_189594
30292.aln_RDRP_0.25_216-445	M=228	8e-11	44	0	2.6e-10	42.3	0	1.7	2
32876.aln_RDRP_0.25_179-287	M=108	7.6e-11	44.1	0	2.4e-10	42.5	0	1.9	1
9036.aln_RDRP_0.25_240-348	M=108	7.6e-11	44.2	0	3e-10	42.3	0	2.1	1
34307.aln_RDRP_0.25_180-290	M=108	6.7e-11	44.4	0	2.1e-10	42.8	0	1.8	1
29087.aln_RDRP_0.25_185-288	M=103	6.5e-11	44.7	0	1.3e-10	43.7	0	1.5	1
5756.aln_RDRP_0.25_283-401	M=117	6.4e-11	44.3	0.3	1.7e-09	39.7	0	2.9	2
34882.aln_RDRP_0.25_178-286	M=106	4.9e-11	44.9	0	1.8e-10	43	0	2	1
31696.aln_RDRP_0.25_179-282	M=103	4e-11	45	0	8.3e-11	44	0	1.6	1
20449.aln_RDRP_0.25_217-332	M=115	3.7e-11	45.1	0	6.9e-10	40.9	0	2.3	1
34117.aln_RDRP_0.25_179-288	M=108	3.4e-11	45.7	0	7.4e-11	44.6	0	1.6	1
32604.aln_RDRP_0.25_184-293	M=108	2.8e-11	45.6	0	1.2e-10	43.5	0	2	1
33880.aln_RDRP_0.25_183-295	M=108	2.8e-11	45.7	0	8.1e-11	44.2	0	1.8	1
33346.aln_RDRP_0.25_182-291	M=108	2.5e-11	45.9	0	5.8e-11	44.7	0	1.6	1
28745.aln_RDRP_0.25_187-290	M=103	2.2e-11	46.4	0	4.4e-11	45.4	0	1.5	1
28094.aln_RDRP_0.25_1-442	M=440	2e-11	45.6	0.1	1.1e-10	43.2	0.1	1.9	1
34081.aln_RDRP_0.25_182-287	M=104	1.9e-11	46.5	0	6.7e-11	44.7	0	2	1
34702.aln_RDRP_0.25_186-298	M=105	1.9e-11	46.2	0	7e-11	44.3	0	2	1
25404.aln_RDRP_0.25_1-444	M=442	1.4e-11	45.9	0.1	2e-10	42.1	0.1	2	1
34472.aln_RDRP_0.25_179-289	M=109	9.7e-12	47.2	0.1	6e-11	44.7	0	2.4	2
32182.aln_RDRP_0.25_1-432	M=431	9.2e-12	46.7	0.1	2.8e-11	45.1	0.1	1.7	1
35059.aln_RDRP_0.25_177-282	M=104	8.6e-12	47.4	0	3.7e-11	45.4	0	2.1	2
33129.aln_RDRP_0.25_178-286	M=108	8.1e-12	47.5	0	2.4e-11	46	0	1.9	1
32877.aln_RDRP_0.25_178-287	M=108	7.8e-12	47.4	0	2.3e-11	45.8	0	1.8	1
46512.aln_RDRP_0.25_73-182	M=106	5.1e-12	48.3	0	1.1e-11	47.2	0	1.6	1
29089.aln_RDRP_0.25_181-284	M=103	4.7e-12	48	0	9.9e-12	47	0	1.6	1
34660.aln_RDRP_0.25_204-285	M=81	4.4e-12	48.2	0.1	8.4e-12	47.3	0.1	1.4	1
33548.aln_RDRP_0.25_177-287	M=108	3.8e-12	48.5	0	1e-11	47.1	0	1.8	1
34877.aln_RDRP_0.25_188-296	M=107	3.8e-12	48.6	0	7.1e-12	47.7	0	1.5	1
33741.aln_RDRP_0.25_177-286	M=107	3.2e-12	48.8	0	6.1e-12	47.9	0	1.5	1
61500.aln_RDRP_0.25_1-107	M=106	3e-12	48.9	0.2	1.8e-11	46.4	0.2	2.1	1
33937.aln_RDRP_0.25_174-280	M=106	2.9e-12	48.7	0	7.9e-12	47.3	0	1.8	1
34708.aln_RDRP_0.25_1-317	M=316	2.4e-12	48.8	0	4.1e-12	48	0	1.4	1
18316.aln_RDRP_0.25_227-335	M=108	1.6e-12	49.7	0	5.3e-12	48	0	1.9	1
33144.aln_RDRP_0.25_96-278	M=178	1.4e-12	50.1	0	2.7e-12	49.2	0	1.4	1
32653.aln_RDRP_0.25_174-284	M=104	1.3e-12	49.9	0.2	5.8e-12	47.7	0	2.3	2
31150.aln_RDRP_0.25_292-442	M=145	1.2e-12	50.2	0	3.1e-12	48.9	0	1.6	1
34880.aln_RDRP_0.25_170-277	M=107	9.3e-13	50.3	0	4.3e-12	48.2	0	2.1	1
33560.aln_RDRP_0.25_93-300	M=207	2.9e-13	52.4	0	6.4e-13	51.2	0	1.5	1
30305.aln_RDRP_0.25_182-285	M=103	2.8e-13	52.1	0	1.1e-12	50.1	0	2.1	1
33347.aln_RDRP_0.25_182-291	M=108	2.2e-13	52.4	0	7.8e-13	50.6	0	1.9	1
27017.aln_RDRP_0.25_1-447	M=445	2e-13	52.2	0	7.2e-10	40.5	0	2.2	2
29688.aln_RDRP_0.25_182-282	M=100	9.9e-14	53.4	0	2.7e-13	52	0	1.8	1
25781.aln_RDRP_0.25_115-451	M=332	9e-14	53.4	0.2	1.6e-12	49.2	0.2	2.1	1
17487.aln_RDRP_0.25_232-340	M=108	9e-14	53.8	0	3.7e-13	51.8	0	2	1
33936.aln_RDRP_0.25_169-276	M=106	3.3e-14	54.9	0	1.3e-13	53.1	0	2	1
63271.aln_RDRP_0.25_1-104	M=103	1e-14	56.5	0	2.4e-14	55.3	0	1.6	1
33934.aln_RDRP_0.25_1-431	M=430	9e-15	56.5	0	1.4e-14	55.8	0	1.2	1
13098.aln_RDRP_0.25_1-489	M=488	3.6e-15	57.5	0	8.2e-15	56.4	0	1.6	1
25800.aln_RDRP_0.25_2-463	M=457	7.8e-16	60	0.2	1.9e-15	58.7	0.2	1.5	1
12446.aln_RDRP_0.25_99-484	M=383	5.1e-16	60.7	0	7.9e-16	60.1	0	1.2	1
33373.aln_RDRP_0.25_7-345	M=338	1.4e-16	63	0	2.1e-16	62.4	0	1.2	1
30597.aln_RDRP_0.25_63-350	M=287	6.3e-17	64	0	1e-16	63.3	0	1.2	1
27429.aln_RDRP_0.25_184-287	M=103	1e-17	66.2	0.1	2.7e-17	64.9	0	1.8	2
33362.aln_RDRP_0.25_1-437	M=429	2.4e-18	68.5	0	3.7e-18	67.9	0	1.2	1
15557.aln_RDRP_0.25_1-484	M=480	1.7e-18	68.8	0	3.6e-18	67.7	0	1.4	1
33738.aln_RDRP_0.25_1-427	M=426	1.3e-18	69.1	0.1	2.2e-18	68.4	0.1	1.3	1
33372.aln_RDRP_0.25_2-428	M=426	4e-19	71.1	0	5.8e-19	70.6	0	1.2	1
14813.aln_RDRP_0.25_198-490	M=292	3.9e-19	71	0	6.9e-18	66.9	0	2.3	1
34518.aln_RDRP_0.25_46-397	M=349	7.2e-20	73.3	0.2	1.3e-19	72.5	0.2	1.3	1
33744.aln_RDRP_0.25_9-384	M=370	6.9e-20	73.7	0	1.1e-19	73.1	0	1.3	1
33370.aln_RDRP_0.25_2-435	M=431	4.2e-20	74.6	0	1.1e-19	73.3	0	1.6	1
30881.aln_RDRP_0.25_9-328	M=319	3.7e-20	74.5	0.2	6.2e-20	73.8	0.2	1.3	1
34304.aln_RDRP_0.25_1-423	M=422	2.3e-20	74.9	0.1	3.4e-20	74.4	0.1	1.2	1
21499.aln_RDRP_0.25_1-469	M=467	2.1e-20	75.1	0.3	4.2e-20	74.1	0.1	1.5	2
29679.aln_RDRP_0.25_1-436	M=432	7.5e-21	76.7	0.1	1.4e-20	75.8	0.1	1.4	1
20592.aln_RDRP_0.25_189-446	M=255	1.9e-21	78.6	0	5.6e-21	77.1	0	1.7	2
34305.aln_RDRP_0.25_2-420	M=416	1.3e-21	79.2	0.1	2.3e-21	78.4	0.1	1.3	1
27773.aln_RDRP_0.25_1-454	M=453	1e-21	79.7	0.1	3e-21	78.2	0.1	1.6	1
34116.aln_RDRP_0.25_1-428	M=426	1.9e-22	81.9	0.1	3.5e-22	81	0.1	1.3	1
35775.aln_RDRP_0.25_2-393	M=391	1.6e-22	82	0.1	2.3e-22	81.5	0.1	1.2	1
33739.aln_RDRP_0.25_19-344	M=322	2.4e-23	84.9	0.1	5.3e-23	83.8	0.1	1.5	1
31148.aln_RDRP_0.25_87-438	M=349	1.1e-23	86.3	0	1.7e-23	85.6	0	1.2	1
19269.aln_RDRP_0.25_1-474	M=472	1e-23	86	0	1.5e-23	85.4	0	1.1	1
35407.aln_RDRP_0.25_16-421	M=404	7.7e-24	86.6	0.3	1.2e-23	86	0.3	1.2	1
19691.aln_RDRP_0.25_1-386	M=381	1.1e-24	89.1	0.1	3.2e-24	87.6	0.1	1.5	1
18815.aln_RDRP_0.25_2-476	M=473	5e-25	90.4	0.3	7.5e-25	89.8	0.3	1.2	1
27770.aln_RDRP_0.25_76-390	M=313	1e-25	92.8	0.1	2.1e-25	91.7	0.1	1.5	1
19270.aln_RDRP_0.25_1-384	M=378	7.1e-26	93.4	0.2	9.5e-26	92.9	0.2	1.1	1
32453.aln_RDRP_0.25_1-440	M=434	1.7e-26	95.4	0	2.5e-26	94.8	0	1.2	1
31150.aln_RDRP_0.25_58-284	M=223	1.5e-26	95.2	0	2.3e-26	94.6	0	1.2	1
32668.aln_RDRP_0.25_2-437	M=432	8.3e-27	96.3	0	1.5e-26	95.4	0	1.4	1
30313.aln_RDRP_0.25_1-417	M=416	5.9e-27	96.5	0.2	9.1e-27	95.9	0.2	1.2	1
16756.aln_RDRP_0.25_1-489	M=475	3.2e-27	97.5	0	4.7e-27	96.9	0	1.1	1
30014.aln_RDRP_0.25_1-446	M=445	2.8e-27	97.7	0.1	3.7e-27	97.3	0.1	1.1	1
24176.aln_RDRP_0.25_1-463	M=460	1.7e-27	98.3	0.1	3.6e-27	97.2	0.1	1.4	1
33365.aln_RDRP_0.25_2-436	M=432	1.4e-27	99	0	2e-27	98.5	0	1.2	1
31945.aln_RDRP_0.25_1-440	M=439	6.9e-28	99.7	0.1	8.7e-28	99.4	0.1	1.1	1
35412.aln_RDRP_0.25_5-346	M=341	6e-28	99.9	0	1.4e-27	98.7	0	1.5	1
20136.aln_RDRP_0.25_2-472	M=468	3.9e-28	100.3	0	4.7e-28	100	0	1.1	1
21950.aln_RDRP_0.25_10-472	M=454	1.3e-28	102	0.5	1.7e-28	101.6	0.5	1.1	1
26233.aln_RDRP_0.25_142-464	M=317	2e-29	105	0.9	2.6e-29	104.6	0.1	1.6	2
21502.aln_RDRP_0.25_55-390	M=335	8.8e-31	109.2	0	1.3e-30	108.6	0	1.1	1
29409.aln_RDRP_0.25_1-449	M=448	2.6e-32	114.4	0	3.5e-32	113.9	0	1.1	1
29085.aln_RDRP_0.25_1-450	M=448	6.3e-40	139.2	0.3	8.5e-40	138.8	0.3	1.1	1
31698.aln_RDRP_0.25_1-441	M=440	1.9e-42	147.5	0.2	2.4e-42	147.2	0.2	1.1	1
29416.aln_RDRP_0.25_1-449	M=448	4e-45	156.4	0	5.6e-45	156	0	1.1	1
28742.aln_RDRP_0.25_1-452	M=449	1.2e-45	158.1	0	1.7e-45	157.6	0	1	1
30007.aln_RDRP_0.25_1-451	M=446	5.5e-48	165.9	0	7.6e-48	165.5	0	1.1	1
30308.aln_RDRP_0.25_1-421	M=420	3.5e-51	176.3	0.4	5e-51	175.8	0.4	1.1	1
31151.aln_RDRP_0.25_137-392	M=255	6.3e-111	371.9	0.1	8.2e-111	371.5	0.1	1.1	1
30890.aln_RDRP_0.25_1-445	M=443	4.6e-185	617.9	1.3	5.7e-185	617.6	1.3	1	1
6568.aln_RDRP_0.25_278-313	M=29	9.3e-11	43.4	1.9	1.8e-10	42.5	1.9	1.5	1	AK_1_k141_190436_1	AK_1_k141_190436
53539.aln_RDRP_0.25_1-29	M=28	7.6e-11	43.8	3.2	1.8e-10	42.5	3.2	1.7	1
33557.aln_RDRP_0.25_1-219	M=218	6.9e-11	44.3	0	2.3e-07	32.8	0	2.2	2
14813.aln_RDRP_0.25_198-490	M=292	3.6e-11	44.8	0.5	7.9e-11	43.7	0.5	1.5	1
31151.aln_RDRP_0.25_137-392	M=255	2.2e-11	45.7	0	3.3e-11	45.1	0	1.2	1
64133.aln_RDRP_0.25_1-102	M=101	3.6e-12	48.7	0	7.3e-12	47.7	0	1.5	1
46481.aln_RDRP_0.25_205-233	M=28	2.2e-12	48.8	4.1	4.1e-12	47.9	4.1	1.5	1
33744.aln_RDRP_0.25_9-384	M=370	3.8e-13	51.5	0	6.3e-13	50.8	0	1.3	1
33144.aln_RDRP_0.25_96-278	M=178	2.2e-13	52.7	0	4.2e-13	51.8	0	1.4	1
26233.aln_RDRP_0.25_142-464	M=317	1.2e-13	53.1	0	1.6e-13	52.7	0	1.2	1
11573.aln_RDRP_0.25_210-235	M=25	1.1e-13	52.7	4.7	2.1e-13	51.8	4.7	1.5	1
6346.aln_RDRP_0.25_290-320	M=30	8.3e-14	53.2	3	1.9e-13	52.1	3	1.7	1
33560.aln_RDRP_0.25_93-300	M=207	2.1e-14	56.1	0	3.1e-14	55.5	0	1.2	1
68065.aln_RDRP_0.25_2-55	M=53	1.2e-14	56	0	2.4e-14	55.1	0	1.5	1
4771.aln_RDRP_0.25_447-480	M=27	4.5e-15	57.3	5.5	1e-14	56.2	5.5	1.7	1
12446.aln_RDRP_0.25_99-484	M=383	4e-15	57.8	0	5.5e-15	57.3	0	1.2	1
21499.aln_RDRP_0.25_1-469	M=467	2.8e-15	58.2	0	3.8e-15	57.7	0	1.2	1
15557.aln_RDRP_0.25_1-484	M=480	1.8e-15	58.8	0.1	3.1e-15	58	0.1	1.4	1
20592.aln_RDRP_0.25_189-446	M=255	6.8e-16	60.4	0	1e-15	59.8	0	1.2	1
19269.aln_RDRP_0.25_1-474	M=472	6.3e-16	60.3	0.2	1.5e-15	59.1	0.2	1.5	1
21046.aln_RDRP_0.25_1-469	M=467	1.5e-16	62.2	0	9e-16	59.6	0	1.8	2
13098.aln_RDRP_0.25_1-489	M=488	6.4e-17	63.3	0.1	1.2e-16	62.4	0.1	1.4	2
31423.aln_RDRP_0.25_244-390	M=146	6.2e-17	64	0	1.1e-16	63.2	0	1.4	1
60445.aln_RDRP_0.25_1-109	M=105	1.4e-17	66.2	0	2.5e-17	65.4	0	1.5	1
30014.aln_RDRP_0.25_1-446	M=445	9.1e-18	66.3	0	1.3e-17	65.8	0	1.1	1
30597.aln_RDRP_0.25_63-350	M=287	5.5e-18	67.4	0.2	2.4e-17	65.3	0.2	1.9	1
24176.aln_RDRP_0.25_1-463	M=460	1.8e-18	68.5	0	2.5e-18	68	0	1.2	1
18815.aln_RDRP_0.25_2-476	M=473	5.8e-19	70.4	0	8.4e-19	69.9	0	1.1	1
27770.aln_RDRP_0.25_76-390	M=313	3.9e-19	71.1	0	5.6e-19	70.6	0	1.1	1
22696.aln_RDRP_0.25_193-298	M=105	2.9e-19	71.5	0	6e-19	70.4	0	1.6	1
31420.aln_RDRP_0.25_165-273	M=105	1.7e-19	72.3	0.4	4.2e-19	71.1	0	1.8	2
34708.aln_RDRP_0.25_1-317	M=316	8.1e-20	73.3	0.2	1.7e-19	72.3	0.2	1.5	1
52993.aln_RDRP_0.25_1-54	M=52	7.6e-20	72.8	0.1	1.9e-19	71.5	0.1	1.7	1
56423.aln_RDRP_0.25_1-62	M=58	1.5e-20	75.3	0.1	4.6e-20	73.7	0.1	1.9	1
16756.aln_RDRP_0.25_1-489	M=475	4.9e-21	77.1	0.2	8.8e-21	76.2	0.2	1.4	1
35601.aln_RDRP_0.25_167-268	M=101	3.7e-21	77.4	0	6.6e-21	76.6	0	1.4	1
57116.aln_RDRP_0.25_1-52	M=51	2.8e-21	77.6	0.2	7.2e-21	76.3	0.2	1.7	1
4771.aln_RDRP_0.25_654-688	M=31	2.6e-21	77.3	0.2	4.4e-21	76.5	0.2	1.4	1
31150.aln_RDRP_0.25_58-284	M=223	1.4e-21	79	0	2.5e-21	78.2	0	1.4	1
6568.aln_RDRP_0.25_363-438	M=70	1.9e-22	81.2	0	3.3e-22	80.5	0	1.4	1
19691.aln_RDRP_0.25_1-386	M=381	1.2e-22	82.4	0	1.6e-22	82	0	1.1	1
27773.aln_RDRP_0.25_1-454	M=453	8.9e-23	83.2	0.1	1.4e-22	82.5	0.1	1.2	1
21950.aln_RDRP_0.25_10-472	M=454	7.9e-23	82.9	0.1	1e-22	82.5	0.1	1.1	1
30313.aln_RDRP_0.25_1-417	M=416	7.8e-23	82.9	0	1e-22	82.6	0	1.1	1
28603.aln_RDRP_0.25_241-306	M=65	6.3e-23	83.1	0	1.1e-22	82.3	0	1.4	1
53542.aln_RDRP_0.25_1-65	M=62	1.4e-23	84.7	0.1	2.9e-23	83.7	0.1	1.5	1
56423.aln_RDRP_0.25_72-119	M=47	4.5e-24	86.4	0.4	7.7e-24	85.7	0.4	1.4	1
61440.aln_RDRP_0.25_12-108	M=96	4e-24	86.7	1.3	2.1e-22	81.2	0.1	3.2	3
12713.aln_RDRP_0.25_218-272	M=52	6.6e-25	89.3	0.3	1.6e-24	88.1	0.3	1.7	1
23602.aln_RDRP_0.25_33-464	M=431	5.4e-25	90.3	0.2	7.4e-25	89.9	0.2	1.1	1
6417.aln_RDRP_0.25_258-311	M=53	1.8e-25	91.2	0.6	5.9e-25	89.5	0.6	2	1
53271.aln_RDRP_0.25_1-61	M=60	1.4e-25	91.3	0.1	3.1e-25	90.2	0.1	1.6	1
44653.aln_RDRP_0.25_180-234	M=54	1.2e-25	91.5	0.3	2.3e-25	90.6	0.3	1.5	1
40420.aln_RDRP_0.25_184-381	M=194	5.8e-26	93.6	0	1e-25	92.8	0	1.3	1
53542.aln_RDRP_0.25_74-126	M=52	3.4e-26	93.1	0.6	5.5e-26	92.5	0.6	1.3	1
21502.aln_RDRP_0.25_55-390	M=335	2.9e-26	94.3	0	5.1e-26	93.5	0	1.3	1
57116.aln_RDRP_0.25_66-115	M=49	1.9e-26	93.9	1.8	3.4e-26	93.1	1.8	1.4	1
6346.aln_RDRP_0.25_335-409	M=72	1.3e-26	94.7	0	3.5e-26	93.2	0	1.8	2
62979.aln_RDRP_0.25_1-104	M=103	1.3e-26	95.1	0.1	2.2e-26	94.3	0.1	1.4	1
5046.aln_RDRP_0.25_276-331	M=54	1.8e-27	97.4	0.2	3.7e-27	96.3	0.2	1.6	1
30890.aln_RDRP_0.25_1-445	M=443	4.6e-28	100.5	0.3	5.3e-28	100.3	0.3	1	1
52993.aln_RDRP_0.25_73-131	M=58	4.3e-28	98.9	0.8	8.4e-28	98	0.8	1.5	1
33373.aln_RDRP_0.25_7-345	M=338	3.8e-28	101	0.1	7.5e-28	100.1	0.1	1.4	1
20136.aln_RDRP_0.25_2-472	M=468	2.2e-28	101.1	0	2.9e-28	100.7	0	1	1
53539.aln_RDRP_0.25_61-136	M=75	2e-28	100.5	0	3.6e-28	99.7	0	1.4	1
27028.aln_RDRP_0.25_211-269	M=53	1e-28	101.2	0.8	1.9e-28	100.3	0.8	1.5	1
5201.aln_RDRP_0.25_296-353	M=54	3.3e-29	103	0.3	1.1e-28	101.3	0.3	2	2
53271.aln_RDRP_0.25_75-128	M=53	1.5e-29	103.6	1	2.7e-29	102.8	1	1.4	1
12713.aln_RDRP_0.25_280-333	M=53	7e-30	105	1.6	1.1e-29	104.3	1.6	1.3	1
44653.aln_RDRP_0.25_245-296	M=51	5e-30	105.3	1	8.4e-30	104.6	1	1.4	1
24011.aln_RDRP_0.25_198-300	M=101	3.3e-30	106.5	0	5.7e-30	105.7	0	1.4	1
5046.aln_RDRP_0.25_342-396	M=51	1.6e-30	106.9	0.9	2.6e-30	106.1	0.9	1.4	1
34311.aln_RDRP_0.25_163-265	M=102	1.4e-30	107.6	0	2.7e-30	106.7	0	1.5	1
41277.aln_RDRP_0.25_149-251	M=102	1.4e-30	107.9	0	2.7e-30	106.9	0	1.5	1
11573.aln_RDRP_0.25_308-364	M=53	5.4e-31	108.3	0.7	9.7e-31	107.4	0.7	1.4	1
6417.aln_RDRP_0.25_321-376	M=52	2.5e-31	109.5	1.2	4.7e-31	108.6	1.2	1.5	1
61472.aln_RDRP_0.25_1-107	M=106	3.8e-32	113	0	7e-32	112.2	0	1.4	1
62822.aln_RDRP_0.25_1-105	M=104	2.4e-33	116.9	0	4.8e-33	115.9	0	1.5	1
30007.aln_RDRP_0.25_1-451	M=446	2.2e-33	117.8	0.1	2.9e-33	117.4	0.1	1.1	1
18710.aln_RDRP_0.25_200-306	M=106	1.6e-33	117.4	0.1	2.8e-33	116.6	0.1	1.4	1
60927.aln_RDRP_0.25_1-108	M=107	1.4e-33	117.5	0	2.4e-33	116.8	0	1.4	1
61467.aln_RDRP_0.25_1-107	M=106	2.4e-34	120.2	0.2	5.2e-34	119.1	0	1.7	2
58789.aln_RDRP_0.25_1-112	M=111	1.7e-34	120.5	0	2.9e-34	119.7	0	1.4	1
34312.aln_RDRP_0.25_153-260	M=104	1.4e-34	120.5	0.4	4.1e-34	119	0	1.9	2
61443.aln_RDRP_0.25_1-107	M=106	1e-34	121.2	0	1.7e-34	120.5	0	1.4	1
61493.aln_RDRP_0.25_1-107	M=106	9e-35	121.3	0.1	1.8e-34	120.3	0.1	1.5	1
29085.aln_RDRP_0.25_1-450	M=448	2.8e-35	123.9	0.1	3.2e-35	123.7	0.1	1	1
61502.aln_RDRP_0.25_1-107	M=106	1.8e-36	126.6	0	3.7e-36	125.6	0	1.5	1
28742.aln_RDRP_0.25_1-452	M=449	5.3e-37	129.6	0.1	6.4e-37	129.3	0.1	1	1
29898.aln_RDRP_0.25_183-288	M=104	4.4e-37	128.6	0	8.1e-37	127.8	0	1.5	1
31698.aln_RDRP_0.25_1-441	M=440	1.4e-37	131.4	0	1.8e-37	131.1	0	1.1	1
5201.aln_RDRP_0.25_363-420	M=51	1.8e-38	132.5	1	1.7e-29	103.7	0.3	3.6	3
46481.aln_RDRP_0.25_241-324	M=77	6.3e-39	134	0	1.2e-38	133.2	0	1.4	1
32193.aln_RDRP_0.25_166-272	M=106	4.9e-40	138.3	0	1.1e-39	137.2	0	1.6	1
33555.aln_RDRP_0.25_160-266	M=106	4e-40	138.7	0.1	6.9e-40	137.9	0.1	1.4	1
29416.aln_RDRP_0.25_1-449	M=448	2.6e-40	140.6	0.1	3.3e-40	140.3	0.1	1.1	1
59336.aln_RDRP_0.25_1-111	M=110	2.2e-40	139.1	0	4.3e-40	138.2	0	1.5	1
61449.aln_RDRP_0.25_1-107	M=106	9.4e-41	140.6	0	1.9e-40	139.6	0	1.5	1
31945.aln_RDRP_0.25_1-440	M=439	2.2e-41	144.2	0	2.8e-41	143.8	0	1.1	1
33372.aln_RDRP_0.25_2-428	M=426	5.6e-42	146.4	0	7.2e-42	146.1	0	1.1	1
31148.aln_RDRP_0.25_87-438	M=349	5.3e-42	146.4	0	7.4e-42	146	0	1.1	1
61550.aln_RDRP_0.25_1-107	M=106	7.6e-43	147.3	0.1	1.4e-42	146.4	0.1	1.5	1
31419.aln_RDRP_0.25_164-272	M=106	2.6e-43	149	0.1	4.9e-43	148.1	0.1	1.5	1
33370.aln_RDRP_0.25_2-435	M=431	1.5e-43	151.8	0.2	2.9e-43	150.9	0.2	1.4	1
49961.aln_RDRP_0.25_84-194	M=104	2.6e-44	152.1	0	4.7e-44	151.2	0	1.4	1
32453.aln_RDRP_0.25_1-440	M=434	2.9e-45	157.2	0.1	4.2e-45	156.7	0.1	1.1	1
26838.aln_RDRP_0.25_187-293	M=106	1.1e-45	156.6	0.1	2.3e-45	155.5	0.1	1.6	1
33362.aln_RDRP_0.25_1-437	M=429	6.2e-46	159.4	0	9.2e-46	158.8	0	1.2	1
31145.aln_RDRP_0.25_169-275	M=106	6e-46	157.3	0	1.1e-45	156.5	0	1.5	1
22697.aln_RDRP_0.25_199-305	M=106	8e-47	160.1	0.1	1.4e-46	159.3	0.1	1.4	1
29409.aln_RDRP_0.25_1-449	M=448	6.5e-47	162.5	0.1	8.2e-47	162.2	0.1	1	1
43922.aln_RDRP_0.25_197-308	M=106	1.6e-49	168.8	0.1	2.6e-49	168.1	0.1	1.3	1
26024.aln_RDRP_0.25_198-306	M=106	9.1e-50	169.6	0.1	1.9e-49	168.6	0.1	1.6	1
18336.aln_RDRP_0.25_204-314	M=106	1.9e-50	171.7	0.1	3.3e-50	170.9	0.1	1.4	1
35363.aln_RDRP_0.25_200-306	M=106	1.7e-50	171.9	0.1	3.1e-50	171.1	0.1	1.4	1
33365.aln_RDRP_0.25_2-436	M=432	8.4e-51	175.6	0	1.2e-50	175.1	0	1.1	1
34126.aln_RDRP_0.25_163-269	M=106	1.5e-51	175.6	0.1	2.7e-51	174.8	0.1	1.4	1
14409.aln_RDRP_0.25_209-322	M=106	1.9e-52	178.1	0	3.3e-52	177.3	0	1.4	1
30308.aln_RDRP_0.25_1-421	M=420	9.1e-53	181.5	0.3	1.2e-52	181	0.3	1.1	1
20453.aln_RDRP_0.25_201-313	M=106	2.4e-53	180.9	0.1	4.1e-53	180.1	0.1	1.4	1
32668.aln_RDRP_0.25_2-437	M=432	8.4e-54	185.2	0	1.2e-53	184.7	0	1.1	1
4558.aln_RDRP_0.25_285-404	M=106	4.2e-55	186.7	0.1	7.6e-55	185.8	0.1	1.4	1
23589.aln_RDRP_0.25_144-338	M=194	3.3e-85	286.8	0.1	4.5e-85	286.4	0.1	1.2	1
32668.aln_RDRP_0.25_2-437	M=432	8.7e-11	43.5	0	1.2e-10	43	0	1.2	1	AK_1_k141_237459_1	AK_1_k141_237459
30313.aln_RDRP_0.25_1-417	M=416	3.6e-11	44.5	0	5.1e-11	44	0	1.2	1
21950.aln_RDRP_0.25_10-472	M=454	7.9e-12	46.6	0	9.8e-12	46.3	0	1.1	1
16756.aln_RDRP_0.25_1-489	M=475	4.9e-12	47.4	0	5.7e-12	47.2	0	1.1	1
19270.aln_RDRP_0.25_1-384	M=378	2.7e-12	48.7	0	3.3e-12	48.4	0	1.1	1
29409.aln_RDRP_0.25_1-449	M=448	2.1e-12	48.7	0	2.5e-12	48.5	0	1.1	1
15557.aln_RDRP_0.25_1-484	M=480	1.2e-12	49.5	0	1.6e-12	49.1	0	1.2	1
35407.aln_RDRP_0.25_16-421	M=404	9.1e-13	50.1	0	1.3e-12	49.6	0	1.2	1
30014.aln_RDRP_0.25_1-446	M=445	5.1e-13	50.6	0	7e-13	50.2	0	1.1	1
31151.aln_RDRP_0.25_34-79	M=40	4.8e-13	51	0.3	1e-12	50	0.3	1.6	1
30308.aln_RDRP_0.25_1-421	M=420	2e-14	55.2	0	2.6e-14	54.8	0	1.1	1
21502.aln_RDRP_0.25_55-390	M=335	1.2e-14	56.1	0	1.6e-14	55.7	0	1.2	1
28742.aln_RDRP_0.25_1-452	M=449	3.9e-16	60.8	0	5e-16	60.5	0	1.1	1
30007.aln_RDRP_0.25_1-451	M=446	3.5e-18	67.7	0	4.5e-18	67.3	0	1.1	1
31945.aln_RDRP_0.25_1-440	M=439	2.3e-19	71.6	0	3.1e-19	71.2	0	1.2	1
29416.aln_RDRP_0.25_1-449	M=448	1.1e-19	72.6	0	1.4e-19	72.2	0	1.1	1
29085.aln_RDRP_0.25_1-450	M=448	3.6e-21	77.4	0	4.3e-21	77.1	0	1.1	1
31150.aln_RDRP_0.25_58-284	M=223	1.1e-22	82.7	0	1.6e-22	82.1	0	1.2	1
31698.aln_RDRP_0.25_1-441	M=440	5.8e-27	96.5	0	6.9e-27	96.2	0	1.1	1
31151.aln_RDRP_0.25_137-392	M=255	1.5e-66	226.5	0.1	1.9e-66	226.1	0.1	1.1	1
30890.aln_RDRP_0.25_1-445	M=443	2.6e-138	463.8	0.1	3e-138	463.6	0.1	1	1
6346.aln_RDRP_0.25_290-320	M=30	6.3e-11	44	1.1	1.3e-10	43	1.1	1.6	1	AK_1_k141_257530_1	AK_1_k141_257530
13098.aln_RDRP_0.25_1-489	M=488	2e-11	45.2	0	4.6e-11	44	0	1.5	1
44653.aln_RDRP_0.25_180-234	M=54	1.2e-11	46.7	0.3	5e-11	44.7	0.2	2	2
18815.aln_RDRP_0.25_2-476	M=473	9.7e-12	46.6	0	1.5e-11	45.9	0	1.3	1
68065.aln_RDRP_0.25_2-55	M=53	4.5e-12	47.8	0	8.6e-12	46.9	0	1.5	1
12713.aln_RDRP_0.25_218-272	M=52	1.9e-12	49.4	0.1	4.4e-12	48.2	0.1	1.7	1
20592.aln_RDRP_0.25_189-446	M=255	6.5e-13	50.6	0	1.1e-12	49.9	0	1.3	1
31151.aln_RDRP_0.25_137-392	M=255	4.3e-13	51.3	0	7.1e-13	50.6	0	1.3	1
53271.aln_RDRP_0.25_1-61	M=60	3.1e-13	51.7	0.3	7.3e-13	50.5	0.3	1.6	1
27028.aln_RDRP_0.25_211-269	M=53	2.4e-13	52	1.5	2.5e-13	51.9	0.2	1.7	2
6417.aln_RDRP_0.25_258-311	M=53	1.9e-13	52.7	0.2	4e-13	51.7	0.2	1.6	1
5201.aln_RDRP_0.25_296-353	M=54	1.9e-13	52.5	1.4	2.9e-13	51.9	0.2	1.9	2
27770.aln_RDRP_0.25_76-390	M=313	2.2e-14	55.5	0	7e-14	53.8	0	1.6	1
33560.aln_RDRP_0.25_93-300	M=207	8.4e-15	57.4	0	1.5e-14	56.5	0	1.4	1
15557.aln_RDRP_0.25_1-484	M=480	6.7e-15	56.9	0	1.8e-14	55.5	0	1.6	1
33144.aln_RDRP_0.25_96-278	M=178	1.6e-15	59.7	0	2.5e-15	59	0	1.3	1
5046.aln_RDRP_0.25_276-331	M=54	1.4e-15	59.2	0.2	2.9e-15	58.2	0.2	1.5	1
56423.aln_RDRP_0.25_1-62	M=58	1.4e-15	59.3	0.3	3.6e-15	58	0.3	1.8	1
4771.aln_RDRP_0.25_654-688	M=31	7.7e-16	59.8	1.5	1.3e-15	59.1	1.5	1.4	1
61440.aln_RDRP_0.25_12-108	M=96	2.7e-16	61.6	2.9	3.2e-15	58.2	1.7	2.7	2
12446.aln_RDRP_0.25_99-484	M=383	2.6e-16	61.7	0	3.6e-16	61.2	0	1.1	1
24176.aln_RDRP_0.25_1-463	M=460	1.1e-16	62.6	0	1.2e-15	59.1	0	1.9	1
27773.aln_RDRP_0.25_1-454	M=453	9.5e-17	63.3	0	1.2e-16	63	0	1.1	1
31423.aln_RDRP_0.25_244-390	M=146	1.9e-17	65.6	0	2e-16	62.4	0	2.2	2
21499.aln_RDRP_0.25_1-469	M=467	1.7e-17	65.5	0	3.6e-17	64.4	0	1.4	1
34708.aln_RDRP_0.25_1-317	M=316	9.8e-18	66.5	0	1.5e-17	65.9	0	1.1	1
31150.aln_RDRP_0.25_58-284	M=223	4.8e-18	67.4	0	8e-18	66.7	0	1.3	1
20136.aln_RDRP_0.25_2-472	M=468	4.2e-18	67.2	0	5.4e-18	66.8	0	1	1
30014.aln_RDRP_0.25_1-446	M=445	6e-20	73.5	0	7.7e-20	73.1	0	1.1	1
60445.aln_RDRP_0.25_1-109	M=105	5.9e-20	73.8	0	1.1e-19	72.9	0	1.5	1
52993.aln_RDRP_0.25_73-131	M=58	4.4e-20	73.3	1.2	9.2e-20	72.2	1.2	1.5	1
16756.aln_RDRP_0.25_1-489	M=475	2.9e-20	74.5	0	5.1e-20	73.7	0	1.4	1
21950.aln_RDRP_0.25_10-472	M=454	2.9e-20	74.4	0	3.6e-20	74.1	0	1.1	1
19691.aln_RDRP_0.25_1-386	M=381	2.7e-20	74.7	0	4.2e-20	74.1	0	1.2	1
31420.aln_RDRP_0.25_165-273	M=105	1.1e-20	76.2	0	1.9e-20	75.4	0	1.4	1
19269.aln_RDRP_0.25_1-474	M=472	7.6e-21	76.5	0	1.8e-20	75.3	0	1.4	1
57116.aln_RDRP_0.25_66-115	M=49	3.3e-21	77.2	2.7	5.4e-21	76.5	2.7	1.4	1
21502.aln_RDRP_0.25_55-390	M=335	2.1e-21	78.3	0	2.9e-21	77.9	0	1.1	1
30597.aln_RDRP_0.25_63-350	M=287	1.7e-21	78.9	0	2.6e-21	78.3	0	1.2	1
28603.aln_RDRP_0.25_241-306	M=65	1.1e-21	79.1	0.3	2.3e-21	78.1	0.3	1.5	1
30313.aln_RDRP_0.25_1-417	M=416	2.7e-22	81.2	0	3.6e-22	80.8	0	1.1	1
6568.aln_RDRP_0.25_363-438	M=70	1.2e-22	81.9	0.2	2.1e-22	81.1	0.2	1.5	1
62979.aln_RDRP_0.25_1-104	M=103	6.2e-23	83.2	0	1e-22	82.5	0	1.4	1
35601.aln_RDRP_0.25_167-268	M=101	4.1e-23	83.7	0.1	6.4e-23	83.1	0.1	1.3	1
22696.aln_RDRP_0.25_193-298	M=105	1.6e-23	85.1	0.1	2.6e-23	84.5	0.1	1.3	1
30890.aln_RDRP_0.25_1-445	M=443	2.5e-24	88.2	0	2.7e-24	88	0	1	1
53271.aln_RDRP_0.25_75-128	M=53	6.5e-25	88.8	3.4	1.1e-24	88.1	3.4	1.4	1
44653.aln_RDRP_0.25_245-296	M=51	3.9e-25	89.6	3.1	6.6e-25	88.9	3.1	1.4	1
59336.aln_RDRP_0.25_1-111	M=110	2.5e-25	90.7	0.1	6.5e-25	89.4	0	1.8	2
24011.aln_RDRP_0.25_198-300	M=101	1.4e-25	91.6	0	2.3e-25	90.9	0	1.3	1
56423.aln_RDRP_0.25_72-119	M=47	1.1e-25	91.6	4.2	1.7e-25	91	4.2	1.3	1
53542.aln_RDRP_0.25_74-126	M=52	9.7e-26	91.7	2.1	1.6e-25	91	2.1	1.4	1
61493.aln_RDRP_0.25_1-107	M=106	5.5e-26	93	0.1	1.3e-25	91.8	0	1.7	2
11573.aln_RDRP_0.25_308-364	M=53	5.5e-26	92.2	2.9	1e-25	91.4	2.9	1.4	1
18710.aln_RDRP_0.25_200-306	M=106	5.1e-26	93.3	0.1	1e-25	92.3	0.1	1.5	1
6417.aln_RDRP_0.25_321-376	M=52	4.8e-26	92.6	3	8.3e-26	91.8	3	1.4	1
12713.aln_RDRP_0.25_280-333	M=53	2.2e-26	93.7	2	3.8e-26	93	2	1.4	1
5046.aln_RDRP_0.25_342-396	M=51	1.3e-26	94.2	2.9	2.3e-26	93.5	2.9	1.4	1
61443.aln_RDRP_0.25_1-107	M=106	7.5e-27	95.9	0.1	1.3e-26	95.1	0.1	1.4	1
40420.aln_RDRP_0.25_184-381	M=194	6.2e-27	96.8	0	9.6e-27	96.2	0	1.3	1
6346.aln_RDRP_0.25_335-409	M=72	1.2e-27	97.9	1.1	1.9e-27	97.3	0.2	1.8	2
61502.aln_RDRP_0.25_1-107	M=106	8.2e-28	98.8	0.1	2e-27	97.6	0.1	1.7	1
62822.aln_RDRP_0.25_1-105	M=104	6.4e-28	99.4	0	1.2e-27	98.6	0	1.5	1
34312.aln_RDRP_0.25_153-260	M=104	3.9e-28	99.8	0	7.6e-28	98.9	0	1.5	1
23602.aln_RDRP_0.25_33-464	M=431	1.5e-28	102	0.1	2e-28	101.7	0.1	1	1
58789.aln_RDRP_0.25_1-112	M=111	1.3e-28	101.5	0.1	2.7e-28	100.5	0.1	1.5	1
29085.aln_RDRP_0.25_1-450	M=448	8.6e-29	102.5	0	9.8e-29	102.3	0	1	1
61472.aln_RDRP_0.25_1-107	M=106	2.9e-29	103.8	0	5.4e-29	102.9	0	1.5	1
29416.aln_RDRP_0.25_1-449	M=448	2.6e-29	104.3	0	3e-29	104.1	0	1.1	1
53539.aln_RDRP_0.25_61-136	M=75	1.3e-29	104.4	0.1	2.5e-29	103.4	0.1	1.5	1
61449.aln_RDRP_0.25_1-107	M=106	1.2e-29	104.9	0.1	3.2e-29	103.5	0	1.7	2
61467.aln_RDRP_0.25_1-107	M=106	5.1e-30	106.3	0.2	7.2e-29	102.6	0	2.2	2
31698.aln_RDRP_0.25_1-441	M=440	1.9e-30	107.9	0	2.7e-30	107.4	0	1.2	1
33555.aln_RDRP_0.25_160-266	M=106	1.3e-30	108.1	0.1	2.2e-30	107.3	0.1	1.4	1
29898.aln_RDRP_0.25_183-288	M=104	6.2e-31	108.9	0	1.1e-30	108.1	0	1.4	1
31945.aln_RDRP_0.25_1-440	M=439	3.3e-31	110.6	0	4.3e-31	110.3	0	1.1	1
46481.aln_RDRP_0.25_241-324	M=77	1.6e-31	110.3	0.1	4e-31	109.1	0.1	1.6	1
32193.aln_RDRP_0.25_166-272	M=106	1.4e-31	111.1	0.1	2.6e-31	110.2	0.1	1.5	1
26838.aln_RDRP_0.25_187-293	M=106	1.1e-31	111.5	0.2	2.1e-31	110.6	0.2	1.5	1
35363.aln_RDRP_0.25_200-306	M=106	9.4e-32	111.6	0.1	1.9e-31	110.7	0.1	1.5	1
60927.aln_RDRP_0.25_1-108	M=107	4.6e-32	112.6	0.1	7.4e-32	112	0.1	1.3	1
49961.aln_RDRP_0.25_84-194	M=104	2.2e-32	113.7	0	5e-32	112.6	0	1.6	1
33373.aln_RDRP_0.25_7-345	M=338	1.5e-32	115.5	0	2.2e-32	115	0	1.1	1
28742.aln_RDRP_0.25_1-452	M=449	1.5e-32	114.9	0	1.7e-32	114.7	0	1	1
5201.aln_RDRP_0.25_363-420	M=51	5e-33	115	4.3	5.5e-23	82.9	1.9	3.4	3
41277.aln_RDRP_0.25_149-251	M=102	1.2e-33	117.7	0	2e-33	117	0	1.4	1
34311.aln_RDRP_0.25_163-265	M=102	5.1e-34	118.6	0.1	9e-34	117.9	0.1	1.4	1
31419.aln_RDRP_0.25_164-272	M=106	4.5e-34	119.3	0.1	8.4e-34	118.5	0.1	1.5	1
31145.aln_RDRP_0.25_169-275	M=106	1.7e-34	120.6	0.1	3.3e-34	119.6	0.1	1.5	1
30007.aln_RDRP_0.25_1-451	M=446	1.2e-35	125.2	0	1.5e-35	124.9	0	1	1
61550.aln_RDRP_0.25_1-107	M=106	1e-35	124.4	0.1	2.1e-35	123.4	0.1	1.6	1
18336.aln_RDRP_0.25_204-314	M=106	5.7e-36	125.1	0.2	1.2e-35	124	0.1	1.7	2
20453.aln_RDRP_0.25_201-313	M=106	9e-37	127.6	0.1	1.8e-36	126.6	0.1	1.5	1
43922.aln_RDRP_0.25_197-308	M=106	8.4e-38	131.2	0.1	1.6e-37	130.2	0.1	1.5	1
34126.aln_RDRP_0.25_163-269	M=106	7.3e-38	131.6	0.6	1.6e-37	130.5	0.1	1.8	2
4558.aln_RDRP_0.25_285-404	M=106	6.3e-38	131.4	0.1	1.2e-37	130.5	0.1	1.5	1
14409.aln_RDRP_0.25_209-322	M=106	5.1e-38	131.7	0.1	9.1e-38	130.9	0.1	1.4	1
22697.aln_RDRP_0.25_199-305	M=106	4.5e-38	132	0.2	8.2e-38	131.1	0.2	1.4	1
33372.aln_RDRP_0.25_2-428	M=426	2.7e-40	140.9	0	3.6e-40	140.5	0	1	1
29409.aln_RDRP_0.25_1-449	M=448	8.4e-41	142.4	0	9.7e-41	142.2	0	1	1
31148.aln_RDRP_0.25_87-438	M=349	9.3e-42	145.7	0	1.2e-41	145.3	0	1.1	1
33370.aln_RDRP_0.25_2-435	M=431	1.5e-43	151.9	0	1.8e-43	151.6	0	1	1
32453.aln_RDRP_0.25_1-440	M=434	1.5e-45	158.2	0	1.7e-45	157.9	0	1	1
33365.aln_RDRP_0.25_2-436	M=432	1.5e-45	158.2	0	1.8e-45	158	0	1	1
26024.aln_RDRP_0.25_198-306	M=106	1.8e-48	165.5	0.2	3.1e-48	164.7	0.2	1.4	1
30308.aln_RDRP_0.25_1-421	M=420	1.3e-48	167.8	0	1.7e-48	167.4	0	1	1
32668.aln_RDRP_0.25_2-437	M=432	1.2e-48	168.2	0	1.4e-48	168	0	1	1
33362.aln_RDRP_0.25_1-437	M=429	4.3e-51	176.4	0	5.6e-51	176	0	1	1
23589.aln_RDRP_0.25_144-338	M=194	2.5e-79	267.6	0.1	3.3e-79	267.2	0.1	1.2	1
3506.aln_RDRP_0.25_300-430	M=130	9.8e-11	44.1	0.1	2e-10	43	0	1.5	1	AK_1_k141_278151_1	AK_1_k141_278151
45715.aln_RDRP_0.25_107-207	M=99	9.7e-11	44	0.2	1.9e-10	43	0.2	1.5	1
6099.aln_RDRP_0.25_208-332	M=124	9.6e-11	44.1	0	2.5e-10	42.8	0	1.7	2
40602.aln_RDRP_0.25_168-286	M=118	9.3e-11	44.3	1	2e-09	40	1	2.7	1
10256.aln_RDRP_0.25_204-324	M=120	8.9e-11	44.1	0.4	1.1e-08	37.3	0.4	2.3	1
33755.aln_RDRP_0.25_173-274	M=98	8.8e-11	44.3	0	1.6e-10	43.4	0	1.5	1
4730.aln_RDRP_0.25_261-385	M=124	8.4e-11	44.3	0.2	3.8e-10	42.1	0	2.1	3
19269.aln_RDRP_0.25_1-474	M=472	8.4e-11	43.4	0	1.1e-10	43	0	1.1	1
5515.aln_RDRP_0.25_101-487	M=384	8.2e-11	43.4	0.1	5.3e-09	37.5	0.1	2.1	1
56719.aln_RDRP_0.25_1-116	M=115	8.2e-11	44.2	0.3	1.9e-10	43	0.3	1.6	1
60593.aln_RDRP_0.25_1-91	M=88	7.7e-11	44.9	0	1.7e-10	43.9	0	1.5	1
3243.aln_RDRP_0.25_321-453	M=128	7.6e-11	44.6	0.1	2.1e-10	43.2	0	1.7	2
32662.aln_RDRP_0.25_178-279	M=99	7.5e-11	44.4	0	1.3e-10	43.6	0	1.4	1
31074.aln_RDRP_0.25_212-312	M=100	7.2e-11	44.4	0.1	1.3e-10	43.6	0.1	1.4	1
2346.aln_RDRP_0.25_608-720	M=110	7.2e-11	44.1	0.3	1.3e-10	43.2	0.3	1.5	1
8042.aln_RDRP_0.25_255-354	M=99	7e-11	44.7	0	1.3e-10	43.9	0	1.4	1
38720.aln_RDRP_0.25_171-275	M=100	5.3e-11	44.9	0.1	9.1e-11	44.1	0.1	1.4	1
5392.aln_RDRP_0.25_212-336	M=124	5.3e-11	44.7	0.3	5.2e-09	38.3	0.1	2.6	2
33946.aln_RDRP_0.25_176-273	M=96	5.2e-11	44.6	0	2.8e-10	42.2	0	2.2	2
65480.aln_RDRP_0.25_1-100	M=99	5e-11	45.1	0.1	9.1e-11	44.2	0.1	1.4	1
32899.aln_RDRP_0.25_174-274	M=99	4.8e-11	45	0	8.8e-11	44.2	0	1.4	1
3975.aln_RDRP_0.25_269-397	M=127	4.6e-11	45	0.2	7e-09	38	0	2.3	2
24453.aln_RDRP_0.25_195-459	M=264	4.3e-11	44.8	1.2	4e-09	38.4	0.3	2.5	2
23743.aln_RDRP_0.25_208-315	M=107	3.5e-11	45.1	0.1	6.3e-11	44.2	0.1	1.4	1
6531.aln_RDRP_0.25_210-337	M=127	3.4e-11	45.1	0.1	3e-10	42.1	0	2.2	2
55298.aln_RDRP_0.25_26-121	M=93	2.7e-11	45.5	0.1	5.1e-11	44.6	0.1	1.5	1
31692.aln_RDRP_0.25_177-282	M=100	2.6e-11	45.9	0	4.6e-11	45.1	0	1.4	1
57930.aln_RDRP_0.25_1-114	M=113	1.8e-11	46.1	1.6	9.8e-10	40.5	0.8	3.1	2
33362.aln_RDRP_0.25_1-437	M=429	1.8e-11	45.8	0	2.4e-11	45.4	0	1.1	1
32371.aln_RDRP_0.25_206-312	M=106	1.8e-11	46.2	0.2	5.2e-11	44.7	0.1	1.8	2
21492.aln_RDRP_0.25_200-325	M=123	1.7e-11	46.5	0.1	4.9e-11	45	0	1.6	2
58403.aln_RDRP_0.25_1-113	M=112	1.7e-11	46.5	1.2	3e-10	42.5	0.1	2.2	2
56079.aln_RDRP_0.25_25-113	M=88	1.7e-11	46.5	0.7	3.3e-10	42.4	0.3	2.7	1
3539.aln_RDRP_0.25_368-448	M=80	1.7e-11	46.3	0.2	3.2e-11	45.4	0.2	1.4	1
31694.aln_RDRP_0.25_180-280	M=99	1.6e-11	46.6	0	2.8e-11	45.8	0	1.4	1
12392.aln_RDRP_0.25_235-338	M=98	1.3e-11	47	0	2.5e-11	46.1	0	1.4	1
33341.aln_RDRP_0.25_192-301	M=109	1.3e-11	46.7	0.2	3.3e-11	45.4	0.1	1.8	2
27769.aln_RDRP_0.25_191-291	M=100	1.1e-11	47.1	0	2.2e-11	46.1	0	1.5	1
56174.aln_RDRP_0.25_1-117	M=116	1.1e-11	47	0	5.6e-11	44.8	0	2	1
26635.aln_RDRP_0.25_199-305	M=104	1.1e-11	47.3	0.1	1.8e-11	46.6	0.1	1.3	1
29401.aln_RDRP_0.25_199-302	M=101	1.1e-11	47.3	0	2e-11	46.4	0	1.5	1
4689.aln_RDRP_0.25_318-396	M=77	1.1e-11	46.6	0.2	2.2e-11	45.6	0.2	1.4	1
32669.aln_RDRP_0.25_175-276	M=99	1e-11	47.3	0	2e-11	46.4	0	1.5	1
30305.aln_RDRP_0.25_182-285	M=103	1e-11	47	0	1.8e-11	46.3	0	1.4	1
22838.aln_RDRP_0.25_210-320	M=110	9e-12	47.4	0.2	1.6e-11	46.6	0.2	1.4	1
44508.aln_RDRP_0.25_140-254	M=114	9e-12	47.5	0.7	2.4e-10	42.8	0.7	2.4	1
66727.aln_RDRP_0.25_1-97	M=93	9e-12	47.3	0	1.6e-11	46.5	0	1.4	1
30883.aln_RDRP_0.25_199-297	M=98	8.2e-12	47.2	0	1.6e-11	46.3	0	1.4	1
61457.aln_RDRP_0.25_1-107	M=106	7.7e-12	47.4	0	1.5e-11	46.5	0	1.5	1
62268.aln_RDRP_0.25_1-106	M=105	7.3e-12	47.8	0.1	1.3e-11	47	0.1	1.4	1
11570.aln_RDRP_0.25_237-337	M=99	7.2e-12	47.7	0	1.2e-11	46.9	0	1.4	1
29688.aln_RDRP_0.25_182-282	M=100	7.1e-12	47.5	0	1.2e-11	46.7	0	1.4	1
35247.aln_RDRP_0.25_169-263	M=94	7e-12	47.7	0.1	1.3e-11	46.8	0.1	1.4	1
32889.aln_RDRP_0.25_88-311	M=218	6.9e-12	47.7	0	1.2e-11	47	0	1.3	1
4532.aln_RDRP_0.25_1-547	M=546	6.4e-12	47.1	0.3	8.4e-10	40.1	0.2	2.4	2
59762.aln_RDRP_0.25_1-110	M=109	6.4e-12	47.7	0.1	1.1e-11	46.9	0.1	1.4	1
32819.aln_RDRP_0.25_178-299	M=118	6e-12	47.9	0.8	1.8e-07	33.4	0.6	2.6	2
3407.aln_RDRP_0.25_310-441	M=129	5.7e-12	48	0.1	1.8e-11	46.4	0.1	1.8	2
14465.aln_RDRP_0.25_205-306	M=101	5.7e-12	47.7	0.3	2.2e-11	45.8	0.1	2	2
7625.aln_RDRP_0.25_259-363	M=98	5.5e-12	48.3	0	1e-11	47.5	0	1.4	1
30800.aln_RDRP_0.25_20-264	M=244	5e-12	47.8	0	8.4e-12	47	0	1.4	1
3875.aln_RDRP_0.25_369-450	M=81	4.7e-12	48	0.1	8.9e-12	47.1	0.1	1.4	1
28742.aln_RDRP_0.25_1-452	M=449	4.7e-12	47.4	0	7.1e-12	46.8	0	1.1	1
66221.aln_RDRP_0.25_1-98	M=95	4.3e-12	48.2	0	8.3e-12	47.2	0	1.5	1
56145.aln_RDRP_0.25_1-117	M=116	4e-12	48.4	0.2	3e-11	45.5	0.2	2.1	1
35246.aln_RDRP_0.25_169-264	M=95	4e-12	48.6	0	7.7e-12	47.6	0	1.4	1
24987.aln_RDRP_0.25_188-320	M=132	3.9e-12	48.8	2.9	3.5e-08	36.1	0.2	2.6	2
54982.aln_RDRP_0.25_26-120	M=93	3.6e-12	48.6	0.1	7.6e-12	47.6	0.1	1.5	1
4504.aln_RDRP_0.25_265-389	M=124	3.5e-12	48.6	0	8.1e-12	47.4	0	1.6	1
3731.aln_RDRP_0.25_294-428	M=126	3.3e-12	48.6	0.3	6.5e-11	44.4	0.1	2.4	2
27762.aln_RDRP_0.25_200-315	M=115	3.2e-12	48.5	0.1	9e-12	47.1	0.1	1.8	1
3281.aln_RDRP_0.25_318-448	M=124	3e-12	49.1	0.4	1e-11	47.4	0.1	2	2
30014.aln_RDRP_0.25_1-446	M=445	2.9e-12	48.2	0	3.9e-12	47.7	0	1.1	1
30002.aln_RDRP_0.25_189-289	M=100	2.9e-12	48.8	0	5.2e-12	48	0	1.4	1
56095.aln_RDRP_0.25_42-117	M=75	2.8e-12	48.7	0.1	5.3e-12	47.8	0.1	1.4	1
54307.aln_RDRP_0.25_1-122	M=121	2.7e-12	48.8	0.3	7e-12	47.4	0	1.8	2
30890.aln_RDRP_0.25_1-445	M=443	2.7e-12	48.5	0	4e-12	47.9	0	1.2	1
11088.aln_RDRP_0.25_238-340	M=98	2.5e-12	49.3	0	4.8e-12	48.4	0	1.4	1
21807.aln_RDRP_0.25_216-325	M=109	2.5e-12	49.1	0.1	4.3e-12	48.3	0.1	1.3	1
54793.aln_RDRP_0.25_44-121	M=77	2.3e-12	48.9	0.3	4.6e-12	48	0.3	1.5	1
18815.aln_RDRP_0.25_2-476	M=473	2.3e-12	48.7	0.1	3.2e-12	48.2	0.1	1.1	1
34655.aln_RDRP_0.25_192-315	M=116	2e-12	49.3	0.2	3.1e-11	45.4	0.2	2.3	1
32201.aln_RDRP_0.25_175-270	M=95	2e-12	49.6	0	3.7e-12	48.7	0	1.4	1
29073.aln_RDRP_0.25_199-303	M=104	1.9e-12	49.5	0	3.6e-12	48.7	0	1.4	1
58800.aln_RDRP_0.25_1-112	M=111	1.7e-12	49.8	0.4	5.2e-11	45	0.4	2.5	1
7162.aln_RDRP_0.25_32-495	M=462	1.7e-12	49	0	1.2e-08	36.4	0	2.2	2
8625.aln_RDRP_0.25_5-395	M=390	1.6e-12	49.3	0.1	1.6e-10	42.8	0.1	2.1	1
65041.aln_RDRP_0.25_1-101	M=97	1.6e-12	49.8	0	2.9e-12	49	0	1.5	1
30587.aln_RDRP_0.25_182-210	M=28	1.6e-12	49.4	1.4	3.1e-12	48.5	1.4	1.5	1
54063.aln_RDRP_0.25_1-123	M=122	1.6e-12	50	0	2.9e-12	49.2	0	1.3	1
29677.aln_RDRP_0.25_199-314	M=114	1.4e-12	49.7	0.4	2.8e-12	48.7	0.4	1.5	1
31690.aln_RDRP_0.25_183-282	M=98	1.4e-12	50.1	0	2.4e-12	49.3	0	1.4	1
31413.aln_RDRP_0.25_1-443	M=439	1.4e-12	49.3	0.1	1.9e-12	48.9	0.1	1.1	1
9504.aln_RDRP_0.25_244-354	M=98	1.3e-12	50.2	0	2.1e-12	49.5	0	1.4	1
32197.aln_RDRP_0.25_176-275	M=98	1.2e-12	50.2	0	2.3e-12	49.4	0	1.4	1
28086.aln_RDRP_0.25_247-322	M=75	1.2e-12	49.8	0.1	2.4e-12	48.9	0.1	1.5	1
29069.aln_RDRP_0.25_210-316	M=106	9.3e-13	50.4	0.3	1.9e-12	49.4	0.3	1.5	1
23603.aln_RDRP_0.25_207-329	M=122	9.2e-13	50.5	0	1.7e-12	49.6	0	1.4	1
56389.aln_RDRP_0.25_1-117	M=116	8.9e-13	50.6	0.5	1.9e-11	46.3	0.5	2.4	1
31147.aln_RDRP_0.25_181-287	M=99	8.6e-13	50.8	0	1.5e-12	50	0	1.4	1
20006.aln_RDRP_0.25_249-355	M=106	8.4e-13	50.6	0	9.4e-12	47.2	0	2.2	2
11089.aln_RDRP_0.25_200-320	M=120	8.3e-13	50.6	0.9	9.3e-11	44	0.9	2.4	1
53518.aln_RDRP_0.25_1-126	M=125	8e-13	50.8	0.3	2.3e-12	49.3	0.1	1.8	2
17069.aln_RDRP_0.25_239-347	M=106	7.4e-13	50.6	0.1	2e-12	49.2	0	1.8	2
31414.aln_RDRP_0.25_192-320	M=128	7.2e-13	51.1	0.7	2.9e-09	39.5	0.3	2.4	2
25782.aln_RDRP_0.25_182-218	M=36	7.2e-13	49.8	0.1	1.5e-12	48.8	0.1	1.6	1
4228.aln_RDRP_0.25_315-431	M=115	6.7e-13	50.9	0.6	1.8e-12	49.5	0.6	1.7	1
55601.aln_RDRP_0.25_1-118	M=117	6.7e-13	50.6	0.2	1.1e-11	46.7	0.2	2.4	1
55231.aln_RDRP_0.25_1-119	M=118	5.4e-13	51.4	0.7	3.8e-12	48.6	0.6	2.2	2
4229.aln_RDRP_0.25_329-406	M=77	5.3e-13	50.8	0.3	1e-12	49.8	0.3	1.5	1
25238.aln_RDRP_0.25_5-434	M=429	5e-13	50.8	0.1	4e-06	28.1	0.2	2.6	3
4797.aln_RDRP_0.25_295-553	M=257	4.9e-13	51.3	0.3	8.7e-13	50.5	0.3	1.3	1
55863.aln_RDRP_0.25_1-118	M=116	4.6e-13	51.6	0.2	9.2e-12	47.4	0.2	2.3	1
54614.aln_RDRP_0.25_1-121	M=120	4.2e-13	51.4	0.7	7.1e-11	44.2	0.7	2.4	1
18742.aln_RDRP_0.25_250-357	M=107	4e-13	51.3	0.4	1.2e-12	49.7	0.1	1.9	2
64084.aln_RDRP_0.25_1-102	M=101	3.9e-13	51.5	0.2	8.7e-13	50.4	0.1	1.6	1
58914.aln_RDRP_0.25_1-112	M=111	3.8e-13	51.8	0.5	2.1e-11	46.2	0.2	3.1	2
27005.aln_RDRP_0.25_207-327	M=120	3.6e-13	52	1.5	6.9e-11	44.6	1.5	2.4	1
54921.aln_RDRP_0.25_1-120	M=119	3.5e-13	52	1.6	2.4e-11	46.1	1.6	2.4	1
31138.aln_RDRP_0.25_187-294	M=107	3.4e-13	52	0	7.2e-13	50.9	0	1.6	1
54634.aln_RDRP_0.25_1-121	M=118	3.4e-13	51.8	0.6	4.3e-12	48.2	0.6	2.3	1
33557.aln_RDRP_0.25_1-219	M=218	3.2e-13	52	0	5.4e-13	51.2	0	1.3	1
32373.aln_RDRP_0.25_190-292	M=102	2.8e-13	51.9	0.6	1.5e-09	39.9	0.2	2.6	2
6447.aln_RDRP_0.25_6-475	M=464	2.5e-13	51.6	0	8.7e-09	36.6	0	2.1	2
34528.aln_RDRP_0.25_176-275	M=99	2.3e-13	52.6	0.1	4.3e-13	51.7	0.1	1.4	1
33949.aln_RDRP_0.25_176-275	M=94	2.2e-13	52.6	0	4.5e-13	51.6	0	1.5	1
60205.aln_RDRP_0.25_1-109	M=106	2.1e-13	52.6	0.1	6.2e-13	51	0	1.8	2
21490.aln_RDRP_0.25_216-322	M=106	2e-13	52.6	0.2	3.3e-13	51.8	0.2	1.3	1
22281.aln_RDRP_0.25_199-318	M=119	1.8e-13	53	0.5	1.1e-09	40.7	0.1	2.7	3
31151.aln_RDRP_0.25_137-392	M=255	1.7e-13	52.7	0	3e-13	51.8	0	1.3	1
28400.aln_RDRP_0.25_200-308	M=101	1.7e-13	53.2	0	3.4e-13	52.2	0	1.5	1
64133.aln_RDRP_0.25_1-102	M=101	1.7e-13	53	0	3.5e-13	52	0	1.5	1
28733.aln_RDRP_0.25_212-318	M=106	1.5e-13	52.9	0.9	2.7e-13	52.1	0.2	1.8	2
7364.aln_RDRP_0.25_196-326	M=130	1.3e-13	53.3	0.4	4.4e-12	48.4	0.1	2.3	2
34530.aln_RDRP_0.25_171-270	M=94	1.2e-13	53.3	0	2.4e-13	52.4	0	1.4	1
57367.aln_RDRP_0.25_1-115	M=112	1.2e-13	53.1	0.3	3.8e-12	48.2	0.2	2.6	1
10851.aln_RDRP_0.25_206-310	M=104	1.1e-13	53.6	0	1.7e-13	53	0	1.3	1
4075.aln_RDRP_0.25_211-581	M=365	1.1e-13	53.1	0.5	1.5e-11	46.1	0.2	2.3	2
29403.aln_RDRP_0.25_200-304	M=104	8.6e-14	53.5	0.1	1.5e-13	52.8	0.1	1.4	1
24605.aln_RDRP_0.25_186-250	M=62	7.7e-14	53.5	1.9	5.3e-13	50.8	1.9	2.4	1
32903.aln_RDRP_0.25_175-274	M=94	7.7e-14	54.2	0	1.4e-13	53.4	0	1.4	1
36152.aln_RDRP_0.25_187-304	M=117	7.2e-14	54	0.2	2.3e-13	52.3	0.1	1.8	2
21499.aln_RDRP_0.25_1-469	M=467	7.2e-14	53.5	0	9.6e-14	53.1	0	1.1	1
22837.aln_RDRP_0.25_187-225	M=34	6.7e-14	53.2	0.4	1.4e-13	52.2	0.4	1.6	1
54316.aln_RDRP_0.25_1-122	M=121	6.7e-14	54.4	0.2	9.4e-12	47.5	0.2	2.4	1
53854.aln_RDRP_0.25_1-126	M=123	5.7e-14	54.4	0.1	1.1e-13	53.6	0.1	1.4	1
60240.aln_RDRP_0.25_1-109	M=108	5.6e-14	54.7	0	1.1e-13	53.7	0	1.6	1
15557.aln_RDRP_0.25_1-484	M=480	5.3e-14	54	0	7.1e-14	53.5	0	1.1	1
31425.aln_RDRP_0.25_179-278	M=99	5.3e-14	54.5	0.1	9e-14	53.7	0.1	1.4	1
44098.aln_RDRP_0.25_195-303	M=107	5e-14	54.6	0.1	1.1e-13	53.6	0.1	1.5	1
58344.aln_RDRP_0.25_1-113	M=112	5e-14	54.5	0.2	1.2e-13	53.3	0.2	1.7	1
66147.aln_RDRP_0.25_1-98	M=97	4.7e-14	54.9	0	9.7e-14	53.8	0	1.5	1
28085.aln_RDRP_0.25_247-320	M=73	4.4e-14	54.7	0.9	7.6e-14	53.9	0.9	1.4	1
32432.aln_RDRP_0.25_10-440	M=428	4.3e-14	54.4	0.1	6.1e-14	54	0.1	1.1	1
4402.aln_RDRP_0.25_237-545	M=307	4.2e-14	54.7	1.2	9.6e-14	53.5	0.5	1.8	2
24602.aln_RDRP_0.25_196-318	M=122	4.2e-14	55	0.8	2.9e-12	49	0.3	2.7	2
29061.aln_RDRP_0.25_195-310	M=114	4.1e-14	54.9	0.1	4.3e-13	51.6	0.1	2.2	1
31696.aln_RDRP_0.25_179-282	M=103	3.5e-14	54.9	0	6.3e-14	54	0	1.4	1
26233.aln_RDRP_0.25_142-464	M=317	3.4e-14	55	0	5.7e-14	54.2	0	1.3	1
33948.aln_RDRP_0.25_176-272	M=95	3.3e-14	55.1	0	6.4e-14	54.2	0	1.5	1
3788.aln_RDRP_0.25_283-388	M=104	2.9e-14	55.4	0	4.9e-14	54.7	0	1.4	1
56061.aln_RDRP_0.25_1-117	M=116	2.9e-14	55.3	0.1	1.6e-13	53	0.1	2	1
32180.aln_RDRP_0.25_187-297	M=109	2.8e-14	55.3	0.3	6.4e-14	54.2	0.3	1.6	1
5758.aln_RDRP_0.25_257-377	M=120	2.6e-14	55.5	1.2	1.7e-12	49.6	1.2	2.5	1
60327.aln_RDRP_0.25_1-109	M=108	2.5e-14	55.7	0.3	4.9e-14	54.8	0.3	1.5	1
42646.aln_RDRP_0.25_161-395	M=234	2.5e-14	55.4	0.1	3.6e-14	54.9	0.1	1.3	1
38495.aln_RDRP_0.25_231-289	M=58	2.4e-14	55.2	1.4	7e-14	53.7	0.8	2	2
53904.aln_RDRP_0.25_1-124	M=123	2.3e-14	55.9	0.2	4.3e-12	48.5	0.1	2.4	2
28608.aln_RDRP_0.25_186-347	M=161	2.1e-14	55.8	1	6.1e-14	54.3	1	1.7	1
5678.aln_RDRP_0.25_230-350	M=120	1.8e-14	55.9	0.9	8e-11	44.1	0.2	2.4	2
5917.aln_RDRP_0.25_246-366	M=120	1.8e-14	56.2	0.5	8.4e-12	47.6	0.5	2.4	1
2237.aln_RDRP_0.25_559-667	M=108	1.7e-14	56.4	0.2	3.6e-14	55.4	0.2	1.5	1
27761.aln_RDRP_0.25_193-316	M=122	1.4e-14	56.3	0.1	1.3e-12	50.1	0.1	2.4	2
26230.aln_RDRP_0.25_199-290	M=91	1.4e-14	56.4	0	2.8e-14	55.5	0	1.5	1
47427.aln_RDRP_0.25_142-259	M=116	1.3e-14	56.3	0.4	4.1e-13	51.4	0.4	2.3	1
57924.aln_RDRP_0.25_1-114	M=113	1.3e-14	56.4	0.1	2.5e-14	55.6	0.1	1.4	1
21046.aln_RDRP_0.25_1-469	M=467	1.3e-14	55.8	0	1.9e-14	55.3	0	1.1	1
32183.aln_RDRP_0.25_193-299	M=106	1.1e-14	56.6	0.4	2.6e-14	55.4	0.4	1.7	1
30598.aln_RDRP_0.25_184-264	M=80	9.9e-15	56.9	0	1.9e-14	56	0	1.5	1
53722.aln_RDRP_0.25_1-125	M=124	9.4e-15	56.8	0.1	7e-10	41	0	2.4	2
4056.aln_RDRP_0.25_278-382	M=104	9e-15	57	0	1.5e-14	56.3	0	1.4	1
28401.aln_RDRP_0.25_203-307	M=104	8.4e-15	56.9	0.1	1.5e-14	56.1	0.1	1.4	1
25400.aln_RDRP_0.25_205-319	M=114	8.2e-15	57.1	0.1	2.8e-14	55.4	0.1	1.8	1
58409.aln_RDRP_0.25_1-113	M=112	7.7e-15	57.3	0.2	1.3e-13	53.3	0.2	2.4	1
4770.aln_RDRP_0.25_257-377	M=120	7.6e-15	57.1	1	1.3e-10	43.4	0.3	2.3	2
6735.aln_RDRP_0.25_262-385	M=122	6.2e-15	57.3	0.5	2e-13	52.4	0.2	2.4	2
31858.aln_RDRP_0.25_167-334	M=167	5.7e-15	57.7	0.1	1.1e-14	56.7	0.1	1.4	1
30882.aln_RDRP_0.25_181-223	M=41	5.5e-15	56.9	0.4	1.3e-14	55.7	0.4	1.7	1
54596.aln_RDRP_0.25_1-121	M=120	5.3e-15	57.7	1.1	8.6e-13	50.6	1.1	2.3	1
61012.aln_RDRP_0.25_1-108	M=107	5.1e-15	57.9	0.3	8.1e-15	57.2	0.3	1.3	1
66617.aln_RDRP_0.25_1-96	M=95	4.7e-15	57.6	0	8.5e-15	56.8	0	1.4	1
56043.aln_RDRP_0.25_25-141	M=116	4.5e-15	58.2	0.2	2.4e-14	55.9	0.2	2.1	1
32902.aln_RDRP_0.25_172-269	M=94	4.1e-15	58.2	0	8.1e-15	57.3	0	1.4	1
27016.aln_RDRP_0.25_197-314	M=117	3.9e-15	58.2	0.1	2.1e-14	55.8	0.1	2.2	2
32657.aln_RDRP_0.25_180-287	M=106	3.8e-15	58	0	9.7e-15	56.7	0.1	1.6	1
30295.aln_RDRP_0.25_198-299	M=101	3.8e-15	58.1	0.1	6.4e-15	57.3	0.1	1.3	1
33938.aln_RDRP_0.25_198-302	M=103	3.6e-15	58.3	0	6.2e-15	57.5	0	1.4	1
35233.aln_RDRP_0.25_207-327	M=120	3.1e-15	58.4	1	7.2e-11	44.3	0.1	2.4	2
60316.aln_RDRP_0.25_1-110	M=102	2.6e-15	58.9	0.1	5e-15	58	0.1	1.4	1
5145.aln_RDRP_0.25_241-361	M=120	2.4e-15	58.9	1.4	3.7e-13	51.8	1.4	2.4	1
31150.aln_RDRP_0.25_58-284	M=223	2.4e-15	58.6	0	3.4e-15	58.1	0	1.2	1
34302.aln_RDRP_0.25_184-290	M=106	2.4e-15	58.9	0.1	4.7e-15	58	0.1	1.5	1
34514.aln_RDRP_0.25_188-299	M=111	2.3e-15	58.7	0.3	7.4e-14	53.8	0.3	2.6	1
5621.aln_RDRP_0.25_312-394	M=82	2e-15	58.5	0.1	4.5e-15	57.4	0.1	1.6	1
31933.aln_RDRP_0.25_7-429	M=422	1.7e-15	58.6	0.1	4.6e-15	57.1	0	1.6	2
4203.aln_RDRP_0.25_238-358	M=120	1.7e-15	59.3	0.6	2.8e-13	52.1	0.6	2.5	1
6347.aln_RDRP_0.25_237-357	M=120	1.6e-15	59.2	0.8	1.8e-13	52.6	0.8	2.4	1
28095.aln_RDRP_0.25_200-305	M=103	1.4e-15	59.6	0	2.6e-15	58.8	0	1.4	1
53093.aln_RDRP_0.25_37-157	M=120	1.4e-15	59.4	0.4	2.2e-13	52.4	0.4	2.5	1
62678.aln_RDRP_0.25_1-88	M=85	1.3e-15	59.5	0	2.7e-15	58.4	0	1.5	1
20003.aln_RDRP_0.25_218-333	M=115	1.3e-15	59.6	0	5.3e-15	57.6	0	2	1
6569.aln_RDRP_0.25_229-349	M=120	8.6e-16	60.4	2.3	1.1e-13	53.5	1.6	2.7	1
40847.aln_RDRP_0.25_179-281	M=102	8.2e-16	60.4	0.2	1.9e-14	56.1	0	2.6	2
18310.aln_RDRP_0.25_205-329	M=122	7.3e-16	60.5	0.1	1.4e-15	59.6	0.1	1.5	1
24984.aln_RDRP_0.25_202-323	M=116	7.3e-16	60.6	0.1	2.7e-15	58.8	0.1	1.9	1
20004.aln_RDRP_0.25_215-330	M=115	7.3e-16	60.6	0.2	5.4e-15	57.8	0.1	2.3	2
15879.aln_RDRP_0.25_255-363	M=107	6e-16	60.4	0.3	1.6e-15	59	0.1	1.8	2
33135.aln_RDRP_0.25_198-302	M=101	5.8e-16	60.7	0.1	1.1e-15	59.8	0.1	1.5	1
4873.aln_RDRP_0.25_250-370	M=120	5.1e-16	60.9	1.5	1.2e-13	53.2	1.5	2.4	1
56303.aln_RDRP_0.25_1-118	M=115	5e-16	60.9	0.1	6.9e-14	54	0.1	2.5	1
20136.aln_RDRP_0.25_2-472	M=468	4.1e-16	60.6	0	5.3e-16	60.3	0	1.1	1
30506.aln_RDRP_0.25_1-445	M=444	4e-16	60.7	0	5.6e-16	60.3	0	1.1	1
55918.aln_RDRP_0.25_1-118	M=112	3.7e-16	61.2	0.8	1.3e-14	56.2	0.3	2.8	2
56125.aln_RDRP_0.25_1-117	M=116	3.7e-16	61.4	0.7	2.5e-13	52.3	0.7	2.5	1
9358.aln_RDRP_0.25_210-330	M=120	3.4e-16	61.4	1.6	3.8e-11	45.2	0.4	2.6	2
30880.aln_RDRP_0.25_188-296	M=108	3.2e-16	61.5	0.1	5.6e-16	60.7	0.1	1.4	1
60271.aln_RDRP_0.25_1-109	M=108	2.8e-16	61.7	0.1	5.2e-16	60.9	0.1	1.5	1
30208.aln_RDRP_0.25_189-301	M=110	2.5e-16	61.7	0.5	6.1e-16	60.5	0.5	1.7	1
32185.aln_RDRP_0.25_177-285	M=108	1.9e-16	62.1	0.1	4e-16	61.1	0.1	1.5	1
19270.aln_RDRP_0.25_1-384	M=378	1.7e-16	62.5	0.2	2.4e-16	62	0.2	1.1	1
5834.aln_RDRP_0.25_229-349	M=120	1.7e-16	62.4	0.5	2.7e-14	55.3	0.5	2.4	1
17486.aln_RDRP_0.25_253-360	M=107	1.6e-16	62.3	0.5	3.3e-16	61.3	0.1	1.7	2
29901.aln_RDRP_0.25_192-302	M=110	1.5e-16	62.7	0.5	4.3e-16	61.2	0.5	1.9	1
27763.aln_RDRP_0.25_198-306	M=108	1.3e-16	62.9	0.1	2.5e-16	62.1	0.1	1.4	1
18719.aln_RDRP_0.25_201-357	M=156	1.3e-16	62.7	0.1	8.5e-16	60.1	0	2.1	2
29681.aln_RDRP_0.25_198-306	M=103	1.3e-16	62.7	0.1	2.3e-16	61.9	0.1	1.4	1
27006.aln_RDRP_0.25_207-327	M=120	1.2e-16	62.8	1.1	1.9e-14	55.8	1.1	2.3	1
33128.aln_RDRP_0.25_180-286	M=106	1.1e-16	63.4	0.1	2.1e-16	62.4	0.1	1.5	1
27429.aln_RDRP_0.25_184-287	M=103	1.1e-16	63	0.1	2e-16	62.1	0.1	1.5	1
27404.aln_RDRP_0.25_204-323	M=119	1e-16	63.3	0.8	2.5e-15	58.8	0.8	2.3	1
28598.aln_RDRP_0.25_207-320	M=113	1e-16	63	0.1	1.8e-16	62.2	0.1	1.4	1
29085.aln_RDRP_0.25_1-450	M=448	1e-16	62.7	0	1.4e-16	62.2	0	1.1	1
5918.aln_RDRP_0.25_267-375	M=108	9.4e-17	63.6	0.2	1.8e-16	62.7	0.1	1.5	1
31936.aln_RDRP_0.25_199-309	M=105	8.7e-17	63.3	0.1	1.9e-16	62.2	0.1	1.6	1
21950.aln_RDRP_0.25_10-472	M=454	7.2e-17	63.2	0	9.3e-17	62.9	0	1.2	1
29062.aln_RDRP_0.25_200-315	M=115	6.6e-17	63.5	0	1.2e-15	59.5	0	2.5	2
7221.aln_RDRP_0.25_223-331	M=107	6.5e-17	63.9	0.1	1.1e-16	63.2	0.1	1.3	1
14373.aln_RDRP_0.25_203-310	M=106	6.2e-17	63.9	0.1	1.2e-16	63	0.1	1.5	1
28609.aln_RDRP_0.25_74-305	M=231	5.7e-17	64	0	8.5e-15	56.9	0	2.6	2
53924.aln_RDRP_0.25_1-124	M=123	5.4e-17	64.3	0.9	2.1e-12	49.5	0.1	2.7	3
31929.aln_RDRP_0.25_191-308	M=114	4.4e-17	64.2	0.4	7.1e-16	60.3	0.3	2.7	1
60248.aln_RDRP_0.25_1-109	M=108	3.9e-17	64.4	0.1	6.5e-17	63.7	0.1	1.3	1
19691.aln_RDRP_0.25_1-386	M=381	3.9e-17	64.3	0	5.4e-17	63.8	0	1.1	1
35048.aln_RDRP_0.25_197-303	M=106	3.8e-17	64.5	0.5	1.4e-16	62.7	0.1	2.1	2
54929.aln_RDRP_0.25_1-120	M=119	3.8e-17	64.7	0.1	6.4e-17	64	0.1	1.3	1
4731.aln_RDRP_0.25_240-360	M=120	2.9e-17	65	1.5	5e-15	57.7	1.5	2.4	1
54985.aln_RDRP_0.25_1-120	M=119	2.9e-17	64.9	0.3	4.8e-17	64.2	0.3	1.4	1
21802.aln_RDRP_0.25_214-329	M=115	2.8e-17	65	0.2	2.2e-16	62.1	0.2	2.3	1
34659.aln_RDRP_0.25_228-322	M=94	2.7e-17	65	0.3	4.7e-17	64.2	0.3	1.3	1
35008.aln_RDRP_0.25_189-308	M=116	2.4e-17	65.2	0.5	6.7e-16	60.5	0.5	2.5	1
32874.aln_RDRP_0.25_184-302	M=118	2.1e-17	65.3	1	1.3e-12	49.9	0.1	2.8	3
26624.aln_RDRP_0.25_205-321	M=116	1.8e-17	65.5	0.2	1.4e-16	62.7	0.2	2.3	1
31698.aln_RDRP_0.25_1-441	M=440	1.7e-17	65.3	0	2.3e-17	64.8	0	1.1	1
33136.aln_RDRP_0.25_206-302	M=96	1.7e-17	65.6	0	3.3e-17	64.8	0	1.4	1
6689.aln_RDRP_0.25_51-522	M=468	1.6e-17	65.6	0.2	2.5e-15	58.3	0.2	2.1	1
61108.aln_RDRP_0.25_1-108	M=107	1.4e-17	65.8	0.2	2.4e-17	65	0.2	1.4	1
24176.aln_RDRP_0.25_1-463	M=460	1.2e-17	65.8	0.1	1.7e-17	65.3	0.1	1.1	1
28937.aln_RDRP_0.25_202-308	M=106	1e-17	66.6	0.4	1.9e-17	65.8	0.4	1.4	1
5557.aln_RDRP_0.25_232-352	M=120	8.9e-18	66.7	1.3	1.7e-15	59.4	1.3	2.4	1
7219.aln_RDRP_0.25_205-325	M=120	7.8e-18	66.5	0.7	1.1e-12	49.9	0.2	2.4	2
60371.aln_RDRP_0.25_1-109	M=107	7.7e-18	67.2	0	1.2e-17	66.5	0	1.3	1
44968.aln_RDRP_0.25_211-285	M=74	7.4e-18	66.6	0.2	1.4e-17	65.7	0.2	1.5	1
29996.aln_RDRP_0.25_198-303	M=101	6.9e-18	66.8	0.1	1.2e-17	66	0.1	1.4	1
35051.aln_RDRP_0.25_204-293	M=89	6.1e-18	67.1	0.4	1.2e-17	66.1	0.4	1.5	1
57865.aln_RDRP_0.25_1-114	M=113	5.6e-18	67.6	0.1	1.2e-17	66.5	0.1	1.5	1
54484.aln_RDRP_0.25_1-122	M=121	5.5e-18	67.3	0.3	3.5e-17	64.7	0.2	2.1	2
56057.aln_RDRP_0.25_1-117	M=116	5e-18	67.6	0.2	4.3e-17	64.6	0.2	2.4	1
37360.aln_RDRP_0.25_178-296	M=116	4.7e-18	67.3	0.4	9.5e-17	63.1	0.2	2.4	1
61520.aln_RDRP_0.25_1-107	M=106	4.6e-18	67.3	0.1	1.2e-16	62.7	0.1	2.3	2
56054.aln_RDRP_0.25_1-117	M=116	4.5e-18	67.8	0.2	4.8e-17	64.5	0.2	2.4	1
5985.aln_RDRP_0.25_262-383	M=121	3.7e-18	68.2	2.4	1.2e-14	56.9	0.2	2.9	3
5418.aln_RDRP_0.25_273-382	M=109	3.6e-18	67.9	0.6	7.2e-18	67	0.6	1.6	1
34656.aln_RDRP_0.25_213-320	M=104	3.5e-18	68	0.1	6e-18	67.2	0.1	1.4	1
63271.aln_RDRP_0.25_1-104	M=103	3.3e-18	67.7	0	5.9e-18	66.9	0	1.4	1
29402.aln_RDRP_0.25_198-309	M=103	3.2e-18	67.9	0.1	5.6e-18	67.2	0.1	1.4	1
31683.aln_RDRP_0.25_178-286	M=108	3.1e-18	67.8	0.2	5.7e-18	66.9	0.2	1.5	1
26630.aln_RDRP_0.25_202-315	M=111	3e-18	68.1	0.2	6e-18	67.2	0.2	1.5	1
55336.aln_RDRP_0.25_1-119	M=118	3e-18	68	0.1	4.9e-17	64	0.1	2.2	1
32182.aln_RDRP_0.25_1-432	M=431	3e-18	68.1	0	4.9e-18	67.4	0	1.3	1
28402.aln_RDRP_0.25_200-308	M=107	2.7e-18	68.3	0.1	5.4e-18	67.3	0.1	1.4	1
59684.aln_RDRP_0.25_1-111	M=109	2.6e-18	68.2	0.1	4.3e-18	67.5	0.1	1.4	1
4606.aln_RDRP_0.25_241-361	M=120	2.3e-18	68.6	1.4	2.9e-16	61.8	1.4	2.4	1
24607.aln_RDRP_0.25_210-316	M=105	2e-18	68.7	0.1	4.1e-18	67.7	0.1	1.5	1
16756.aln_RDRP_0.25_1-489	M=475	1.9e-18	68.5	0	2.6e-18	68.1	0	1.1	1
31132.aln_RDRP_0.25_200-316	M=115	1.8e-18	68.9	0.1	8.1e-18	66.8	0.1	2.1	1
26623.aln_RDRP_0.25_201-317	M=116	1.7e-18	68.8	0.1	5.5e-18	67.2	0.1	1.8	1
25779.aln_RDRP_0.25_201-317	M=116	1.5e-18	69.5	0.3	6.2e-18	67.5	0.3	2	1
28289.aln_RDRP_0.25_228-334	M=106	1.2e-18	69.4	0.2	1.9e-18	68.7	0.2	1.4	1
62967.aln_RDRP_0.25_1-104	M=103	1.1e-18	69.6	0.2	2.3e-18	68.6	0.2	1.5	1
20450.aln_RDRP_0.25_215-331	M=116	1e-18	69.9	0.1	7.9e-18	67	0.1	2.4	1
6497.aln_RDRP_0.25_232-352	M=120	9.4e-19	69.7	2.1	1.9e-16	62.2	2.1	2.5	1
20592.aln_RDRP_0.25_189-446	M=255	7.7e-19	70.1	0.1	1.1e-18	69.5	0.1	1.2	1
27770.aln_RDRP_0.25_76-390	M=313	7.2e-19	70.3	0	1e-18	69.7	0	1.1	1
29071.aln_RDRP_0.25_38-351	M=313	6.5e-19	70.4	0	8.8e-19	70	0	1.1	1
31674.aln_RDRP_0.25_1-440	M=439	5.9e-19	70.4	0	8.4e-19	69.9	0	1.2	1
21502.aln_RDRP_0.25_55-390	M=335	5.3e-19	70.4	0	7.4e-19	70	0	1.1	1
28731.aln_RDRP_0.25_192-310	M=116	4.3e-19	70.4	0.2	6.8e-18	66.5	0.2	2.5	1
17071.aln_RDRP_0.25_222-338	M=116	4e-19	71.1	0.1	1.6e-18	69.2	0.1	1.9	1
15878.aln_RDRP_0.25_224-341	M=116	3.8e-19	71.1	0.1	1.9e-18	68.8	0.1	2	1
28091.aln_RDRP_0.25_195-312	M=117	3.5e-19	71.1	0.2	2.5e-17	65.2	0.2	2.4	1
27616.aln_RDRP_0.25_199-314	M=115	3.3e-19	71.1	0.3	1.8e-18	68.7	0.3	2	1
28394.aln_RDRP_0.25_199-314	M=115	2.7e-19	71.6	0.2	1.2e-18	69.4	0.2	2.1	1
33546.aln_RDRP_0.25_191-307	M=116	2.7e-19	71.3	1.4	5.1e-18	67.2	0.5	2.8	2
21801.aln_RDRP_0.25_215-334	M=116	2e-19	72.1	0.1	9.8e-19	69.9	0.1	2.1	1
27406.aln_RDRP_0.25_200-316	M=116	2e-19	71.8	0.2	9e-19	69.7	0.2	2	1
27409.aln_RDRP_0.25_75-457	M=380	1.8e-19	71.9	0	3.7e-17	64.3	0	2.2	1
25227.aln_RDRP_0.25_224-336	M=105	1.7e-19	72.3	0.1	3.4e-19	71.3	0.1	1.4	1
30597.aln_RDRP_0.25_63-350	M=287	1.6e-19	72.5	0	2.3e-19	72	0	1.2	1
46483.aln_RDRP_0.25_201-307	M=106	1.4e-19	72.4	0.3	5e-19	70.6	0.1	1.9	2
30878.aln_RDRP_0.25_190-306	M=116	1.3e-19	72.9	0.1	2.5e-19	71.9	0.1	1.4	1
22275.aln_RDRP_0.25_215-330	M=115	1.1e-19	72.5	0.1	8.2e-19	69.7	0.1	2.2	1
32173.aln_RDRP_0.25_189-305	M=116	1.1e-19	72.4	0.7	2.7e-18	68	0.4	2.6	2
20005.aln_RDRP_0.25_215-331	M=115	8.8e-20	73.2	0.1	4.3e-19	71	0.1	2	1
32430.aln_RDRP_0.25_187-302	M=115	8.4e-20	73.1	0.1	7.1e-18	66.9	0.1	3	2
30308.aln_RDRP_0.25_1-421	M=420	6.9e-20	73.2	0	9e-20	72.8	0	1.1	1
33372.aln_RDRP_0.25_2-428	M=426	6.2e-20	73.8	0	7.8e-20	73.5	0	1.1	1
34516.aln_RDRP_0.25_185-290	M=105	6e-20	73.4	0.4	1.3e-19	72.3	0.2	1.7	2
4826.aln_RDRP_0.25_238-358	M=120	5.2e-20	73.7	1.9	6.2e-18	67	1.9	2.4	1
19149.aln_RDRP_0.25_218-333	M=115	4.3e-20	74	0.1	4.3e-19	70.8	0.1	2.5	2
56121.aln_RDRP_0.25_1-117	M=116	3.8e-20	74.3	0.7	3.1e-19	71.4	0.7	2.2	1
46185.aln_RDRP_0.25_127-232	M=105	3.4e-20	74.4	0.4	7.1e-20	73.4	0.4	1.5	1
33129.aln_RDRP_0.25_178-286	M=108	3.1e-20	74.6	0.1	5.5e-20	73.8	0.1	1.4	1
29674.aln_RDRP_0.25_2-448	M=446	2.8e-20	74.9	0	3.9e-20	74.4	0	1.1	1
31327.aln_RDRP_0.25_190-305	M=115	2.3e-20	74.6	0.3	1.9e-19	71.5	0.3	2.3	1
31870.aln_RDRP_0.25_185-293	M=108	2.3e-20	74.8	0.2	3.8e-20	74.1	0.2	1.3	1
32876.aln_RDRP_0.25_179-287	M=108	2.2e-20	74.8	0.1	3.9e-20	74	0.1	1.4	1
5558.aln_RDRP_0.25_232-352	M=120	2.2e-20	75	2.2	5.9e-18	67.2	2.2	2.4	1
32184.aln_RDRP_0.25_195-301	M=106	1.8e-20	75.4	0.2	4.3e-20	74.2	0.2	1.6	1
29672.aln_RDRP_0.25_193-312	M=118	1.8e-20	74.9	0.3	1.6e-19	71.8	0.3	2.3	1
20449.aln_RDRP_0.25_217-332	M=115	1.6e-20	75.2	0.1	8.5e-20	72.9	0.1	2.1	1
61495.aln_RDRP_0.25_1-107	M=106	1.5e-20	75.7	0.2	3.5e-20	74.5	0.1	1.7	1
31945.aln_RDRP_0.25_1-440	M=439	1.3e-20	75.8	0	1.8e-20	75.3	0	1.1	1
4121.aln_RDRP_0.25_273-394	M=120	1.2e-20	75.9	1.7	2.5e-18	68.4	1.7	2.4	1
29409.aln_RDRP_0.25_1-449	M=448	1.1e-20	76.1	0	1.4e-20	75.8	0	1.1	1
27939.aln_RDRP_0.25_203-309	M=106	1e-20	76.1	0.6	3.1e-20	74.5	0.3	1.9	2
29988.aln_RDRP_0.25_191-309	M=116	9.3e-21	75.8	1.1	1.3e-19	72.1	0.7	2.6	2
20002.aln_RDRP_0.25_216-332	M=116	8.3e-21	76.5	0.1	3.7e-20	74.4	0.1	2.1	1
34522.aln_RDRP_0.25_175-279	M=104	8e-21	76.3	0.1	1.4e-20	75.5	0.1	1.4	1
25628.aln_RDRP_0.25_202-318	M=116	7.8e-21	76.5	0.2	6.6e-20	73.5	0.2	2.3	1
29989.aln_RDRP_0.25_194-312	M=116	6.7e-21	76.3	0.9	1.4e-19	72.1	0.3	2.8	2
18315.aln_RDRP_0.25_219-335	M=116	6.5e-21	76.9	0.2	5.8e-20	73.8	0.2	2.4	1
8057.aln_RDRP_0.25_242-364	M=121	5.7e-21	77.1	1.5	1.5e-17	66.1	0.5	2.8	2
4559.aln_RDRP_0.25_281-401	M=119	5.3e-21	77	0.6	3.2e-19	71.2	0.4	2.7	2
34076.aln_RDRP_0.25_183-300	M=117	5.2e-21	77.2	0.6	1.3e-20	75.9	0.6	1.7	1
61136.aln_RDRP_0.25_1-108	M=106	4.3e-21	77.3	0.3	9.5e-21	76.2	0.1	1.7	1
30288.aln_RDRP_0.25_193-309	M=114	3.3e-21	77.4	0.4	7.1e-20	73.1	0.2	2.6	2
19577.aln_RDRP_0.25_219-334	M=115	3.1e-21	77.5	0.1	2e-20	74.9	0.1	2.1	1
30793.aln_RDRP_0.25_180-288	M=108	2e-21	78	0.2	4.1e-21	77	0.2	1.5	1
33373.aln_RDRP_0.25_7-345	M=338	1.9e-21	79	0	2.6e-21	78.5	0	1.1	1
20001.aln_RDRP_0.25_216-332	M=116	1.7e-21	78.6	0.1	7.2e-21	76.6	0.1	2	1
24605.aln_RDRP_0.25_259-311	M=52	1.6e-21	78.3	0.8	2.9e-21	77.4	0.8	1.5	1
35404.aln_RDRP_0.25_190-293	M=100	1.2e-21	79	0.3	2.8e-21	77.8	0.3	1.7	1
34660.aln_RDRP_0.25_204-285	M=81	9.8e-22	79.1	0.2	1.9e-21	78.3	0.2	1.5	1
24166.aln_RDRP_0.25_2-464	M=462	9.5e-22	79.5	0.1	4.9e-13	50.7	0.3	2.1	2
10038.aln_RDRP_0.25_253-360	M=106	9.3e-22	79.5	0.3	2e-21	78.5	0.2	1.6	1
32835.aln_RDRP_0.25_182-290	M=108	9e-22	79.4	0.2	2e-21	78.2	0.1	1.6	1
5756.aln_RDRP_0.25_283-401	M=117	8.2e-22	79.5	0.5	1.1e-19	72.6	0.3	2.6	2
19576.aln_RDRP_0.25_216-333	M=116	8.1e-22	79.6	0.1	3.7e-21	77.5	0.1	2	1
37317.aln_RDRP_0.25_134-356	M=222	7.5e-22	80.2	0.1	2e-21	78.7	0.1	1.7	1
11833.aln_RDRP_0.25_245-351	M=106	7e-22	79.9	0.6	1.3e-21	79.1	0.2	1.6	1
35593.aln_RDRP_0.25_193-299	M=106	6.1e-22	80.2	0.3	1.3e-21	79.1	0.3	1.6	1
29673.aln_RDRP_0.25_196-314	M=116	5.4e-22	79.8	1.6	6.8e-21	76.2	0.8	2.7	2
57495.aln_RDRP_0.25_1-115	M=114	5.1e-22	80.6	0.1	1.2e-21	79.5	0.1	1.6	1
6345.aln_RDRP_0.25_267-374	M=105	5e-22	80.2	0.2	9.5e-22	79.3	0.2	1.5	1
30502.aln_RDRP_0.25_191-312	M=116	4.5e-22	80.2	1	9.9e-21	75.8	0.4	2.8	2
17489.aln_RDRP_0.25_55-477	M=422	4.3e-22	80.2	0.1	8.8e-22	79.2	0	1.4	1
20448.aln_RDRP_0.25_220-337	M=116	4e-22	80.6	0.1	2.5e-21	78.1	0.1	2.2	1
33560.aln_RDRP_0.25_93-300	M=207	3.1e-22	81.7	0	5e-22	81	0	1.3	1
35056.aln_RDRP_0.25_175-281	M=106	1.9e-22	81.4	0.1	3.1e-22	80.7	0.1	1.3	1
34256.aln_RDRP_0.25_197-303	M=106	1.7e-22	82.1	0.6	3.2e-22	81.3	0.3	1.6	1
31148.aln_RDRP_0.25_87-438	M=349	1.4e-22	82.6	0	2e-22	82.1	0	1.1	1
9680.aln_RDRP_0.25_252-359	M=106	1.3e-22	82.2	0.5	2.6e-22	81.3	0.2	1.6	1
30289.aln_RDRP_0.25_193-311	M=118	1.2e-22	81.9	0.8	2.5e-21	77.7	0.6	2.6	2
21491.aln_RDRP_0.25_1-460	M=459	1.1e-22	82.5	0.1	4.8e-20	73.8	0.1	2.3	1
60261.aln_RDRP_0.25_1-109	M=108	7.9e-23	83	0.2	1.4e-22	82.2	0.2	1.4	1
55633.aln_RDRP_0.25_1-118	M=117	6.3e-23	83.1	0.1	1.5e-22	81.9	0.1	1.7	1
29416.aln_RDRP_0.25_1-449	M=448	5.3e-23	83.6	0	6.9e-23	83.2	0	1.1	1
5983.aln_RDRP_0.25_279-396	M=117	4.6e-23	83.5	0.5	7e-21	76.5	0.3	2.7	2
61464.aln_RDRP_0.25_1-107	M=106	4.3e-23	83.5	0.1	9.2e-23	82.4	0.1	1.6	1
32877.aln_RDRP_0.25_178-287	M=108	3.8e-23	83.7	0.1	8.1e-23	82.7	0.1	1.6	1
32435.aln_RDRP_0.25_183-301	M=118	3.8e-23	84	0.2	9.5e-23	82.8	0.2	1.7	1
17070.aln_RDRP_0.25_221-337	M=116	2.6e-23	84.6	0.2	1.5e-22	82.2	0.2	2.3	1
28087.aln_RDRP_0.25_191-309	M=118	2.5e-23	84.3	0.2	7.3e-22	79.6	0.3	2.8	2
61688.aln_RDRP_0.25_1-107	M=106	2.4e-23	84.4	0	3.9e-23	83.7	0	1.3	1
30585.aln_RDRP_0.25_189-297	M=108	1.5e-23	85.1	0.1	2.8e-23	84.2	0.1	1.5	1
40604.aln_RDRP_0.25_166-273	M=105	1.2e-23	85.7	0.4	2.2e-23	84.9	0.4	1.4	1
27011.aln_RDRP_0.25_119-456	M=337	1.2e-23	86.4	0.1	4.6e-11	45.1	0.4	2.1	2
31861.aln_RDRP_0.25_196-286	M=87	8.6e-24	85.3	0.3	1.6e-23	84.5	0.3	1.4	1
33144.aln_RDRP_0.25_96-278	M=178	5.9e-24	87.2	0	9.5e-24	86.5	0	1.2	1
60975.aln_RDRP_0.25_1-109	M=107	2.9e-24	87.5	0.3	6.2e-24	86.5	0.3	1.6	1
34875.aln_RDRP_0.25_186-290	M=104	2.6e-24	87.6	0.4	6e-24	86.5	0.4	1.6	1
34708.aln_RDRP_0.25_1-317	M=316	9.8e-25	89.5	0	1.5e-24	88.9	0	1.1	1
28730.aln_RDRP_0.25_194-312	M=118	7.9e-25	88.9	0.7	1.7e-23	84.6	0.7	2.5	1
33365.aln_RDRP_0.25_2-436	M=432	7.1e-25	90.1	0	9.5e-25	89.7	0	1.1	1
30007.aln_RDRP_0.25_1-451	M=446	6.7e-25	89.8	0	9.7e-25	89.3	0	1.1	1
35237.aln_RDRP_0.25_168-274	M=106	5.5e-25	89.6	0.1	1.2e-24	88.5	0.1	1.6	1
61500.aln_RDRP_0.25_1-107	M=106	5.1e-25	90	0.2	1.1e-24	88.8	0.1	1.6	1
32453.aln_RDRP_0.25_1-440	M=434	4.8e-25	90.6	0	6.3e-25	90.2	0	1.1	1
9036.aln_RDRP_0.25_240-348	M=108	2.2e-25	91	0.1	3.8e-25	90.2	0.1	1.4	1
36480.aln_RDRP_0.25_193-299	M=106	1.4e-25	91.9	0.2	2.5e-25	91.1	0.2	1.4	1
46511.aln_RDRP_0.25_122-230	M=108	4.3e-26	93.3	0.1	1.4e-25	91.6	0.1	1.8	2
41889.aln_RDRP_0.25_176-285	M=109	1.2e-26	95	0.2	2e-26	94.2	0.2	1.4	1
35236.aln_RDRP_0.25_176-284	M=106	5.9e-27	96.1	0.3	1.3e-26	95.1	0.2	1.6	1
32668.aln_RDRP_0.25_2-437	M=432	4.5e-27	97.2	0	5.8e-27	96.8	0	1.1	1
31140.aln_RDRP_0.25_183-302	M=119	3.3e-27	96.9	0.4	1e-26	95.3	0.4	1.8	1
34115.aln_RDRP_0.25_178-286	M=108	2.7e-27	97.3	0.4	4.7e-27	96.5	0.4	1.4	1
33370.aln_RDRP_0.25_2-435	M=431	1.1e-27	99.6	0	1.5e-27	99.2	0	1.2	1
61501.aln_RDRP_0.25_1-107	M=106	5.3e-28	99.5	0.7	1.4e-27	98.1	0.4	1.8	2
30210.aln_RDRP_0.25_187-306	M=119	1.5e-28	101.3	0.3	4e-28	100	0.3	1.7	1
33345.aln_RDRP_0.25_183-292	M=109	1.2e-28	101.8	0.6	3.3e-28	100.4	0.3	1.8	2
62096.aln_RDRP_0.25_1-106	M=105	8.5e-29	102	0.1	1.4e-28	101.3	0.1	1.3	1
34081.aln_RDRP_0.25_182-287	M=104	6.2e-29	102.7	0.2	1.2e-28	101.7	0.2	1.5	1
33937.aln_RDRP_0.25_174-280	M=106	5.5e-29	102.5	0.1	8.9e-29	101.8	0.1	1.3	1
32653.aln_RDRP_0.25_174-284	M=104	5.3e-29	102.5	0.2	9.4e-29	101.7	0.2	1.4	1
29614.aln_RDRP_0.25_184-309	M=121	4.8e-29	103	0.2	1.2e-28	101.7	0.1	1.8	1
60508.aln_RDRP_0.25_1-109	M=108	4e-29	103.1	0.1	7.8e-29	102.2	0.1	1.5	1
32879.aln_RDRP_0.25_191-312	M=117	2.6e-29	103.7	0.2	5.3e-29	102.7	0.2	1.5	1
32878.aln_RDRP_0.25_179-288	M=108	2e-29	104	0.1	3.9e-29	103.1	0.1	1.5	1
62292.aln_RDRP_0.25_1-106	M=105	1.2e-29	105.2	0.2	2.1e-29	104.5	0.2	1.4	1
33740.aln_RDRP_0.25_184-294	M=109	9.6e-30	104.8	0.3	1.8e-29	103.9	0.3	1.4	1
34877.aln_RDRP_0.25_188-296	M=107	8.5e-30	105.4	0.6	1.7e-29	104.4	0.3	1.7	1
29400.aln_RDRP_0.25_184-307	M=122	6.9e-30	105.6	0.1	1.9e-29	104.2	0.1	1.8	1
34873.aln_RDRP_0.25_18-405	M=387	6.5e-30	106.2	0	7.9e-30	106	0	1.1	1
60986.aln_RDRP_0.25_1-108	M=107	6e-30	105.8	0.2	1e-29	105	0.2	1.4	1
35059.aln_RDRP_0.25_177-282	M=104	5.9e-30	105.8	0.2	1.2e-29	104.8	0.2	1.5	1
30882.aln_RDRP_0.25_233-299	M=66	4.5e-30	105.8	2.4	7.7e-30	105.1	1.2	2	2
34880.aln_RDRP_0.25_170-277	M=107	1.6e-30	107.4	0.1	2.9e-30	106.6	0.1	1.4	1
46512.aln_RDRP_0.25_73-182	M=106	7.5e-31	108.8	0.5	2.7e-30	107	0.2	1.9	2
27414.aln_RDRP_0.25_181-296	M=115	5.4e-31	109.4	0.4	1.2e-30	108.3	0.4	1.6	1
34117.aln_RDRP_0.25_179-288	M=108	4.7e-31	109.6	0.2	9.1e-31	108.6	0.2	1.5	1
33936.aln_RDRP_0.25_169-276	M=106	4.7e-31	109.1	0.2	1e-30	108	0.1	1.6	1
61469.aln_RDRP_0.25_1-107	M=106	2.9e-31	110.1	0.2	5.1e-31	109.4	0.2	1.4	1
33344.aln_RDRP_0.25_178-287	M=109	2.5e-31	110.2	0.3	4.1e-31	109.5	0.3	1.3	1
42892.aln_RDRP_0.25_141-249	M=107	1.7e-31	110.8	0.3	3.4e-31	109.8	0.2	1.6	1
33880.aln_RDRP_0.25_183-295	M=108	7.8e-32	111.8	0.1	1.4e-31	111	0.1	1.4	1
34702.aln_RDRP_0.25_186-298	M=105	3e-32	113	0.4	5.3e-32	112.2	0.4	1.4	1
25784.aln_RDRP_0.25_180-297	M=117	2.3e-32	113.7	0.8	2.1e-31	110.7	0.8	2.2	1
34882.aln_RDRP_0.25_178-286	M=106	1.4e-32	114.1	0.2	3e-32	113.1	0.2	1.5	1
33346.aln_RDRP_0.25_182-291	M=108	1e-32	114.6	0.2	2.1e-32	113.6	0.2	1.5	1
22837.aln_RDRP_0.25_234-308	M=74	5.2e-33	115	0.9	9.6e-33	114.1	0.9	1.4	1
27017.aln_RDRP_0.25_1-447	M=445	1.9e-33	118.2	0.5	2e-32	114.8	0.5	2.3	1
33548.aln_RDRP_0.25_177-287	M=108	1.1e-33	117.9	0.5	2.6e-33	116.6	0.3	1.7	2
25785.aln_RDRP_0.25_181-299	M=114	1.1e-33	118	0.4	2.3e-33	116.9	0.4	1.6	1
34704.aln_RDRP_0.25_178-284	M=106	9.5e-34	118.1	0.3	1.6e-33	117.4	0.3	1.3	1
33741.aln_RDRP_0.25_177-286	M=107	7.3e-34	118.4	0.2	1.3e-33	117.6	0.2	1.4	1
25782.aln_RDRP_0.25_228-305	M=71	3.3e-34	118.9	1.6	6.5e-34	118	1.6	1.5	1
34306.aln_RDRP_0.25_182-291	M=108	2.7e-34	119.6	0.2	5.1e-34	118.8	0.2	1.4	1
25783.aln_RDRP_0.25_181-299	M=115	1.6e-34	120.6	0.2	3.2e-34	119.6	0.2	1.5	1
30508.aln_RDRP_0.25_187-306	M=119	3e-35	123	0.2	5.8e-35	122	0.2	1.5	1
34305.aln_RDRP_0.25_2-420	M=416	1.9e-35	124.8	0	2.6e-35	124.4	0	1.1	1
60498.aln_RDRP_0.25_1-109	M=108	1.2e-35	124.2	0.2	2.1e-35	123.5	0.2	1.4	1
35960.aln_RDRP_0.25_181-296	M=115	3.4e-36	126.3	0.3	6.7e-36	125.4	0.3	1.5	1
29678.aln_RDRP_0.25_187-310	M=122	2.1e-36	126.8	0.3	4.2e-36	125.8	0.3	1.5	1
28938.aln_RDRP_0.25_186-313	M=125	9.5e-37	128.1	1.6	1.7e-28	101.5	0.2	2.4	2
26229.aln_RDRP_0.25_179-294	M=114	5.5e-37	128.8	0.4	1.3e-36	127.6	0.4	1.7	1
35411.aln_RDRP_0.25_174-283	M=108	3.7e-37	128.9	0.2	7.7e-37	127.9	0.2	1.5	1
60237.aln_RDRP_0.25_1-109	M=108	2.7e-37	129.2	0.2	5.6e-37	128.2	0.2	1.5	1
35775.aln_RDRP_0.25_2-393	M=391	1.3e-37	131.7	0	1.7e-37	131.3	0	1.1	1
33935.aln_RDRP_0.25_173-281	M=106	6.4e-38	131.4	0.2	1.2e-37	130.6	0.2	1.4	1
30587.aln_RDRP_0.25_221-300	M=79	3.5e-38	131.6	0.8	9e-38	130.2	0.4	1.9	2
34304.aln_RDRP_0.25_1-423	M=422	2.1e-38	134.4	0	2.8e-38	133.9	0	1.1	1
33738.aln_RDRP_0.25_1-427	M=426	1.1e-38	135.3	0	3e-38	133.8	0	1.5	1
10630.aln_RDRP_0.25_227-349	M=115	8.1e-39	134.5	0.3	1.6e-38	133.6	0.3	1.5	1
33131.aln_RDRP_0.25_182-290	M=108	8.1e-40	137.8	0.8	1.3e-39	137.1	0.8	1.3	1
26228.aln_RDRP_0.25_181-295	M=113	3.9e-40	138.8	0.2	6.9e-40	138	0.2	1.4	1
32434.aln_RDRP_0.25_1-404	M=398	2.9e-40	140.7	0	4e-40	140.3	0	1.1	1
30881.aln_RDRP_0.25_9-328	M=319	2e-40	141.1	0	2.7e-40	140.7	0	1.1	1
45221.aln_RDRP_0.25_195-304	M=109	1.6e-40	140.1	0.2	3e-40	139.2	0.2	1.4	1
24606.aln_RDRP_0.25_187-302	M=115	3.3e-41	142.2	0.3	5.7e-41	141.4	0.3	1.4	1
27413.aln_RDRP_0.25_181-296	M=115	2.7e-41	142.5	0.2	4.5e-41	141.8	0.2	1.4	1
35053.aln_RDRP_0.25_177-284	M=107	6.4e-42	144.4	0.6	1e-41	143.7	0.6	1.3	1
60446.aln_RDRP_0.25_1-109	M=108	4.2e-42	145.1	0.3	7.9e-42	144.2	0.3	1.5	1
34472.aln_RDRP_0.25_179-289	M=109	3.2e-42	145.3	0.5	6.5e-42	144.3	0.3	1.6	1
35407.aln_RDRP_0.25_16-421	M=404	5.9e-43	149.6	0	7.6e-43	149.2	0	1	1
31325.aln_RDRP_0.25_186-294	M=108	1.5e-44	152.7	0.4	2.5e-44	152	0.4	1.3	1
34520.aln_RDRP_0.25_179-287	M=108	1.4e-44	153	0.3	2.3e-44	152.3	0.3	1.3	1
35595.aln_RDRP_0.25_177-289	M=108	1e-44	153.2	0.5	1.7e-44	152.5	0.5	1.4	1
34703.aln_RDRP_0.25_181-290	M=108	3.4e-45	154.9	0.3	6e-45	154.1	0.3	1.4	1
38310.aln_RDRP_0.25_176-285	M=109	1.9e-45	155.8	0.2	3.3e-45	155	0.2	1.4	1
17487.aln_RDRP_0.25_232-340	M=108	1.2e-46	159.6	0.2	2e-46	158.8	0.2	1.4	1
18316.aln_RDRP_0.25_227-335	M=108	4.6e-48	164	0.3	7.6e-48	163.3	0.3	1.4	1
33347.aln_RDRP_0.25_182-291	M=108	1.5e-49	168.7	0.2	2.6e-49	167.9	0.2	1.4	1
34879.aln_RDRP_0.25_179-287	M=108	1.2e-49	169.4	0.2	2e-49	168.7	0.2	1.4	1
34307.aln_RDRP_0.25_180-290	M=108	5.9e-50	170	0.2	1.1e-49	169.2	0.2	1.5	1
34518.aln_RDRP_0.25_46-397	M=349	1.5e-51	177.6	0	1.9e-51	177.2	0	1.1	1
32604.aln_RDRP_0.25_184-293	M=108	4.4e-55	186.5	0.2	7.5e-55	185.8	0.2	1.4	1
35412.aln_RDRP_0.25_5-346	M=341	3.6e-55	189.4	0	4.3e-55	189.1	0	1.1	1
29679.aln_RDRP_0.25_1-436	M=432	3.2e-61	209.7	0.6	3.9e-60	206.1	0.6	1.9	1
25781.aln_RDRP_0.25_115-451	M=332	6.2e-77	261	0	8e-77	260.6	0	1.1	1
33739.aln_RDRP_0.25_19-344	M=322	7.3e-79	267.3	0	8.8e-79	267.1	0	1.1	1
34116.aln_RDRP_0.25_1-428	M=426	1.4e-85	289.9	0	1.8e-85	289.5	0	1	1
28094.aln_RDRP_0.25_1-442	M=440	1e-88	300.3	0	1.2e-88	300.1	0	1	1
25404.aln_RDRP_0.25_1-444	M=442	1.1e-96	326.4	0	1.3e-96	326.1	0	1	1
33934.aln_RDRP_0.25_1-431	M=430	1.1e-102	346.2	0	1.5e-102	345.8	0	1	1
33744.aln_RDRP_0.25_9-384	M=370	4.3e-204	679.8	0	5.1e-204	679.6	0	1	1
12291.aln_RDRP_0.25_264-504	M=239	9.6e-11	43.9	0	1.5e-10	43.3	0	1.2	1	AK_1_k141_281187_1	AK_1_k141_281187
7916.aln_RDRP_0.25_22-488	M=462	9.4e-11	43	0	2.7e-10	41.5	0	1.6	1
15756.aln_RDRP_0.25_138-411	M=273	8.8e-11	43.9	0	2.9e-10	42.2	0	1.7	1
65726.aln_RDRP_0.25_1-103	M=98	7.6e-11	44.4	0	3.2e-10	42.4	0	2	2
21262.aln_RDRP_0.25_85-415	M=311	7.3e-11	44.1	0	1.3e-09	40	0	2.5	2
19153.aln_RDRP_0.25_22-465	M=443	7.1e-11	43.4	0	4.3e-10	40.8	0	1.9	1
16977.aln_RDRP_0.25_1-449	M=447	6.9e-11	43.8	0	2.9e-08	35.2	0	2.1	2
60209.aln_RDRP_0.25_1-111	M=102	6.9e-11	44.7	0	1.5e-10	43.6	0	1.6	1
19065.aln_RDRP_0.25_189-289	M=99	5.8e-11	44.7	0	1.3e-10	43.5	0	1.6	1
20825.aln_RDRP_0.25_1-471	M=468	5.4e-11	43.9	0	1.2e-09	39.5	0	2	1
16193.aln_RDRP_0.25_190-298	M=94	5.2e-11	44.7	0	1.8e-10	42.9	0	1.9	1
13947.aln_RDRP_0.25_18-488	M=470	4.8e-11	44	0	1e-10	42.9	0	1.4	1
12928.aln_RDRP_0.25_1-491	M=490	4e-11	44.4	0	3.8e-10	41.2	0	2	1
14289.aln_RDRP_0.25_18-388	M=366	3.9e-11	44.7	0	9.8e-11	43.4	0	1.6	1
15006.aln_RDRP_0.25_1-485	M=483	3.5e-11	44.6	0	1.9e-05	25.7	0	2.1	2
12626.aln_RDRP_0.25_203-304	M=94	3.5e-11	45.2	0.1	6.8e-10	41.1	0	2.9	3
7900.aln_RDRP_0.25_155-237	M=82	3.3e-11	45	0.3	1e-10	43.5	0.1	1.9	2
12574.aln_RDRP_0.25_18-492	M=473	3.3e-11	44.8	0	7.8e-11	43.6	0	1.5	1
18230.aln_RDRP_0.25_191-334	M=140	3.1e-11	45.7	0	6.8e-11	44.6	0	1.5	1
17417.aln_RDRP_0.25_188-289	M=96	3.1e-11	45.5	0	1.6e-10	43.2	0	2.3	2
11018.aln_RDRP_0.25_5-299	M=292	2.7e-11	45.5	0	2.2e-10	42.5	0	2.1	2
7805.aln_RDRP_0.25_191-298	M=94	2.6e-11	45.6	0	1.9e-10	42.8	0	2.4	3
12332.aln_RDRP_0.25_205-316	M=94	2.5e-11	45.8	0	1.4e-10	43.5	0	2.2	1
22196.aln_RDRP_0.25_170-262	M=91	2.5e-11	45.6	0.2	1.2e-10	43.4	0	2.3	1
38202.aln_RDRP_0.25_25-377	M=346	2.4e-11	45.5	0	1.8e-10	42.6	0	2	1
62102.aln_RDRP_0.25_1-106	M=104	2.3e-11	45.7	0	6.7e-11	44.2	0	1.8	1
11498.aln_RDRP_0.25_32-287	M=254	2.1e-11	45.7	0	2.2e-10	42.4	0	2.2	1
12585.aln_RDRP_0.25_259-479	M=220	2.1e-11	46.3	0	3.1e-11	45.7	0	1.2	1
59383.aln_RDRP_0.25_1-112	M=110	1.9e-11	46.3	0	3.8e-11	45.3	0	1.6	1
9315.aln_RDRP_0.25_2-508	M=505	1.8e-11	45.7	0	4.3e-11	44.4	0	1.5	1
7001.aln_RDRP_0.25_165-442	M=277	1.8e-11	46.4	0	4.2e-11	45.2	0	1.5	1
31826.aln_RDRP_0.25_1-445	M=440	1.8e-11	45.4	0	3.2e-11	44.6	0	1.4	1
12959.aln_RDRP_0.25_182-279	M=94	1.7e-11	46.3	0	5.8e-11	44.7	0	1.9	1
23935.aln_RDRP_0.25_1-461	M=460	1.6e-11	46	0	3.9e-11	44.7	0	1.5	1
6554.aln_RDRP_0.25_57-443	M=374	1.6e-11	45.8	0	3.9e-06	28.1	0	2.1	2
59303.aln_RDRP_0.25_1-112	M=110	1.3e-11	46.8	0	2.6e-11	45.8	0	1.6	1
22165.aln_RDRP_0.25_1-469	M=466	1.3e-11	46.3	0	1.8e-11	45.8	0	1.1	1
66652.aln_RDRP_0.25_1-96	M=91	1.2e-11	46.6	0.2	7.5e-11	44.1	0	2.5	2
34424.aln_RDRP_0.25_187-288	M=95	1.2e-11	46.7	0	4e-11	45	0	1.9	1
18231.aln_RDRP_0.25_155-349	M=194	1.1e-11	47.2	0	1.1e-10	44	0	2.1	1
13599.aln_RDRP_0.25_1-483	M=482	1.1e-11	46.5	0	1.6e-11	45.9	0	1.2	1
7295.aln_RDRP_0.25_17-517	M=500	1e-11	46.3	0	2.4e-11	45.1	0	1.4	1
9823.aln_RDRP_0.25_140-299	M=148	9.4e-12	47.6	0	2.2e-10	43.1	0	2.2	1
19033.aln_RDRP_0.25_1-475	M=474	9.1e-12	46.3	0	1.6e-11	45.5	0	1.3	1
11275.aln_RDRP_0.25_188-286	M=94	7e-12	47.6	0	3.2e-11	45.5	0	2.2	1
18252.aln_RDRP_0.25_172-267	M=94	6.5e-12	47.8	0	4.7e-11	45	0	2.5	2
15375.aln_RDRP_0.25_2-487	M=482	5.5e-12	47.5	0	1.7e-10	42.6	0	2	1
10772.aln_RDRP_0.25_19-498	M=474	4.3e-12	47.7	0	1.3e-11	46.1	0	1.6	1
19922.aln_RDRP_0.25_1-474	M=471	3.2e-12	48.3	0	2.2e-11	45.5	0	2	1
14678.aln_RDRP_0.25_195-298	M=95	2.5e-12	48.9	0.2	1.1e-10	43.6	0	3.2	3
25569.aln_RDRP_0.25_3-461	M=457	2.4e-12	48.5	0	1.1e-11	46.2	0	1.8	1
18617.aln_RDRP_0.25_2-479	M=472	2.3e-12	48.4	0	6e-12	47.1	0	1.5	1
6183.aln_RDRP_0.25_267-318	M=51	2e-12	48.8	0	3.9e-12	47.9	0	1.5	1
15749.aln_RDRP_0.25_15-483	M=466	1.9e-12	48.6	0	3.5e-12	47.7	0	1.4	1
9453.aln_RDRP_0.25_1-507	M=502	1.8e-12	48.8	0	2.9e-12	48.1	0	1.2	1
12580.aln_RDRP_0.25_1-492	M=491	1.8e-12	48.9	0	5.4e-12	47.4	0	1.6	1
18647.aln_RDRP_0.25_104-348	M=244	1.8e-12	49.1	0	6.5e-12	47.2	0	1.8	1
15759.aln_RDRP_0.25_116-484	M=367	1.6e-12	49.4	0	2.8e-12	48.6	0	1.4	1
17492.aln_RDRP_0.25_12-478	M=465	1.3e-12	49.6	0	4.5e-12	47.8	0	1.7	1
7932.aln_RDRP_0.25_43-524	M=480	1.2e-12	49.4	0	2.3e-12	48.5	0	1.3	1
7090.aln_RDRP_0.25_292-393	M=101	1.1e-12	50.5	0	1.9e-12	49.7	0	1.4	1
9147.aln_RDRP_0.25_147-509	M=359	1.1e-12	49.9	0	5.3e-12	47.7	0	1.8	1
5822.aln_RDRP_0.25_3-488	M=479	1.1e-12	49.5	0	1.6e-12	49	0	1.1	1
26404.aln_RDRP_0.25_47-383	M=336	9.7e-13	50.4	0	5e-12	48.1	0	1.9	1
13952.aln_RDRP_0.25_1-489	M=487	9.4e-13	49.8	0	3e-12	48.2	0	1.6	1
8341.aln_RDRP_0.25_280-512	M=232	9.3e-13	50.4	0	1.4e-12	49.7	0	1.3	1
12581.aln_RDRP_0.25_17-496	M=473	8.4e-13	49.9	0	1.8e-11	45.6	0	2.1	1
14308.aln_RDRP_0.25_1-467	M=466	8.3e-13	49.8	0	3.1e-12	47.9	0	1.7	1
12037.aln_RDRP_0.25_201-308	M=95	8.2e-13	50.6	0	1.2e-11	46.9	0	2.6	2
11240.aln_RDRP_0.25_3-499	M=490	8.1e-13	50.2	0	1.2e-07	33.1	0	2.1	2
9302.aln_RDRP_0.25_1-507	M=504	7.6e-13	50.2	0	1.1e-12	49.6	0	1.1	1
22182.aln_RDRP_0.25_3-471	M=464	7.3e-13	50.3	0	2.5e-12	48.6	0	1.7	1
13300.aln_RDRP_0.25_17-371	M=353	7.1e-13	50.4	0	8.6e-12	46.8	0	2.1	1
14304.aln_RDRP_0.25_182-410	M=228	6.5e-13	50.4	0	4.2e-12	47.8	0	2	1
17809.aln_RDRP_0.25_1-478	M=477	6.1e-13	50.3	0	3.2e-12	47.9	0	1.9	1
10170.aln_RDRP_0.25_25-504	M=477	5.1e-13	50.8	0	8.4e-13	50.1	0	1.2	1
14999.aln_RDRP_0.25_2-476	M=473	4.7e-13	50.6	0	8e-13	49.9	0	1.2	1
11032.aln_RDRP_0.25_188-300	M=95	4.4e-13	51.5	0	1.6e-12	49.7	0	2	1
7700.aln_RDRP_0.25_1-525	M=518	4.4e-13	50.8	0	6.8e-13	50.2	0	1.2	1
6426.aln_RDRP_0.25_19-540	M=514	3.7e-13	50.9	0	3e-09	38	0	2.1	2
32332.aln_RDRP_0.25_105-284	M=179	3.6e-13	51.7	0	9.6e-13	50.4	0	1.6	1
14309.aln_RDRP_0.25_3-417	M=404	3.6e-13	51.1	0	1.6e-12	49	0	1.8	1
9299.aln_RDRP_0.25_18-507	M=483	3.4e-13	51.1	0	6.4e-13	50.2	0	1.3	1
15757.aln_RDRP_0.25_1-443	M=442	3e-13	51.5	0	5.5e-13	50.7	0	1.3	1
66347.aln_RDRP_0.25_1-97	M=95	2.8e-13	52.2	0	6.7e-13	50.9	0	1.7	1
13560.aln_RDRP_0.25_18-489	M=463	2.5e-13	51.7	0	4.4e-13	50.9	0	1.3	1
12934.aln_RDRP_0.25_63-492	M=429	2.2e-13	52.2	0	4.2e-13	51.3	0	1.3	1
65917.aln_RDRP_0.25_1-99	M=95	2.1e-13	52.3	0.1	3.9e-12	48.3	0	2.5	2
12014.aln_RDRP_0.25_21-494	M=473	1.7e-13	52.2	0	3.3e-13	51.3	0	1.4	1
7897.aln_RDRP_0.25_1-423	M=421	1.5e-13	52.6	0	5.5e-12	47.5	0	2.1	1
8856.aln_RDRP_0.25_1-510	M=508	1.2e-13	52.8	0	1.8e-13	52.3	0	1.1	1
10774.aln_RDRP_0.25_1-499	M=493	1.2e-13	52.7	0	3e-13	51.3	0	1.4	1
65272.aln_RDRP_0.25_1-100	M=99	1.1e-13	53.5	0	2.3e-13	52.5	0	1.5	1
15376.aln_RDRP_0.25_21-483	M=462	1e-13	52.8	0	1.2e-08	36.1	0	2.1	2
22191.aln_RDRP_0.25_254-468	M=214	9.7e-14	53.8	0	1.7e-13	53	0	1.3	1
18642.aln_RDRP_0.25_18-476	M=458	9e-14	53.2	0	1.1e-12	49.6	0	2	1
14657.aln_RDRP_0.25_12-495	M=471	8.9e-14	53.4	0	1.7e-13	52.5	0	1.3	1
6903.aln_RDRP_0.25_92-469	M=377	8.6e-14	53.9	0	1.3e-13	53.3	0	1.2	1
53434.aln_RDRP_0.25_22-121	M=99	6.6e-14	54.1	0	1.9e-13	52.6	0	1.8	1
15033.aln_RDRP_0.25_1-485	M=482	6.2e-14	54	0	1.9e-13	52.4	0	1.6	1
7503.aln_RDRP_0.25_2-525	M=519	5.6e-14	53.5	0	8.2e-14	53	0	1.1	1
15007.aln_RDRP_0.25_1-489	M=481	4.4e-14	53.8	0	7.3e-14	53.1	0	1.2	1
13574.aln_RDRP_0.25_20-491	M=469	4.3e-14	54.6	0	3.2e-13	51.7	0	1.9	1
13274.aln_RDRP_0.25_1-389	M=382	4e-14	54.6	0	9.1e-13	50.1	0	2.2	1
16154.aln_RDRP_0.25_1-485	M=481	3.4e-14	54.7	0	2.2e-13	52.1	0	1.9	1
16185.aln_RDRP_0.25_2-495	M=478	3.3e-14	54.7	0	1.1e-13	53	0	1.6	1
14301.aln_RDRP_0.25_1-488	M=479	3.2e-14	54.9	0	6.9e-14	53.8	0	1.4	1
14651.aln_RDRP_0.25_113-415	M=298	2.8e-14	55.1	0	5.8e-14	54.1	0	1.4	1
8861.aln_RDRP_0.25_81-512	M=430	2.8e-14	55.2	0	6.1e-14	54	0	1.5	1
5296.aln_RDRP_0.25_18-552	M=533	2.5e-14	54.8	0	3.6e-14	54.3	0	1.1	1
19171.aln_RDRP_0.25_18-475	M=456	2.5e-14	54.9	0	3.2e-13	51.2	0	2.1	1
19914.aln_RDRP_0.25_66-469	M=402	2.2e-14	55.6	0	3.5e-14	55	0	1.2	1
8459.aln_RDRP_0.25_2-514	M=511	2e-14	55.1	0	3.4e-14	54.4	0	1.3	1
46262.aln_RDRP_0.25_106-160	M=53	1.9e-14	55.3	0	3.8e-14	54.3	0	1.6	1
16169.aln_RDRP_0.25_15-471	M=455	1.6e-14	55.6	0	3e-14	54.7	0	1.4	1
12039.aln_RDRP_0.25_171-297	M=120	1.6e-14	56.3	0	4.7e-14	54.8	0	1.8	2
16569.aln_RDRP_0.25_105-482	M=377	1.4e-14	56	0	2.3e-14	55.3	0	1.3	1
11489.aln_RDRP_0.25_1-497	M=495	1.4e-14	55.7	0	2.1e-14	55	0	1.2	1
8230.aln_RDRP_0.25_1-515	M=512	9.3e-15	56.5	0	8.4e-14	53.3	0	2	1
9810.aln_RDRP_0.25_159-505	M=340	8.8e-15	56.9	0	1.3e-12	49.8	0	2.4	2
2746.aln_RDRP_0.25_130-586	M=456	8.4e-15	56.7	0	3.8e-14	54.5	0	1.8	1
9630.aln_RDRP_0.25_19-495	M=475	7.1e-15	56.9	0	2.9e-14	54.9	0	1.8	1
19479.aln_RDRP_0.25_1-474	M=472	6.1e-15	57.1	0	1e-14	56.4	0	1.2	1
6047.aln_RDRP_0.25_63-472	M=404	6.1e-15	57.2	0	2e-10	42.3	0	2	2
8588.aln_RDRP_0.25_35-513	M=477	5.7e-15	57.2	0	4.5e-14	54.2	0	2	1
8218.aln_RDRP_0.25_109-527	M=411	4.6e-15	57.6	0	1.5e-08	36.2	0	2.1	2
15393.aln_RDRP_0.25_1-484	M=481	4.6e-15	57.4	0	2.1e-14	55.3	0	1.8	1
12023.aln_RDRP_0.25_1-494	M=488	4.1e-15	57.8	0	9.6e-15	56.5	0	1.5	1
10169.aln_RDRP_0.25_118-507	M=387	3.7e-15	57.8	0	6.1e-15	57.1	0	1.2	1
8123.aln_RDRP_0.25_1-520	M=499	3.6e-15	57.8	0	2.2e-13	51.9	0	2.1	1
24374.aln_RDRP_0.25_1-395	M=392	3e-15	58.5	0	3.7e-14	54.9	0	2	1
6809.aln_RDRP_0.25_1-530	M=528	2.9e-15	58.2	0	4.3e-15	57.7	0	1.2	1
9802.aln_RDRP_0.25_116-501	M=378	2.8e-15	58.2	0	6.3e-15	57.1	0	1.5	1
15356.aln_RDRP_0.25_37-417	M=375	2.4e-15	58.4	0	7.1e-15	56.9	0	1.6	2
16189.aln_RDRP_0.25_1-484	M=478	1.7e-15	58.6	0	3.6e-15	57.6	0	1.4	1
8466.aln_RDRP_0.25_128-469	M=336	1.6e-15	59.1	0	2.7e-15	58.4	0	1.2	1
17810.aln_RDRP_0.25_1-474	M=472	1.6e-15	58.9	0	8.7e-15	56.5	0	1.8	1
16155.aln_RDRP_0.25_3-467	M=463	1.5e-15	58.8	0	4e-15	57.4	0	1.6	1
9825.aln_RDRP_0.25_18-423	M=405	1.3e-15	59.3	0	3.3e-15	58	0	1.5	1
22631.aln_RDRP_0.25_89-421	M=330	9.5e-16	59.9	0	2.6e-15	58.4	0	1.6	1
19929.aln_RDRP_0.25_12-473	M=461	8.8e-16	59.9	0	2.1e-15	58.6	0	1.5	1
[truncated: 98,690 more rows]
