# Supplementary material for: Metatranscriptomics reveals the horse gut RNA virome and a viral sharing network with human and domestic animals
Source: Front Vet Sci. 2026 Mar 3;13:1755551. doi: 10.3389/fvets.2026.1755551 (PMC12991997; doi:10.3389/fvets.2026.1755551)
Supplement: Supplementary file 7 [file Table_4.xlsx]

## Sheet: Sheet1
Table S5 Taxonomic information of RNA virus genomes.
Genome_ID	Lineage								Lineage_score	Confidence_level
	Species	Genus	Family	Order	Class	Phylum	Kingdom	Realm
AK_1_k141_115115	Orthopicobirnavirus beihaiense	Orthopicobirnavirus	Picobirnaviridae	Durnavirales	Duplopiviricetes	Pisuviricota	Orthornavirae	Riboviria	5.800910667750363	High-confidence
AK_1_k141_173692	-	Alphaendornavirus	Endornaviridae	Martellivirales	Alsuviricetes	Kitrinoviricota	Orthornavirae	Riboviria	1.510521667500313	High-confidence
AK_1_k141_187419	Garlic virus B	Allexivirus	Alphaflexiviridae	Tymovirales	Alsuviricetes	Kitrinoviricota	Orthornavirae	Riboviria	2.260501207106609	High-confidence
AK_1_k141_190436	Orthopicobirnavirus beihaiense	Orthopicobirnavirus	Picobirnaviridae	Durnavirales	Duplopiviricetes	Pisuviricota	Orthornavirae	Riboviria	6.603269234648997	High-confidence
AK_1_k141_257530	Orthopicobirnavirus beihaiense	Orthopicobirnavirus	Picobirnaviridae	Durnavirales	Duplopiviricetes	Pisuviricota	Orthornavirae	Riboviria	4.634061632749348	High-confidence
AK_1_k141_281187	-	-	Mitoviridae	Cryppavirales	Howeltoviricetes	Lenarviricota	Orthornavirae	Riboviria	1.303360747869039	High-confidence
AK_1_k141_292258	Garlic virus B	Allexivirus	Alphaflexiviridae	Tymovirales	Alsuviricetes	Kitrinoviricota	Orthornavirae	Riboviria	2.2903690698292074	High-confidence
AK_1_k141_309733	Orthopicobirnavirus beihaiense	Orthopicobirnavirus	Picobirnaviridae	Durnavirales	Duplopiviricetes	Pisuviricota	Orthornavirae	Riboviria	4.597489893963769	High-confidence
AK_1_k141_310850	Orthopicobirnavirus beihaiense	Orthopicobirnavirus	Picobirnaviridae	Durnavirales	Duplopiviricetes	Pisuviricota	Orthornavirae	Riboviria	5.182841383750206	High-confidence
AK_1_k141_314517	Vanilla latent virus	Allexivirus	Alphaflexiviridae	Tymovirales	Alsuviricetes	Kitrinoviricota	Orthornavirae	Riboviria	2.108197638951082	High-confidence
AK_1_k141_350719	-	-	Bromoviridae	Martellivirales	Alsuviricetes	Kitrinoviricota	Orthornavirae	Riboviria	1.51829822692188	High-confidence
AK_1_k141_363131	-	-	Alphaflexiviridae	Tymovirales	Alsuviricetes	Kitrinoviricota	Orthornavirae	Riboviria	1.8041776632316473	High-confidence
AK_1_k141_372093	-	-	Bromoviridae	Martellivirales	Alsuviricetes	Kitrinoviricota	Orthornavirae	Riboviria	1.1143336104885624	High-confidence
AK_1_k141_42422	Orthopicobirnavirus hominis	Orthopicobirnavirus	Picobirnaviridae	Durnavirales	Duplopiviricetes	Pisuviricota	Orthornavirae	Riboviria	4.3248648927387725	High-confidence
AK_1_k141_424921	Orthopicobirnavirus beihaiense	Orthopicobirnavirus	Picobirnaviridae	Durnavirales	Duplopiviricetes	Pisuviricota	Orthornavirae	Riboviria	2.620519140498797	High-confidence
AK_1_k141_432273	Vanilla latent virus	Allexivirus	Alphaflexiviridae	Tymovirales	Alsuviricetes	Kitrinoviricota	Orthornavirae	Riboviria	1.6803411263812444	High-confidence
AK_1_k141_437161	Orthopicobirnavirus beihaiense	Orthopicobirnavirus	Picobirnaviridae	Durnavirales	Duplopiviricetes	Pisuviricota	Orthornavirae	Riboviria	6.628623417215361	High-confidence
AK_1_k141_543541	Unuamitovirus hyal1	Unuamitovirus	Mitoviridae	Cryppavirales	Howeltoviricetes	Lenarviricota	Orthornavirae	Riboviria	1.4536691007268425	High-confidence
AK_1_k141_552118	Triamitovirus cespA	Triamitovirus	Mitoviridae	Cryppavirales	Howeltoviricetes	Lenarviricota	Orthornavirae	Riboviria	1.0591523071201514	High-confidence
AK_1_k141_554833	Orthopicobirnavirus beihaiense	Orthopicobirnavirus	Picobirnaviridae	Durnavirales	Duplopiviricetes	Pisuviricota	Orthornavirae	Riboviria	5.155611369131765	High-confidence
AK_1_k141_636485	-	Orthopicobirnavirus	Picobirnaviridae	Durnavirales	Duplopiviricetes	Pisuviricota	Orthornavirae	Riboviria	1.8847724793227112	High-confidence
AK_1_k141_652298	-	Orthopicobirnavirus	Picobirnaviridae	Durnavirales	Duplopiviricetes	Pisuviricota	Orthornavirae	Riboviria	1.465737031641966	High-confidence
AK_1_k141_654776	Orthopicobirnavirus beihaiense	Orthopicobirnavirus	Picobirnaviridae	Durnavirales	Duplopiviricetes	Pisuviricota	Orthornavirae	Riboviria	6.058856122746351	High-confidence
AK_1_k141_681339	Vanilla latent virus	Allexivirus	Alphaflexiviridae	Tymovirales	Alsuviricetes	Kitrinoviricota	Orthornavirae	Riboviria	2.065545349360681	High-confidence
AK_1_k141_691133	-	Orthopicobirnavirus	Picobirnaviridae	Durnavirales	Duplopiviricetes	Pisuviricota	Orthornavirae	Riboviria	1.3699372256522946	High-confidence
AK_1_k141_714680	Duamitovirus bodo1	Duamitovirus	Mitoviridae	Cryppavirales	Howeltoviricetes	Lenarviricota	Orthornavirae	Riboviria	1.0700749894988344	High-confidence
AK_1_k141_76139	-	-	Partitiviridae	Durnavirales	Duplopiviricetes	Pisuviricota	Orthornavirae	Riboviria	0.9106678245859013	High-confidence
AK_1_k141_76289	Orthopicobirnavirus beihaiense	Orthopicobirnavirus	Picobirnaviridae	Durnavirales	Duplopiviricetes	Pisuviricota	Orthornavirae	Riboviria	6.215570690365681	High-confidence
AK_3_k141_119882	Triamitovirus rhso30	Triamitovirus	Mitoviridae	Cryppavirales	Howeltoviricetes	Lenarviricota	Orthornavirae	Riboviria	1.1370322413120197	High-confidence
AK_3_k141_13000	-	-	Partitiviridae	Durnavirales	Duplopiviricetes	Pisuviricota	Orthornavirae	Riboviria	1.0179018491858456	High-confidence
AK_3_k141_157492	Orthopicobirnavirus beihaiense	Orthopicobirnavirus	Picobirnaviridae	Durnavirales	Duplopiviricetes	Pisuviricota	Orthornavirae	Riboviria	4.566650538872511	High-confidence
AK_3_k141_175118	Orthopicobirnavirus hominis	Orthopicobirnavirus	Picobirnaviridae	Durnavirales	Duplopiviricetes	Pisuviricota	Orthornavirae	Riboviria	3.9571493148048287	High-confidence
AK_3_k141_190479	Orthopicobirnavirus beihaiense	Orthopicobirnavirus	Picobirnaviridae	Durnavirales	Duplopiviricetes	Pisuviricota	Orthornavirae	Riboviria	7.064803703189461	High-confidence
AK_3_k141_207021	Orthopicobirnavirus beihaiense	Orthopicobirnavirus	Picobirnaviridae	Durnavirales	Duplopiviricetes	Pisuviricota	Orthornavirae	Riboviria	6.367835056465702	High-confidence
AK_3_k141_216604	Orthopicobirnavirus beihaiense	Orthopicobirnavirus	Picobirnaviridae	Durnavirales	Duplopiviricetes	Pisuviricota	Orthornavirae	Riboviria	5.841835987587436	High-confidence
AK_3_k141_21751	-	-	Alphaflexiviridae	Tymovirales	Alsuviricetes	Kitrinoviricota	Orthornavirae	Riboviria	1.7128253677499998	High-confidence
AK_3_k141_231362	-	Orthopicobirnavirus	Picobirnaviridae	Durnavirales	Duplopiviricetes	Pisuviricota	Orthornavirae	Riboviria	1.6803251620940816	High-confidence
AK_3_k141_241507	-	Orthopicobirnavirus	Picobirnaviridae	Durnavirales	Duplopiviricetes	Pisuviricota	Orthornavirae	Riboviria	1.3255499822104138	High-confidence
AK_3_k141_254688	-	Orthopicobirnavirus	Picobirnaviridae	Durnavirales	Duplopiviricetes	Pisuviricota	Orthornavirae	Riboviria	1.7584586610548487	High-confidence
AK_3_k141_270052	Triamitovirus cespA	Triamitovirus	Mitoviridae	Cryppavirales	Howeltoviricetes	Lenarviricota	Orthornavirae	Riboviria	1.010933822579689	High-confidence
AK_3_k141_278333	-	Orthopicobirnavirus	Picobirnaviridae	Durnavirales	Duplopiviricetes	Pisuviricota	Orthornavirae	Riboviria	1.6924632391508536	High-confidence
AK_3_k141_313086	Orthopicobirnavirus beihaiense	Orthopicobirnavirus	Picobirnaviridae	Durnavirales	Duplopiviricetes	Pisuviricota	Orthornavirae	Riboviria	5.741487742467816	High-confidence
AK_3_k141_337736	-	-	Mitoviridae	Cryppavirales	Howeltoviricetes	Lenarviricota	Orthornavirae	Riboviria	1.1818364642705057	High-confidence
AK_3_k141_347804	-	Orthopicobirnavirus	Picobirnaviridae	Durnavirales	Duplopiviricetes	Pisuviricota	Orthornavirae	Riboviria	1.7400083280494307	High-confidence
AK_3_k141_362810	Orthopicobirnavirus hominis	Orthopicobirnavirus	Picobirnaviridae	Durnavirales	Duplopiviricetes	Pisuviricota	Orthornavirae	Riboviria	3.667013760599911	High-confidence
AK_3_k141_389117	Alfalfa mosaic virus	Alfamovirus	Bromoviridae	Martellivirales	Alsuviricetes	Kitrinoviricota	Orthornavirae	Riboviria	1.0483931139360512	High-confidence
AK_3_k141_396681	-	Orthopicobirnavirus	Picobirnaviridae	Durnavirales	Duplopiviricetes	Pisuviricota	Orthornavirae	Riboviria	1.3589554642935024	High-confidence
AK_3_k141_405337	-	-	Bromoviridae	Martellivirales	Alsuviricetes	Kitrinoviricota	Orthornavirae	Riboviria	1.6047931803983724	High-confidence
AK_3_k141_405632	-	Orthopicobirnavirus	Picobirnaviridae	Durnavirales	Duplopiviricetes	Pisuviricota	Orthornavirae	Riboviria	1.7382342575681402	High-confidence
AK_3_k141_406275	-	-	Bromoviridae	Martellivirales	Alsuviricetes	Kitrinoviricota	Orthornavirae	Riboviria	1.3954560512854928	High-confidence
AK_3_k141_413712	-	Carlavirus	Betaflexiviridae	Tymovirales	Alsuviricetes	Kitrinoviricota	Orthornavirae	Riboviria	2.656442216421113	High-confidence
AK_3_k141_448260	-	Orthopicobirnavirus	Picobirnaviridae	Durnavirales	Duplopiviricetes	Pisuviricota	Orthornavirae	Riboviria	1.572551516826629	High-confidence
AK_3_k141_478998	Orthopicobirnavirus beihaiense	Orthopicobirnavirus	Picobirnaviridae	Durnavirales	Duplopiviricetes	Pisuviricota	Orthornavirae	Riboviria	5.161848180282158	High-confidence
AK_3_k141_486963	-	Orthopicobirnavirus	Picobirnaviridae	Durnavirales	Duplopiviricetes	Pisuviricota	Orthornavirae	Riboviria	1.839356275001682	High-confidence
AK_3_k141_520922	Orthopicobirnavirus hominis	Orthopicobirnavirus	Picobirnaviridae	Durnavirales	Duplopiviricetes	Pisuviricota	Orthornavirae	Riboviria	2.9759623100840393	High-confidence
AK_3_k141_528572	Orthopicobirnavirus beihaiense	Orthopicobirnavirus	Picobirnaviridae	Durnavirales	Duplopiviricetes	Pisuviricota	Orthornavirae	Riboviria	4.3517822012119	High-confidence
AK_3_k141_540297	Orthopicobirnavirus beihaiense	Orthopicobirnavirus	Picobirnaviridae	Durnavirales	Duplopiviricetes	Pisuviricota	Orthornavirae	Riboviria	4.637431019044777	High-confidence
AK_3_k141_54776	-	Orthopicobirnavirus	Picobirnaviridae	Durnavirales	Duplopiviricetes	Pisuviricota	Orthornavirae	Riboviria	1.7903919297180728	High-confidence
AK_3_k141_553037	-	Alphaendornavirus	Endornaviridae	Martellivirales	Alsuviricetes	Kitrinoviricota	Orthornavirae	Riboviria	3.061771704966429	High-confidence
AK_3_k141_570258	-	-	Partitiviridae	Durnavirales	Duplopiviricetes	Pisuviricota	Orthornavirae	Riboviria	0.9182682039781495	High-confidence
AK_3_k141_587967	Duamitovirus bodo1	Duamitovirus	Mitoviridae	Cryppavirales	Howeltoviricetes	Lenarviricota	Orthornavirae	Riboviria	1.076566552196785	High-confidence
AK_3_k141_622674	Duamitovirus cesp1	Duamitovirus	Mitoviridae	Cryppavirales	Howeltoviricetes	Lenarviricota	Orthornavirae	Riboviria	0.9875985955756381	High-confidence
AK_3_k141_641714	-	Orthopicobirnavirus	Picobirnaviridae	Durnavirales	Duplopiviricetes	Pisuviricota	Orthornavirae	Riboviria	0.9743904711438309	High-confidence
AK_3_k141_680143	Babaco mosaic virus	Potexvirus	Alphaflexiviridae	Tymovirales	Alsuviricetes	Kitrinoviricota	Orthornavirae	Riboviria	3.647811751811923	High-confidence
AK_3_k141_75426	-	Orthopicobirnavirus	Picobirnaviridae	Durnavirales	Duplopiviricetes	Pisuviricota	Orthornavirae	Riboviria	1.7382342575681402	High-confidence
AK_3_k141_94585	Orthopicobirnavirus beihaiense	Orthopicobirnavirus	Picobirnaviridae	Durnavirales	Duplopiviricetes	Pisuviricota	Orthornavirae	Riboviria	4.938190825031415	High-confidence
AK_4_k141_61500	Orthopicobirnavirus hominis	Orthopicobirnavirus	Picobirnaviridae	Durnavirales	Duplopiviricetes	Pisuviricota	Orthornavirae	Riboviria	3.80556529490344	High-confidence
AK_4_k141_77493	-	-	-	Martellivirales	Alsuviricetes	Kitrinoviricota	Orthornavirae	Riboviria	0.9465719104622252	High-confidence
AK_5_k141_102455	-	Orthopicobirnavirus	Picobirnaviridae	Durnavirales	Duplopiviricetes	Pisuviricota	Orthornavirae	Riboviria	0.9572529502945677	High-confidence
AK_5_k141_125119	-	Orthopicobirnavirus	Picobirnaviridae	Durnavirales	Duplopiviricetes	Pisuviricota	Orthornavirae	Riboviria	1.851065140178198	High-confidence
AK_5_k141_142782	-	Alphaendornavirus	Endornaviridae	Martellivirales	Alsuviricetes	Kitrinoviricota	Orthornavirae	Riboviria	2.416040215006299	High-confidence
AK_5_k141_167620	Orthopicobirnavirus beihaiense	Orthopicobirnavirus	Picobirnaviridae	Durnavirales	Duplopiviricetes	Pisuviricota	Orthornavirae	Riboviria	4.576385273934263	High-confidence
AK_5_k141_177730	Orthopicobirnavirus beihaiense	Orthopicobirnavirus	Picobirnaviridae	Durnavirales	Duplopiviricetes	Pisuviricota	Orthornavirae	Riboviria	2.015642472308128	High-confidence
AK_5_k141_18342	-	Orthopicobirnavirus	Picobirnaviridae	Durnavirales	Duplopiviricetes	Pisuviricota	Orthornavirae	Riboviria	2.236908562149972	High-confidence
AK_5_k141_4990	Orthopicobirnavirus beihaiense	Orthopicobirnavirus	Picobirnaviridae	Durnavirales	Duplopiviricetes	Pisuviricota	Orthornavirae	Riboviria	6.104017947073569	High-confidence
AK_5_k141_77645	Orthopicobirnavirus beihaiense	Orthopicobirnavirus	Picobirnaviridae	Durnavirales	Duplopiviricetes	Pisuviricota	Orthornavirae	Riboviria	6.058883976886717	High-confidence
AK_5_k141_84258	-	Orthopicobirnavirus	Picobirnaviridae	Durnavirales	Duplopiviricetes	Pisuviricota	Orthornavirae	Riboviria	1.0518109069473354	High-confidence
AK_6_k141_121813	Orthopicobirnavirus beihaiense	Orthopicobirnavirus	Picobirnaviridae	Durnavirales	Duplopiviricetes	Pisuviricota	Orthornavirae	Riboviria	6.555989158076711	High-confidence
AK_6_k141_189599	-	Polerovirus	Solemoviridae	Sobelivirales	Pisoniviricetes	Pisuviricota	Orthornavirae	Riboviria	0.9507274952059179	High-confidence
AK_6_k141_2052	-	Orthopicobirnavirus	Picobirnaviridae	Durnavirales	Duplopiviricetes	Pisuviricota	Orthornavirae	Riboviria	1.2644509948347793	High-confidence
AK_6_k141_21378	Garlic virus B	Allexivirus	Alphaflexiviridae	Tymovirales	Alsuviricetes	Kitrinoviricota	Orthornavirae	Riboviria	2.5959875471886207	High-confidence
AK_6_k141_218315	-	-	Mitoviridae	Cryppavirales	Howeltoviricetes	Lenarviricota	Orthornavirae	Riboviria	1.1071308950099608	High-confidence
AK_6_k141_241554	-	Orthopicobirnavirus	Picobirnaviridae	Durnavirales	Duplopiviricetes	Pisuviricota	Orthornavirae	Riboviria	1.4401904167113866	High-confidence
AK_6_k141_242229	Orthopicobirnavirus hominis	Orthopicobirnavirus	Picobirnaviridae	Durnavirales	Duplopiviricetes	Pisuviricota	Orthornavirae	Riboviria	3.835750512673769	High-confidence
AK_6_k141_256933	Vanilla latent virus	Allexivirus	Alphaflexiviridae	Tymovirales	Alsuviricetes	Kitrinoviricota	Orthornavirae	Riboviria	1.5391810568086317	High-confidence
AK_6_k141_261201	-	Ilarvirus	Bromoviridae	Martellivirales	Alsuviricetes	Kitrinoviricota	Orthornavirae	Riboviria	1.2801427532243221	High-confidence
AK_6_k141_282043	Duamitovirus bodo1	Duamitovirus	Mitoviridae	Cryppavirales	Howeltoviricetes	Lenarviricota	Orthornavirae	Riboviria	1.8493694125043036	High-confidence
AK_6_k141_317052	Duamitovirus bodo1	Duamitovirus	Mitoviridae	Cryppavirales	Howeltoviricetes	Lenarviricota	Orthornavirae	Riboviria	0.9907377672438948	High-confidence
AK_6_k141_317573	-	Orthopicobirnavirus	Picobirnaviridae	Durnavirales	Duplopiviricetes	Pisuviricota	Orthornavirae	Riboviria	2.3311493259011606	High-confidence
AK_6_k141_317765	Vanilla latent virus	Allexivirus	Alphaflexiviridae	Tymovirales	Alsuviricetes	Kitrinoviricota	Orthornavirae	Riboviria	2.4241632845843477	High-confidence
AK_6_k141_327737	Orthopicobirnavirus beihaiense	Orthopicobirnavirus	Picobirnaviridae	Durnavirales	Duplopiviricetes	Pisuviricota	Orthornavirae	Riboviria	5.852557383420863	High-confidence
AK_6_k141_40073	Orthopicobirnavirus beihaiense	Orthopicobirnavirus	Picobirnaviridae	Durnavirales	Duplopiviricetes	Pisuviricota	Orthornavirae	Riboviria	5.201552686224846	High-confidence
AK_6_k141_402658	Orthopicobirnavirus beihaiense	Orthopicobirnavirus	Picobirnaviridae	Durnavirales	Duplopiviricetes	Pisuviricota	Orthornavirae	Riboviria	4.450599283827182	High-confidence
AK_6_k141_403814	-	Orthopicobirnavirus	Picobirnaviridae	Durnavirales	Duplopiviricetes	Pisuviricota	Orthornavirae	Riboviria	1.504411768134092	High-confidence
AK_6_k141_436847	Orthopicobirnavirus hominis	Orthopicobirnavirus	Picobirnaviridae	Durnavirales	Duplopiviricetes	Pisuviricota	Orthornavirae	Riboviria	4.2829961169494455	High-confidence
AK_6_k141_469407	Orthopicobirnavirus beihaiense	Orthopicobirnavirus	Picobirnaviridae	Durnavirales	Duplopiviricetes	Pisuviricota	Orthornavirae	Riboviria	4.890649824811575	High-confidence
AK_6_k141_478064	-	Orthopicobirnavirus	Picobirnaviridae	Durnavirales	Duplopiviricetes	Pisuviricota	Orthornavirae	Riboviria	1.7762470914262383	High-confidence
AK_6_k141_486115	Orthopicobirnavirus beihaiense	Orthopicobirnavirus	Picobirnaviridae	Durnavirales	Duplopiviricetes	Pisuviricota	Orthornavirae	Riboviria	6.400668189193851	High-confidence
AK_6_k141_529291	Orthopicobirnavirus beihaiense	Orthopicobirnavirus	Picobirnaviridae	Durnavirales	Duplopiviricetes	Pisuviricota	Orthornavirae	Riboviria	6.5031625406989075	High-confidence
AK_6_k141_532938	-	-	Partitiviridae	Durnavirales	Duplopiviricetes	Pisuviricota	Orthornavirae	Riboviria	0.997880645182074	High-confidence
AK_6_k141_534225	Orthopicobirnavirus beihaiense	Orthopicobirnavirus	Picobirnaviridae	Durnavirales	Duplopiviricetes	Pisuviricota	Orthornavirae	Riboviria	5.225541124195107	High-confidence
AK_6_k141_576254	-	-	-	Timlovirales	Leviviricetes	Lenarviricota	Orthornavirae	Riboviria	1.594566140773613	High-confidence
AK_6_k141_82951	Orthopicobirnavirus beihaiense	Orthopicobirnavirus	Picobirnaviridae	Durnavirales	Duplopiviricetes	Pisuviricota	Orthornavirae	Riboviria	5.607154317053108	High-confidence
AK_6_k141_87276	-	-	Secoviridae	Picornavirales	Pisoniviricetes	Pisuviricota	Orthornavirae	Riboviria	0.921835128875134	High-confidence
YL_1_k141_111955	-	Potyvirus	Potyviridae	Patatavirales	Stelpaviricetes	Pisuviricota	Orthornavirae	Riboviria	2.105078225796551	High-confidence
YL_1_k141_145698	Duamitovirus cesp1	Duamitovirus	Mitoviridae	Cryppavirales	Howeltoviricetes	Lenarviricota	Orthornavirae	Riboviria	1.0675314034410552	High-confidence
YL_1_k141_163179	-	Orthopicobirnavirus	Picobirnaviridae	Durnavirales	Duplopiviricetes	Pisuviricota	Orthornavirae	Riboviria	1.128450751739072	High-confidence
YL_1_k141_172414	Orthopicobirnavirus beihaiense	Orthopicobirnavirus	Picobirnaviridae	Durnavirales	Duplopiviricetes	Pisuviricota	Orthornavirae	Riboviria	1.938184498653809	High-confidence
YL_1_k141_19211	Tomato bushy stunt virus	Tombusvirus	Tombusviridae	Tolivirales	Tolucaviricetes	Kitrinoviricota	Orthornavirae	Riboviria	2.233381067653496	High-confidence
YL_1_k141_215845	-	-	Tombusviridae	Tolivirales	Tolucaviricetes	Kitrinoviricota	Orthornavirae	Riboviria	1.6818701833818632	High-confidence
YL_1_k141_230370	-	Potyvirus	Potyviridae	Patatavirales	Stelpaviricetes	Pisuviricota	Orthornavirae	Riboviria	4.247381568720224	High-confidence
YL_1_k141_26026	-	Polerovirus	Solemoviridae	Sobelivirales	Pisoniviricetes	Pisuviricota	Orthornavirae	Riboviria	1.5425770669336403	High-confidence
YL_1_k141_322380	-	Orthopicobirnavirus	Picobirnaviridae	Durnavirales	Duplopiviricetes	Pisuviricota	Orthornavirae	Riboviria	1.7149805478869034	High-confidence
YL_1_k141_355027	Unuamitovirus enmu3	Unuamitovirus	Mitoviridae	Cryppavirales	Howeltoviricetes	Lenarviricota	Orthornavirae	Riboviria	1.864804708827927	High-confidence
YL_1_k141_38204	-	Tobamovirus	Virgaviridae	Martellivirales	Alsuviricetes	Kitrinoviricota	Orthornavirae	Riboviria	2.1597144466735245	High-confidence
YL_1_k141_439845	-	Potyvirus	Potyviridae	Patatavirales	Stelpaviricetes	Pisuviricota	Orthornavirae	Riboviria	2.4843283741587188	High-confidence
YL_1_k141_449796	-	Tobamovirus	Virgaviridae	Martellivirales	Alsuviricetes	Kitrinoviricota	Orthornavirae	Riboviria	2.278412030074301	High-confidence
YL_1_k141_453223	-	Potyvirus	Potyviridae	Patatavirales	Stelpaviricetes	Pisuviricota	Orthornavirae	Riboviria	2.5680272635269263	High-confidence
YL_1_k141_463865	Orthopicobirnavirus beihaiense	Orthopicobirnavirus	Picobirnaviridae	Durnavirales	Duplopiviricetes	Pisuviricota	Orthornavirae	Riboviria	5.9629302250056755	High-confidence
YL_1_k141_46432	Heterobasidion partitivirus P	Betapartitivirus	Partitiviridae	Durnavirales	Duplopiviricetes	Pisuviricota	Orthornavirae	Riboviria	3.8909812362976712	High-confidence
YL_1_k141_48866	Faba bean polerovirus 1	Polerovirus	Solemoviridae	Sobelivirales	Pisoniviricetes	Pisuviricota	Orthornavirae	Riboviria	3.36605003623267	High-confidence
YL_1_k141_69444	-	Potyvirus	Potyviridae	Patatavirales	Stelpaviricetes	Pisuviricota	Orthornavirae	Riboviria	3.274087506630257	High-confidence
YL_1_k141_82667	Orthopicobirnavirus hominis	Orthopicobirnavirus	Picobirnaviridae	Durnavirales	Duplopiviricetes	Pisuviricota	Orthornavirae	Riboviria	4.820294700100945	High-confidence
YL_2_k141_113333	-	-	Mitoviridae	Cryppavirales	Howeltoviricetes	Lenarviricota	Orthornavirae	Riboviria	1.2435350293252494	High-confidence
YL_2_k141_117894	-	Potyvirus	Potyviridae	Patatavirales	Stelpaviricetes	Pisuviricota	Orthornavirae	Riboviria	3.499603187815436	High-confidence
YL_2_k141_164950	-	Potyvirus	Potyviridae	Patatavirales	Stelpaviricetes	Pisuviricota	Orthornavirae	Riboviria	2.4491520704119023	High-confidence
YL_2_k141_182728	-	Betapartitivirus	Partitiviridae	Durnavirales	Duplopiviricetes	Pisuviricota	Orthornavirae	Riboviria	2.898369996840785	High-confidence
YL_2_k141_198910	-	Polerovirus	Solemoviridae	Sobelivirales	Pisoniviricetes	Pisuviricota	Orthornavirae	Riboviria	2.50422379710031	High-confidence
YL_2_k141_246117	-	Tobamovirus	Virgaviridae	Martellivirales	Alsuviricetes	Kitrinoviricota	Orthornavirae	Riboviria	2.709043037283691	High-confidence
YL_2_k141_270323	-	Potyvirus	Potyviridae	Patatavirales	Stelpaviricetes	Pisuviricota	Orthornavirae	Riboviria	2.655513301993028	High-confidence
YL_2_k141_283138	Orthopicobirnavirus beihaiense	Orthopicobirnavirus	Picobirnaviridae	Durnavirales	Duplopiviricetes	Pisuviricota	Orthornavirae	Riboviria	6.386918044717951	High-confidence
YL_2_k141_313141	-	Potyvirus	Potyviridae	Patatavirales	Stelpaviricetes	Pisuviricota	Orthornavirae	Riboviria	2.478348421953755	High-confidence
YL_2_k141_332113	Orthopicobirnavirus beihaiense	Orthopicobirnavirus	Picobirnaviridae	Durnavirales	Duplopiviricetes	Pisuviricota	Orthornavirae	Riboviria	6.030473191537513	High-confidence
YL_2_k141_337756	-	-	Amalgaviridae	Durnavirales	Duplopiviricetes	Pisuviricota	Orthornavirae	Riboviria	1.1096354875434018	High-confidence
YL_2_k141_345187	-	Carlavirus	Betaflexiviridae	Tymovirales	Alsuviricetes	Kitrinoviricota	Orthornavirae	Riboviria	2.5771432554047213	High-confidence
YL_2_k141_366784	-	Potyvirus	Potyviridae	Patatavirales	Stelpaviricetes	Pisuviricota	Orthornavirae	Riboviria	2.697805823854518	High-confidence
YL_2_k141_367634	Heterobasidion partitivirus P	Betapartitivirus	Partitiviridae	Durnavirales	Duplopiviricetes	Pisuviricota	Orthornavirae	Riboviria	4.435317336120282	High-confidence
YL_2_k141_39317	-	Carlavirus	Betaflexiviridae	Tymovirales	Alsuviricetes	Kitrinoviricota	Orthornavirae	Riboviria	2.215533815782154	High-confidence
YL_2_k141_416651	-	Potyvirus	Potyviridae	Patatavirales	Stelpaviricetes	Pisuviricota	Orthornavirae	Riboviria	1.9039814733299758	High-confidence
YL_2_k141_43839	-	Alphafusarivirus	Fusariviridae	Durnavirales	Duplopiviricetes	Pisuviricota	Orthornavirae	Riboviria	3.0260021748290464	High-confidence
YL_2_k141_465634	-	Potyvirus	Potyviridae	Patatavirales	Stelpaviricetes	Pisuviricota	Orthornavirae	Riboviria	1.2590927986162515	High-confidence
YL_2_k141_472795	Orthopicobirnavirus beihaiense	Orthopicobirnavirus	Picobirnaviridae	Durnavirales	Duplopiviricetes	Pisuviricota	Orthornavirae	Riboviria	6.502437887190308	High-confidence
YL_2_k141_508472	-	Potyvirus	Potyviridae	Patatavirales	Stelpaviricetes	Pisuviricota	Orthornavirae	Riboviria	4.822404959158237	High-confidence
YL_2_k141_538001	Orthopicobirnavirus beihaiense	Orthopicobirnavirus	Picobirnaviridae	Durnavirales	Duplopiviricetes	Pisuviricota	Orthornavirae	Riboviria	6.234254138699957	High-confidence
YL_2_k141_546282	Carlavirus BiCV	Carlavirus	Betaflexiviridae	Tymovirales	Alsuviricetes	Kitrinoviricota	Orthornavirae	Riboviria	2.7372871657087883	High-confidence
YL_2_k141_61040	Orthopicobirnavirus beihaiense	Orthopicobirnavirus	Picobirnaviridae	Durnavirales	Duplopiviricetes	Pisuviricota	Orthornavirae	Riboviria	6.321521184571551	High-confidence
YL_2_k141_62135	-	Carlavirus	Betaflexiviridae	Tymovirales	Alsuviricetes	Kitrinoviricota	Orthornavirae	Riboviria	2.688319845752493	High-confidence
YL_2_k141_71119	American hop latent virus	Carlavirus	Betaflexiviridae	Tymovirales	Alsuviricetes	Kitrinoviricota	Orthornavirae	Riboviria	2.779887188563775	High-confidence
YL_2_k141_87697	Orthopicobirnavirus hominis	Orthopicobirnavirus	Picobirnaviridae	Durnavirales	Duplopiviricetes	Pisuviricota	Orthornavirae	Riboviria	4.63375980324016	High-confidence
YL_2_k141_90639	Tomato bushy stunt virus	Tombusvirus	Tombusviridae	Tolivirales	Tolucaviricetes	Kitrinoviricota	Orthornavirae	Riboviria	2.347432587806474	High-confidence
YL_3_k141_120563	-	Torovirus	Tobaniviridae	Nidovirales	Pisoniviricetes	Pisuviricota	Orthornavirae	Riboviria	2.188729042389089	High-confidence
YL_3_k141_135359	Blueberry shoestring virus	Sobemovirus	Solemoviridae	Sobelivirales	Pisoniviricetes	Pisuviricota	Orthornavirae	Riboviria	1.7639115417013518	High-confidence
YL_3_k141_189442	Pepper mild mottle virus	Tobamovirus	Virgaviridae	Martellivirales	Alsuviricetes	Kitrinoviricota	Orthornavirae	Riboviria	3.082995038891824	High-confidence
YL_3_k141_244218	Alphacoronavirus AMALF	Alphacoronavirus	Coronaviridae	Nidovirales	Pisoniviricetes	Pisuviricota	Orthornavirae	Riboviria	5.658722903015943	High-confidence
YL_3_k141_283238	-	Duamitovirus	Mitoviridae	Cryppavirales	Howeltoviricetes	Lenarviricota	Orthornavirae	Riboviria	2.2758827477573376	High-confidence
YL_3_k141_296231	-	-	Tombusviridae	Tolivirales	Tolucaviricetes	Kitrinoviricota	Orthornavirae	Riboviria	2.1772849820915563	High-confidence
YL_3_k141_314769	Orthopicobirnavirus beihaiense	Orthopicobirnavirus	Picobirnaviridae	Durnavirales	Duplopiviricetes	Pisuviricota	Orthornavirae	Riboviria	5.909165257090103	High-confidence
YL_3_k141_321192	Unuamitovirus enmu3	Unuamitovirus	Mitoviridae	Cryppavirales	Howeltoviricetes	Lenarviricota	Orthornavirae	Riboviria	2.2480156216821796	High-confidence
YL_3_k141_377574	-	Betacoronavirus	Coronaviridae	Nidovirales	Pisoniviricetes	Pisuviricota	Orthornavirae	Riboviria	4.1123928885106995	High-confidence
YL_3_k141_378191	s.vOTU_159	Duamitovirus	Mitoviridae	Cryppavirales	Howeltoviricetes	Lenarviricota	Orthornavirae	Riboviria	1.311691333867695	High-confidence
YL_3_k141_385046	-	-	Coronaviridae	Nidovirales	Pisoniviricetes	Pisuviricota	Orthornavirae	Riboviria	3.4041728003840963	High-confidence
YL_3_k141_387132	Betacoronavirus 1	Betacoronavirus	Coronaviridae	Nidovirales	Pisoniviricetes	Pisuviricota	Orthornavirae	Riboviria	2.2360685086865115	High-confidence
YL_3_k141_391647	Orthopicobirnavirus beihaiense	Orthopicobirnavirus	Picobirnaviridae	Durnavirales	Duplopiviricetes	Pisuviricota	Orthornavirae	Riboviria	6.173211587573734	High-confidence
YL_3_k141_405291	Orthopicobirnavirus beihaiense	Orthopicobirnavirus	Picobirnaviridae	Durnavirales	Duplopiviricetes	Pisuviricota	Orthornavirae	Riboviria	6.314525336748833	High-confidence
YL_3_k141_423187	-	Carlavirus	Betaflexiviridae	Tymovirales	Alsuviricetes	Kitrinoviricota	Orthornavirae	Riboviria	1.4812611865455636	High-confidence
YL_3_k141_435711	-	Carlavirus	Betaflexiviridae	Tymovirales	Alsuviricetes	Kitrinoviricota	Orthornavirae	Riboviria	2.7449627053203574	High-confidence
YL_3_k141_4922	-	Sobemovirus	Solemoviridae	Sobelivirales	Pisoniviricetes	Pisuviricota	Orthornavirae	Riboviria	1.2954641386945762	High-confidence
YL_3_k141_4967	-	Potyvirus	Potyviridae	Patatavirales	Stelpaviricetes	Pisuviricota	Orthornavirae	Riboviria	4.836198099668109	High-confidence
YL_3_k141_506706	-	Potyvirus	Potyviridae	Patatavirales	Stelpaviricetes	Pisuviricota	Orthornavirae	Riboviria	4.81615017610933	High-confidence
YL_3_k141_81304	-	-	Betaflexiviridae	Tymovirales	Alsuviricetes	Kitrinoviricota	Orthornavirae	Riboviria	0.9218956213427236	High-confidence
YL_3_k141_89994	-	Tobamovirus	Virgaviridae	Martellivirales	Alsuviricetes	Kitrinoviricota	Orthornavirae	Riboviria	2.2784005904078177	High-confidence
YL_4_k141_138339	Orthopicobirnavirus beihaiense	Orthopicobirnavirus	Picobirnaviridae	Durnavirales	Duplopiviricetes	Pisuviricota	Orthornavirae	Riboviria	5.717044056298854	High-confidence
YL_4_k141_176057	-	Orthopicobirnavirus	Picobirnaviridae	Durnavirales	Duplopiviricetes	Pisuviricota	Orthornavirae	Riboviria	2.0435767686873043	High-confidence
YL_4_k141_185074	-	Alphafusarivirus	Fusariviridae	Durnavirales	Duplopiviricetes	Pisuviricota	Orthornavirae	Riboviria	2.811085320853757	High-confidence
YL_4_k141_203666	-	Tobamovirus	Virgaviridae	Martellivirales	Alsuviricetes	Kitrinoviricota	Orthornavirae	Riboviria	3.557624537740277	High-confidence
YL_4_k141_217527	-	Orthopicobirnavirus	Picobirnaviridae	Durnavirales	Duplopiviricetes	Pisuviricota	Orthornavirae	Riboviria	1.4340216958781355	High-confidence
YL_4_k141_303900	Orthopicobirnavirus beihaiense	Orthopicobirnavirus	Picobirnaviridae	Durnavirales	Duplopiviricetes	Pisuviricota	Orthornavirae	Riboviria	6.531359629018943	High-confidence
YL_4_k141_322338	Unuamitovirus enmu3	Unuamitovirus	Mitoviridae	Cryppavirales	Howeltoviricetes	Lenarviricota	Orthornavirae	Riboviria	2.517475848040197	High-confidence
YL_4_k141_363283	-	-	Virgaviridae	Martellivirales	Alsuviricetes	Kitrinoviricota	Orthornavirae	Riboviria	2.037666788103322	High-confidence
YL_4_k141_419291	Orthopicobirnavirus beihaiense	Orthopicobirnavirus	Picobirnaviridae	Durnavirales	Duplopiviricetes	Pisuviricota	Orthornavirae	Riboviria	5.6428851947921945	High-confidence
YL_4_k141_420933	-	Tobamovirus	Virgaviridae	Martellivirales	Alsuviricetes	Kitrinoviricota	Orthornavirae	Riboviria	2.609934680264916	High-confidence
YL_4_k141_436758	Duamitovirus bodo1	Duamitovirus	Mitoviridae	Cryppavirales	Howeltoviricetes	Lenarviricota	Orthornavirae	Riboviria	1.021914590297504	High-confidence
YL_4_k141_480551	-	Sobemovirus	Solemoviridae	Sobelivirales	Pisoniviricetes	Pisuviricota	Orthornavirae	Riboviria	1.7899753614166443	High-confidence
YL_4_k141_63992	-	-	Rhabdoviridae	Mononegavirales	Monjiviricetes	Negarnaviricota	Orthornavirae	Riboviria	0.9325434410157646	High-confidence
YL_4_k141_92999	Unuamitovirus crri3	Unuamitovirus	Mitoviridae	Cryppavirales	Howeltoviricetes	Lenarviricota	Orthornavirae	Riboviria	2.599189606671822	High-confidence
YL_5_k141_112698	Triamitovirus rhcl1	Triamitovirus	Mitoviridae	Cryppavirales	Howeltoviricetes	Lenarviricota	Orthornavirae	Riboviria	1.1508255893905714	High-confidence
YL_5_k141_148938	-	-	Amalgaviridae	Durnavirales	Duplopiviricetes	Pisuviricota	Orthornavirae	Riboviria	1.259384489953351	High-confidence
YL_5_k141_153735	-	Potyvirus	Potyviridae	Patatavirales	Stelpaviricetes	Pisuviricota	Orthornavirae	Riboviria	1.4145874331500417	High-confidence
YL_5_k141_180885	-	Tobamovirus	Virgaviridae	Martellivirales	Alsuviricetes	Kitrinoviricota	Orthornavirae	Riboviria	2.305457186958719	High-confidence
YL_5_k141_184389	Orthopicobirnavirus hominis	Orthopicobirnavirus	Picobirnaviridae	Durnavirales	Duplopiviricetes	Pisuviricota	Orthornavirae	Riboviria	4.622696721074961	High-confidence
YL_5_k141_193114	Tomato bushy stunt virus	Tombusvirus	Tombusviridae	Tolivirales	Tolucaviricetes	Kitrinoviricota	Orthornavirae	Riboviria	1.8743904936694502	High-confidence
YL_5_k141_196935	Pepper mild mottle virus	Tobamovirus	Virgaviridae	Martellivirales	Alsuviricetes	Kitrinoviricota	Orthornavirae	Riboviria	2.0504889471337546	High-confidence
YL_5_k141_246393	-	-	Fusariviridae	Durnavirales	Duplopiviricetes	Pisuviricota	Orthornavirae	Riboviria	1.8224645438771407	High-confidence
YL_5_k141_259277	Orthopicobirnavirus beihaiense	Orthopicobirnavirus	Picobirnaviridae	Durnavirales	Duplopiviricetes	Pisuviricota	Orthornavirae	Riboviria	6.397212046493039	High-confidence
YL_5_k141_285374	-	Potyvirus	Potyviridae	Patatavirales	Stelpaviricetes	Pisuviricota	Orthornavirae	Riboviria	2.0832213422977115	High-confidence
YL_5_k141_289724	-	Potyvirus	Potyviridae	Patatavirales	Stelpaviricetes	Pisuviricota	Orthornavirae	Riboviria	1.5167979055738652	High-confidence
YL_5_k141_301790	Unuamitovirus enmu3	Unuamitovirus	Mitoviridae	Cryppavirales	Howeltoviricetes	Lenarviricota	Orthornavirae	Riboviria	1.494345829433679	High-confidence
YL_5_k141_326760	-	Potyvirus	Potyviridae	Patatavirales	Stelpaviricetes	Pisuviricota	Orthornavirae	Riboviria	7.495873901169055	High-confidence
YL_5_k141_359504	Orthopicobirnavirus beihaiense	Orthopicobirnavirus	Picobirnaviridae	Durnavirales	Duplopiviricetes	Pisuviricota	Orthornavirae	Riboviria	6.291716800485872	High-confidence
YL_5_k141_365570	Brugmansia mild mottle virus	Tobamovirus	Virgaviridae	Martellivirales	Alsuviricetes	Kitrinoviricota	Orthornavirae	Riboviria	2.8668788111906953	High-confidence
YL_5_k141_368943	-	Tobamovirus	Virgaviridae	Martellivirales	Alsuviricetes	Kitrinoviricota	Orthornavirae	Riboviria	1.5826095832176819	High-confidence
YL_5_k141_376343	-	-	-	Nidovirales	Pisoniviricetes	Pisuviricota	Orthornavirae	Riboviria	1.6062436393263753	High-confidence
YL_5_k141_402455	-	Orthopicobirnavirus	Picobirnaviridae	Durnavirales	Duplopiviricetes	Pisuviricota	Orthornavirae	Riboviria	1.7786830645415572	High-confidence
YL_5_k141_423132	-	Unuamitovirus	Mitoviridae	Cryppavirales	Howeltoviricetes	Lenarviricota	Orthornavirae	Riboviria	2.5805030002727194	High-confidence
YL_5_k141_429411	-	Potyvirus	Potyviridae	Patatavirales	Stelpaviricetes	Pisuviricota	Orthornavirae	Riboviria	3.5224031459073326	High-confidence
YL_5_k141_429633	-	-	-	Mononegavirales	Monjiviricetes	Negarnaviricota	Orthornavirae	Riboviria	0.9154051662524519	High-confidence
YL_5_k141_43882	Unuamitovirus enmu3	Unuamitovirus	Mitoviridae	Cryppavirales	Howeltoviricetes	Lenarviricota	Orthornavirae	Riboviria	1.4129781193428819	High-confidence
YL_5_k141_445533	-	Potyvirus	Potyviridae	Patatavirales	Stelpaviricetes	Pisuviricota	Orthornavirae	Riboviria	2.120815089862563	High-confidence
TB_1_k141_215745	-	-	Partitiviridae	Durnavirales	Duplopiviricetes	Pisuviricota	Orthornavirae	Riboviria	0.9369082274920295	High-confidence
TB_1_k141_272673	-	Orthopicobirnavirus	Picobirnaviridae	Durnavirales	Duplopiviricetes	Pisuviricota	Orthornavirae	Riboviria	1.8766117551087762	High-confidence
TB_1_k141_37651	Orthopicobirnavirus beihaiense	Orthopicobirnavirus	Picobirnaviridae	Durnavirales	Duplopiviricetes	Pisuviricota	Orthornavirae	Riboviria	5.617606307576637	High-confidence
TB_1_k141_379048	-	Unuamitovirus	Mitoviridae	Cryppavirales	Howeltoviricetes	Lenarviricota	Orthornavirae	Riboviria	1.2842333378467987	High-confidence
TB_1_k141_393933	-	-	Partitiviridae	Durnavirales	Duplopiviricetes	Pisuviricota	Orthornavirae	Riboviria	0.9053588575920314	High-confidence
TB_1_k141_414388	Orthopicobirnavirus beihaiense	Orthopicobirnavirus	Picobirnaviridae	Durnavirales	Duplopiviricetes	Pisuviricota	Orthornavirae	Riboviria	6.3354850260766185	High-confidence
TB_1_k141_430785	Orthopicobirnavirus beihaiense	Orthopicobirnavirus	Picobirnaviridae	Durnavirales	Duplopiviricetes	Pisuviricota	Orthornavirae	Riboviria	5.800012650050703	High-confidence
TB_1_k141_43551	Orthopicobirnavirus beihaiense	Orthopicobirnavirus	Picobirnaviridae	Durnavirales	Duplopiviricetes	Pisuviricota	Orthornavirae	Riboviria	5.5717476838811875	High-confidence
TB_1_k141_455590	Unuamitovirus enmu6	Unuamitovirus	Mitoviridae	Cryppavirales	Howeltoviricetes	Lenarviricota	Orthornavirae	Riboviria	1.1188120309973943	High-confidence
TB_1_k141_458094	Orthopicobirnavirus beihaiense	Orthopicobirnavirus	Picobirnaviridae	Durnavirales	Duplopiviricetes	Pisuviricota	Orthornavirae	Riboviria	4.0771618404992	High-confidence
TB_1_k141_458185	Triamitovirus cespA	Triamitovirus	Mitoviridae	Cryppavirales	Howeltoviricetes	Lenarviricota	Orthornavirae	Riboviria	1.0598418437709982	High-confidence
TB_1_k141_594031	-	Alphaendornavirus	Endornaviridae	Martellivirales	Alsuviricetes	Kitrinoviricota	Orthornavirae	Riboviria	1.7362094873088108	High-confidence
TB_1_k141_594210	-	-	Partitiviridae	Durnavirales	Duplopiviricetes	Pisuviricota	Orthornavirae	Riboviria	0.9131996787492653	High-confidence
TB_1_k141_622848	Orthopicobirnavirus beihaiense	Orthopicobirnavirus	Picobirnaviridae	Durnavirales	Duplopiviricetes	Pisuviricota	Orthornavirae	Riboviria	6.418840681048697	High-confidence
TB_1_k141_677154	Duamitovirus oxru1	Duamitovirus	Mitoviridae	Cryppavirales	Howeltoviricetes	Lenarviricota	Orthornavirae	Riboviria	1.0057154041146588	High-confidence
TB_1_k141_81699	Orthopicobirnavirus beihaiense	Orthopicobirnavirus	Picobirnaviridae	Durnavirales	Duplopiviricetes	Pisuviricota	Orthornavirae	Riboviria	6.494503688829821	High-confidence
TB_2_k141_123155	Orthopicobirnavirus beihaiense	Orthopicobirnavirus	Picobirnaviridae	Durnavirales	Duplopiviricetes	Pisuviricota	Orthornavirae	Riboviria	4.584515977742055	High-confidence
TB_2_k141_186672	Orthopicobirnavirus beihaiense	Orthopicobirnavirus	Picobirnaviridae	Durnavirales	Duplopiviricetes	Pisuviricota	Orthornavirae	Riboviria	4.830086998060267	High-confidence
TB_2_k141_194269	-	Alphapartitivirus	Partitiviridae	Durnavirales	Duplopiviricetes	Pisuviricota	Orthornavirae	Riboviria	2.0082505700805102	High-confidence
TB_2_k141_195361	Orthopicobirnavirus beihaiense	Orthopicobirnavirus	Picobirnaviridae	Durnavirales	Duplopiviricetes	Pisuviricota	Orthornavirae	Riboviria	6.527392529838701	High-confidence
TB_2_k141_225259	-	Ilarvirus	Bromoviridae	Martellivirales	Alsuviricetes	Kitrinoviricota	Orthornavirae	Riboviria	1.3252830322719864	High-confidence
TB_2_k141_270786	Triamitovirus rhso1	Triamitovirus	Mitoviridae	Cryppavirales	Howeltoviricetes	Lenarviricota	Orthornavirae	Riboviria	0.9462113936624457	High-confidence
TB_2_k141_27826	Orthopicobirnavirus beihaiense	Orthopicobirnavirus	Picobirnaviridae	Durnavirales	Duplopiviricetes	Pisuviricota	Orthornavirae	Riboviria	6.118678587946871	High-confidence
TB_2_k141_332695	-	-	Partitiviridae	Durnavirales	Duplopiviricetes	Pisuviricota	Orthornavirae	Riboviria	0.9207243547292275	High-confidence
TB_2_k141_405064	Heterobasidion partitivirus 13	Alphapartitivirus	Partitiviridae	Durnavirales	Duplopiviricetes	Pisuviricota	Orthornavirae	Riboviria	1.4383824476195515	High-confidence
TB_2_k141_429372	Orthopicobirnavirus beihaiense	Orthopicobirnavirus	Picobirnaviridae	Durnavirales	Duplopiviricetes	Pisuviricota	Orthornavirae	Riboviria	6.053281727800469	High-confidence
TB_2_k141_475750	Alfalfa mosaic virus	Alfamovirus	Bromoviridae	Martellivirales	Alsuviricetes	Kitrinoviricota	Orthornavirae	Riboviria	1.2006785795023835	High-confidence
TB_2_k141_491874	-	Gammapartitivirus	Partitiviridae	Durnavirales	Duplopiviricetes	Pisuviricota	Orthornavirae	Riboviria	1.56106324800684	High-confidence
TB_2_k141_494936	Orthopicobirnavirus beihaiense	Orthopicobirnavirus	Picobirnaviridae	Durnavirales	Duplopiviricetes	Pisuviricota	Orthornavirae	Riboviria	6.167315124401807	High-confidence
TB_2_k141_521091	-	Ilarvirus	Bromoviridae	Martellivirales	Alsuviricetes	Kitrinoviricota	Orthornavirae	Riboviria	1.354034011324138	High-confidence
TB_2_k141_562610	Soybean yellow mottle mosaic virus	Gammacarmovirus	Tombusviridae	Tolivirales	Tolucaviricetes	Kitrinoviricota	Orthornavirae	Riboviria	1.3554535215000638	High-confidence
TB_2_k141_597481	Orthopicobirnavirus beihaiense	Orthopicobirnavirus	Picobirnaviridae	Durnavirales	Duplopiviricetes	Pisuviricota	Orthornavirae	Riboviria	6.030203786227613	High-confidence
TB_2_k141_617973	Orthopicobirnavirus beihaiense	Orthopicobirnavirus	Picobirnaviridae	Durnavirales	Duplopiviricetes	Pisuviricota	Orthornavirae	Riboviria	6.559017906719183	High-confidence
TB_2_k141_636844	Unuamitovirus enmu6	Unuamitovirus	Mitoviridae	Cryppavirales	Howeltoviricetes	Lenarviricota	Orthornavirae	Riboviria	1.0016943441110229	High-confidence
TB_3_k141_115839	-	Orthopicobirnavirus	Picobirnaviridae	Durnavirales	Duplopiviricetes	Pisuviricota	Orthornavirae	Riboviria	1.592831440921595	High-confidence
TB_3_k141_167926	-	Orthopicobirnavirus	Picobirnaviridae	Durnavirales	Duplopiviricetes	Pisuviricota	Orthornavirae	Riboviria	1.3965482828716476	High-confidence
TB_3_k141_168141	-	Orthopicobirnavirus	Picobirnaviridae	Durnavirales	Duplopiviricetes	Pisuviricota	Orthornavirae	Riboviria	1.7116232003487877	High-confidence
TB_3_k141_206878	Orthopicobirnavirus beihaiense	Orthopicobirnavirus	Picobirnaviridae	Durnavirales	Duplopiviricetes	Pisuviricota	Orthornavirae	Riboviria	5.737520643287573	High-confidence
TB_3_k141_521320	Orthopicobirnavirus beihaiense	Orthopicobirnavirus	Picobirnaviridae	Durnavirales	Duplopiviricetes	Pisuviricota	Orthornavirae	Riboviria	5.925461047869413	High-confidence
TB_3_k141_540312	-	Gammapartitivirus	Partitiviridae	Durnavirales	Duplopiviricetes	Pisuviricota	Orthornavirae	Riboviria	1.1825452357073327	High-confidence
TB_3_k141_602136	-	-	Partitiviridae	Durnavirales	Duplopiviricetes	Pisuviricota	Orthornavirae	Riboviria	0.9688657175537086	High-confidence
TB_3_k141_603446	Orthopicobirnavirus beihaiense	Orthopicobirnavirus	Picobirnaviridae	Durnavirales	Duplopiviricetes	Pisuviricota	Orthornavirae	Riboviria	4.920984537854702	High-confidence
TB_4_k141_106171	Orthopicobirnavirus beihaiense	Orthopicobirnavirus	Picobirnaviridae	Durnavirales	Duplopiviricetes	Pisuviricota	Orthornavirae	Riboviria	2.428944128099395	High-confidence
TB_4_k141_114820	Orthopicobirnavirus beihaiense	Orthopicobirnavirus	Picobirnaviridae	Durnavirales	Duplopiviricetes	Pisuviricota	Orthornavirae	Riboviria	6.250735772368069	High-confidence
TB_4_k141_116838	-	Gammapartitivirus	Partitiviridae	Durnavirales	Duplopiviricetes	Pisuviricota	Orthornavirae	Riboviria	1.055254373867985	High-confidence
TB_4_k141_118794	-	-	Betaflexiviridae	Tymovirales	Alsuviricetes	Kitrinoviricota	Orthornavirae	Riboviria	0.9828485857490948	High-confidence
TB_4_k141_240830	-	Victorivirus	Totiviridae	Ghabrivirales	Chrymotiviricetes	Duplornaviricota	Orthornavirae	Riboviria	1.4794011061554204	High-confidence
TB_4_k141_25489	Pea streak virus	Carlavirus	Betaflexiviridae	Tymovirales	Alsuviricetes	Kitrinoviricota	Orthornavirae	Riboviria	2.4170089566993247	High-confidence
TB_4_k141_348620	Orthopicobirnavirus beihaiense	Orthopicobirnavirus	Picobirnaviridae	Durnavirales	Duplopiviricetes	Pisuviricota	Orthornavirae	Riboviria	3.5898397046048656	High-confidence
TB_4_k141_83414	Orthopicobirnavirus beihaiense	Orthopicobirnavirus	Picobirnaviridae	Durnavirales	Duplopiviricetes	Pisuviricota	Orthornavirae	Riboviria	5.127248894016468	High-confidence
TB_5_k141_10663	Orthopicobirnavirus beihaiense	Orthopicobirnavirus	Picobirnaviridae	Durnavirales	Duplopiviricetes	Pisuviricota	Orthornavirae	Riboviria	6.303831795055771	High-confidence
TB_5_k141_182695	Alfalfa mosaic virus	Alfamovirus	Bromoviridae	Martellivirales	Alsuviricetes	Kitrinoviricota	Orthornavirae	Riboviria	1.619602195126604	High-confidence
TB_5_k141_194412	-	Ilarvirus	Bromoviridae	Martellivirales	Alsuviricetes	Kitrinoviricota	Orthornavirae	Riboviria	1.6041158493164147	High-confidence
TB_5_k141_229625	-	-	Bromoviridae	Martellivirales	Alsuviricetes	Kitrinoviricota	Orthornavirae	Riboviria	1.5661317828154482	High-confidence
TB_5_k141_23428	Duamitovirus rhir1	Duamitovirus	Mitoviridae	Cryppavirales	Howeltoviricetes	Lenarviricota	Orthornavirae	Riboviria	1.08778286136457	High-confidence
TB_5_k141_241142	Orthopicobirnavirus hominis	Orthopicobirnavirus	Picobirnaviridae	Durnavirales	Duplopiviricetes	Pisuviricota	Orthornavirae	Riboviria	4.486377722580026	High-confidence
TB_5_k141_282676	-	Alphaendornavirus	Endornaviridae	Martellivirales	Alsuviricetes	Kitrinoviricota	Orthornavirae	Riboviria	2.0079924997491045	High-confidence
TB_5_k141_289370	-	-	Fiersviridae	Norzivirales	Leviviricetes	Lenarviricota	Orthornavirae	Riboviria	1.692205726475316	High-confidence
TB_5_k141_42044	-	Alphaendornavirus	Endornaviridae	Martellivirales	Alsuviricetes	Kitrinoviricota	Orthornavirae	Riboviria	1.8574223926292746	High-confidence
TB_5_k141_6055	Orthopicobirnavirus beihaiense	Orthopicobirnavirus	Picobirnaviridae	Durnavirales	Duplopiviricetes	Pisuviricota	Orthornavirae	Riboviria	6.440552878025446	High-confidence
AK_1_k141_131244	-	-	Partitiviridae	Durnavirales	Duplopiviricetes	Pisuviricota	Orthornavirae	Riboviria	0.7640219868563571	Medium-confidence
AK_1_k141_18125	-	-	-	Picornavirales	Pisoniviricetes	Pisuviricota	Orthornavirae	Riboviria	0.281486404931219	Medium-confidence
AK_1_k141_189594	-	-	-	Durnavirales	Duplopiviricetes	Pisuviricota	Orthornavirae	Riboviria	0.7913961125972662	Medium-confidence
AK_1_k141_278151	-	-	-	Durnavirales	Duplopiviricetes	Pisuviricota	Orthornavirae	Riboviria	0.5701833239662273	Medium-confidence
AK_1_k141_357323	-	-	-	Picornavirales	Pisoniviricetes	Pisuviricota	Orthornavirae	Riboviria	0.29612895240251175	Medium-confidence
AK_1_k141_357910	-	-	-	Tymovirales	Alsuviricetes	Kitrinoviricota	Orthornavirae	Riboviria	0.4855024469217836	Medium-confidence
AK_1_k141_426943	-	-	Partitiviridae	Durnavirales	Duplopiviricetes	Pisuviricota	Orthornavirae	Riboviria	0.758152814351059	Medium-confidence
AK_1_k141_451467	-	-	-	Durnavirales	Duplopiviricetes	Pisuviricota	Orthornavirae	Riboviria	0.44487620116958587	Medium-confidence
AK_1_k141_502217	-	-	Partitiviridae	Durnavirales	Duplopiviricetes	Pisuviricota	Orthornavirae	Riboviria	0.10744182093957876	Medium-confidence
AK_1_k141_502445	-	-	Partitiviridae	Durnavirales	Duplopiviricetes	Pisuviricota	Orthornavirae	Riboviria	0.7220566060455679	Medium-confidence
AK_1_k141_55107	-	-	Mitoviridae	Cryppavirales	Howeltoviricetes	Lenarviricota	Orthornavirae	Riboviria	0.26776942676199006	Medium-confidence
AK_1_k141_60930	-	-	-	-	Leviviricetes	Lenarviricota	Orthornavirae	Riboviria	0.4930562825164182	Medium-confidence
AK_1_k141_609464	-	-	Picobirnaviridae	Durnavirales	Duplopiviricetes	Pisuviricota	Orthornavirae	Riboviria	0.3003516934447801	Medium-confidence
AK_1_k141_615131	-	-	Partitiviridae	Durnavirales	Duplopiviricetes	Pisuviricota	Orthornavirae	Riboviria	0.7670313586406352	Medium-confidence
AK_1_k141_631813	-	-	-	Tymovirales	Alsuviricetes	Kitrinoviricota	Orthornavirae	Riboviria	0.7413189202259414	Medium-confidence
AK_1_k141_679678	-	-	Partitiviridae	Durnavirales	Duplopiviricetes	Pisuviricota	Orthornavirae	Riboviria	0.6327349172470199	Medium-confidence
AK_1_k141_684492	-	-	-	Durnavirales	Duplopiviricetes	Pisuviricota	Orthornavirae	Riboviria	0.503153995010353	Medium-confidence
AK_1_k141_75575	-	-	Partitiviridae	Durnavirales	Duplopiviricetes	Pisuviricota	Orthornavirae	Riboviria	0.6885151392780574	Medium-confidence
AK_1_k141_76439	-	-	Partitiviridae	Durnavirales	Duplopiviricetes	Pisuviricota	Orthornavirae	Riboviria	0.6855830738080372	Medium-confidence
AK_3_k141_117016	-	-	Mitoviridae	Cryppavirales	Howeltoviricetes	Lenarviricota	Orthornavirae	Riboviria	0.2684284978239387	Medium-confidence
AK_3_k141_117323	-	-	Picornaviridae	Picornavirales	Pisoniviricetes	Pisuviricota	Orthornavirae	Riboviria	0.4045427033830521	Medium-confidence
AK_3_k141_117539	-	-	Partitiviridae	Durnavirales	Duplopiviricetes	Pisuviricota	Orthornavirae	Riboviria	0.6222878341544357	Medium-confidence
AK_3_k141_168574	-	-	Partitiviridae	Durnavirales	Duplopiviricetes	Pisuviricota	Orthornavirae	Riboviria	0.2176657336529313	Medium-confidence
AK_3_k141_177388	-	-	-	-	Leviviricetes	Lenarviricota	Orthornavirae	Riboviria	0.7205909947154615	Medium-confidence
AK_3_k141_214950	-	-	Partitiviridae	Durnavirales	Duplopiviricetes	Pisuviricota	Orthornavirae	Riboviria	0.24174409711405231	Medium-confidence
AK_3_k141_227444	-	-	Mitoviridae	Cryppavirales	Howeltoviricetes	Lenarviricota	Orthornavirae	Riboviria	0.3428852257364162	Medium-confidence
AK_3_k141_302696	-	-	-	-	Leviviricetes	Lenarviricota	Orthornavirae	Riboviria	0.24370985142007734	Medium-confidence
AK_3_k141_321613	-	-	-	Durnavirales	Duplopiviricetes	Pisuviricota	Orthornavirae	Riboviria	0.4980914912668215	Medium-confidence
AK_3_k141_322653	-	-	-	Durnavirales	Duplopiviricetes	Pisuviricota	Orthornavirae	Riboviria	0.7907811194743781	Medium-confidence
AK_3_k141_327839	-	-	Partitiviridae	Durnavirales	Duplopiviricetes	Pisuviricota	Orthornavirae	Riboviria	0.7315049193547659	Medium-confidence
AK_3_k141_379675	-	-	Picobirnaviridae	Durnavirales	Duplopiviricetes	Pisuviricota	Orthornavirae	Riboviria	0.14955414157276406	Medium-confidence
AK_3_k141_38352	-	-	Mitoviridae	Cryppavirales	Howeltoviricetes	Lenarviricota	Orthornavirae	Riboviria	0.469844865955708	Medium-confidence
AK_3_k141_418065	-	-	Picobirnaviridae	Durnavirales	Duplopiviricetes	Pisuviricota	Orthornavirae	Riboviria	0.1975604887964769	Medium-confidence
AK_3_k141_499209	-	-	-	Durnavirales	Duplopiviricetes	Pisuviricota	Orthornavirae	Riboviria	0.40191998079456176	Medium-confidence
AK_3_k141_53054	-	-	Partitiviridae	Durnavirales	Duplopiviricetes	Pisuviricota	Orthornavirae	Riboviria	0.1350959140943922	Medium-confidence
AK_3_k141_535378	-	-	Partitiviridae	Durnavirales	Duplopiviricetes	Pisuviricota	Orthornavirae	Riboviria	0.7372810864749142	Medium-confidence
AK_3_k141_587487	-	-	-	Picornavirales	Pisoniviricetes	Pisuviricota	Orthornavirae	Riboviria	0.28016061301367196	Medium-confidence
AK_3_k141_588769	-	-	Picobirnaviridae	Durnavirales	Duplopiviricetes	Pisuviricota	Orthornavirae	Riboviria	0.2688781221443431	Medium-confidence
AK_3_k141_591468	-	-	Picobirnaviridae	Durnavirales	Duplopiviricetes	Pisuviricota	Orthornavirae	Riboviria	0.24650906456469723	Medium-confidence
AK_3_k141_602835	-	-	Partitiviridae	Durnavirales	Duplopiviricetes	Pisuviricota	Orthornavirae	Riboviria	0.236002594955412	Medium-confidence
AK_3_k141_630404	-	-	Picobirnaviridae	Durnavirales	Duplopiviricetes	Pisuviricota	Orthornavirae	Riboviria	0.3293576202260516	Medium-confidence
AK_3_k141_646837	-	-	-	Durnavirales	Duplopiviricetes	Pisuviricota	Orthornavirae	Riboviria	0.14079282785884445	Medium-confidence
AK_3_k141_668154	-	-	Partitiviridae	Durnavirales	Duplopiviricetes	Pisuviricota	Orthornavirae	Riboviria	0.14144810193308177	Medium-confidence
AK_3_k141_83213	-	-	Picobirnaviridae	Durnavirales	Duplopiviricetes	Pisuviricota	Orthornavirae	Riboviria	0.5983584919295595	Medium-confidence
AK_4_k141_77861	-	-	-	Durnavirales	Duplopiviricetes	Pisuviricota	Orthornavirae	Riboviria	0.30767557650953536	Medium-confidence
AK_5_k141_104524	-	-	Picobirnaviridae	Durnavirales	Duplopiviricetes	Pisuviricota	Orthornavirae	Riboviria	0.8735523049872959	Medium-confidence
AK_5_k141_110690	-	-	Partitiviridae	Durnavirales	Duplopiviricetes	Pisuviricota	Orthornavirae	Riboviria	0.18028491901489807	Medium-confidence
AK_5_k141_130371	-	-	-	-	Leviviricetes	Lenarviricota	Orthornavirae	Riboviria	0.3755226452918973	Medium-confidence
AK_5_k141_170308	-	-	Partitiviridae	Durnavirales	Duplopiviricetes	Pisuviricota	Orthornavirae	Riboviria	0.6087829810169691	Medium-confidence
AK_5_k141_172715	-	-	Partitiviridae	Durnavirales	Duplopiviricetes	Pisuviricota	Orthornavirae	Riboviria	0.8390872145161153	Medium-confidence
AK_5_k141_48796	-	-	Picobirnaviridae	Durnavirales	Duplopiviricetes	Pisuviricota	Orthornavirae	Riboviria	0.18611182062388423	Medium-confidence
AK_5_k141_95122	-	-	Picornaviridae	Picornavirales	Pisoniviricetes	Pisuviricota	Orthornavirae	Riboviria	0.32537298166662226	Medium-confidence
AK_6_k141_116063	-	-	-	Durnavirales	Duplopiviricetes	Pisuviricota	Orthornavirae	Riboviria	0.39629471290288587	Medium-confidence
AK_6_k141_125380	-	-	Partitiviridae	Durnavirales	Duplopiviricetes	Pisuviricota	Orthornavirae	Riboviria	0.19125565132018926	Medium-confidence
AK_6_k141_164937	-	-	Picobirnaviridae	Durnavirales	Duplopiviricetes	Pisuviricota	Orthornavirae	Riboviria	0.8664560230621351	Medium-confidence
AK_6_k141_189336	-	-	Partitiviridae	Durnavirales	Duplopiviricetes	Pisuviricota	Orthornavirae	Riboviria	0.8100753061497956	Medium-confidence
AK_6_k141_279126	-	-	Partitiviridae	Durnavirales	Duplopiviricetes	Pisuviricota	Orthornavirae	Riboviria	0.5966689107057384	Medium-confidence
AK_6_k141_284031	-	-	-	Durnavirales	Duplopiviricetes	Pisuviricota	Orthornavirae	Riboviria	0.39589188314448726	Medium-confidence
AK_6_k141_317859	-	-	Partitiviridae	Durnavirales	Duplopiviricetes	Pisuviricota	Orthornavirae	Riboviria	0.21912791363404924	Medium-confidence
AK_6_k141_390257	-	-	Picobirnaviridae	Durnavirales	Duplopiviricetes	Pisuviricota	Orthornavirae	Riboviria	0.209652553196951	Medium-confidence
AK_6_k141_447374	-	-	Mitoviridae	Cryppavirales	Howeltoviricetes	Lenarviricota	Orthornavirae	Riboviria	0.3324647356940739	Medium-confidence
AK_6_k141_531078	-	-	Partitiviridae	Durnavirales	Duplopiviricetes	Pisuviricota	Orthornavirae	Riboviria	0.7854153661128033	Medium-confidence
AK_6_k141_550567	-	-	Partitiviridae	Durnavirales	Duplopiviricetes	Pisuviricota	Orthornavirae	Riboviria	0.8390872145161153	Medium-confidence
AK_6_k141_576068	-	-	-	Durnavirales	Duplopiviricetes	Pisuviricota	Orthornavirae	Riboviria	0.8319719234476561	Medium-confidence
AK_6_k141_80930	-	-	Partitiviridae	Durnavirales	Duplopiviricetes	Pisuviricota	Orthornavirae	Riboviria	0.856773469433457	Medium-confidence
YL_1_k141_150813	-	-	Betaflexiviridae	Tymovirales	Alsuviricetes	Kitrinoviricota	Orthornavirae	Riboviria	0.5362149524854896	Medium-confidence
YL_1_k141_165301	-	-	Partitiviridae	Durnavirales	Duplopiviricetes	Pisuviricota	Orthornavirae	Riboviria	0.7534146979086173	Medium-confidence
YL_1_k141_237638	-	-	Virgaviridae	Martellivirales	Alsuviricetes	Kitrinoviricota	Orthornavirae	Riboviria	0.20309705561035582	Medium-confidence
YL_1_k141_248305	-	-	Solemoviridae	Sobelivirales	Pisoniviricetes	Pisuviricota	Orthornavirae	Riboviria	0.15570052089661707	Medium-confidence
YL_1_k141_25617	-	-	-	-	Stelpaviricetes	Pisuviricota	Orthornavirae	Riboviria	0.5044752883150566	Medium-confidence
YL_1_k141_287361	-	-	Potyviridae	Patatavirales	Stelpaviricetes	Pisuviricota	Orthornavirae	Riboviria	0.6991281116713699	Medium-confidence
YL_1_k141_293732	-	-	Partitiviridae	Durnavirales	Duplopiviricetes	Pisuviricota	Orthornavirae	Riboviria	0.11014942527439515	Medium-confidence
YL_1_k141_2979	-	-	Solemoviridae	Sobelivirales	Pisoniviricetes	Pisuviricota	Orthornavirae	Riboviria	0.45402107122846375	Medium-confidence
YL_1_k141_339934	-	-	-	Picornavirales	Pisoniviricetes	Pisuviricota	Orthornavirae	Riboviria	0.29269106737811273	Medium-confidence
YL_1_k141_35607	-	-	-	-	Leviviricetes	Lenarviricota	Orthornavirae	Riboviria	0.6717594965217601	Medium-confidence
YL_1_k141_38510	-	-	Mitoviridae	Cryppavirales	Howeltoviricetes	Lenarviricota	Orthornavirae	Riboviria	0.2684284978239387	Medium-confidence
YL_1_k141_456114	-	-	-	Martellivirales	Alsuviricetes	Kitrinoviricota	Orthornavirae	Riboviria	0.29559720182408766	Medium-confidence
YL_1_k141_459675	-	-	Partitiviridae	Durnavirales	Duplopiviricetes	Pisuviricota	Orthornavirae	Riboviria	0.7541838735308116	Medium-confidence
YL_1_k141_46015	-	-	Partitiviridae	Durnavirales	Duplopiviricetes	Pisuviricota	Orthornavirae	Riboviria	0.8453375701823859	Medium-confidence
YL_1_k141_75138	-	-	-	Picornavirales	Pisoniviricetes	Pisuviricota	Orthornavirae	Riboviria	0.5815617932296293	Medium-confidence
YL_1_k141_90457	-	-	Partitiviridae	Durnavirales	Duplopiviricetes	Pisuviricota	Orthornavirae	Riboviria	0.6302341457001375	Medium-confidence
YL_2_k141_102793	-	-	Picobirnaviridae	Durnavirales	Duplopiviricetes	Pisuviricota	Orthornavirae	Riboviria	0.3321428713203985	Medium-confidence
YL_2_k141_269854	-	-	-	Durnavirales	Duplopiviricetes	Pisuviricota	Orthornavirae	Riboviria	0.46071912585190206	Medium-confidence
YL_2_k141_393491	-	-	-	Martellivirales	Alsuviricetes	Kitrinoviricota	Orthornavirae	Riboviria	0.12894092175877703	Medium-confidence
YL_2_k141_436494	-	-	Solemoviridae	Sobelivirales	Pisoniviricetes	Pisuviricota	Orthornavirae	Riboviria	0.2684024706504154	Medium-confidence
YL_2_k141_465791	-	-	Picobirnaviridae	Durnavirales	Duplopiviricetes	Pisuviricota	Orthornavirae	Riboviria	0.6256791773414287	Medium-confidence
YL_2_k141_477972	-	-	Solemoviridae	Sobelivirales	Pisoniviricetes	Pisuviricota	Orthornavirae	Riboviria	0.47345765726015127	Medium-confidence
YL_2_k141_502298	-	-	-	Durnavirales	Duplopiviricetes	Pisuviricota	Orthornavirae	Riboviria	0.43680459241867997	Medium-confidence
YL_2_k141_557637	-	-	Virgaviridae	Martellivirales	Alsuviricetes	Kitrinoviricota	Orthornavirae	Riboviria	0.5274847422897305	Medium-confidence
YL_2_k141_67534	-	-	-	Martellivirales	Alsuviricetes	Kitrinoviricota	Orthornavirae	Riboviria	0.41639670984053423	Medium-confidence
YL_3_k141_140025	-	-	Amalgaviridae	Durnavirales	Duplopiviricetes	Pisuviricota	Orthornavirae	Riboviria	0.27740887188585034	Medium-confidence
YL_3_k141_1973	-	-	Partitiviridae	Durnavirales	Duplopiviricetes	Pisuviricota	Orthornavirae	Riboviria	0.15057864975348764	Medium-confidence
YL_3_k141_304472	-	-	Picobirnaviridae	Durnavirales	Duplopiviricetes	Pisuviricota	Orthornavirae	Riboviria	0.6173765274889906	Medium-confidence
YL_3_k141_429017	-	-	-	Nidovirales	Pisoniviricetes	Pisuviricota	Orthornavirae	Riboviria	0.7503831232199409	Medium-confidence
YL_3_k141_483497	-	-	-	Picornavirales	Pisoniviricetes	Pisuviricota	Orthornavirae	Riboviria	0.6790353168556715	Medium-confidence
YL_3_k141_65327	-	-	Mitoviridae	Cryppavirales	Howeltoviricetes	Lenarviricota	Orthornavirae	Riboviria	0.27832869291014745	Medium-confidence
YL_3_k141_92698	-	-	Picobirnaviridae	Durnavirales	Duplopiviricetes	Pisuviricota	Orthornavirae	Riboviria	0.3880079344160385	Medium-confidence
YL_4_k141_22425	-	-	Virgaviridae	Martellivirales	Alsuviricetes	Kitrinoviricota	Orthornavirae	Riboviria	0.8767709948740857	Medium-confidence
YL_4_k141_366913	-	-	Solemoviridae	Sobelivirales	Pisoniviricetes	Pisuviricota	Orthornavirae	Riboviria	0.805392528974663	Medium-confidence
YL_4_k141_444882	-	-	Tombusviridae	Tolivirales	Tolucaviricetes	Kitrinoviricota	Orthornavirae	Riboviria	0.48031457963806373	Medium-confidence
YL_4_k141_468750	-	-	Totiviridae	Ghabrivirales	Chrymotiviricetes	Duplornaviricota	Orthornavirae	Riboviria	0.1213485339021282	Medium-confidence
YL_4_k141_479786	-	-	Virgaviridae	Martellivirales	Alsuviricetes	Kitrinoviricota	Orthornavirae	Riboviria	0.196051938928597	Medium-confidence
YL_4_k141_70709	-	-	Partitiviridae	Durnavirales	Duplopiviricetes	Pisuviricota	Orthornavirae	Riboviria	0.6398622166380338	Medium-confidence
YL_5_k141_126620	-	-	-	Picornavirales	Pisoniviricetes	Pisuviricota	Orthornavirae	Riboviria	0.7063497021253411	Medium-confidence
YL_5_k141_198648	-	-	Mitoviridae	Cryppavirales	Howeltoviricetes	Lenarviricota	Orthornavirae	Riboviria	0.2351789018185571	Medium-confidence
YL_5_k141_206336	-	-	Picobirnaviridae	Durnavirales	Duplopiviricetes	Pisuviricota	Orthornavirae	Riboviria	0.4645226148210266	Medium-confidence
YL_5_k141_212424	-	-	-	Picornavirales	Pisoniviricetes	Pisuviricota	Orthornavirae	Riboviria	0.6058495588776054	Medium-confidence
YL_5_k141_237139	-	-	Potyviridae	Patatavirales	Stelpaviricetes	Pisuviricota	Orthornavirae	Riboviria	0.138148319886128	Medium-confidence
YL_5_k141_245539	-	-	-	Durnavirales	Duplopiviricetes	Pisuviricota	Orthornavirae	Riboviria	0.46003940460302717	Medium-confidence
YL_5_k141_267342	-	-	Virgaviridae	Martellivirales	Alsuviricetes	Kitrinoviricota	Orthornavirae	Riboviria	0.11281188830948252	Medium-confidence
YL_5_k141_319259	-	-	Partitiviridae	Durnavirales	Duplopiviricetes	Pisuviricota	Orthornavirae	Riboviria	0.1765857407043838	Medium-confidence
YL_5_k141_336172	-	-	Partitiviridae	Durnavirales	Duplopiviricetes	Pisuviricota	Orthornavirae	Riboviria	0.5576842320555456	Medium-confidence
YL_5_k141_343366	-	-	-	Picornavirales	Pisoniviricetes	Pisuviricota	Orthornavirae	Riboviria	0.6199944715678037	Medium-confidence
YL_5_k141_351566	-	-	Tombusviridae	Tolivirales	Tolucaviricetes	Kitrinoviricota	Orthornavirae	Riboviria	0.4849773425911501	Medium-confidence
YL_5_k141_37555	-	-	Solemoviridae	Sobelivirales	Pisoniviricetes	Pisuviricota	Orthornavirae	Riboviria	0.4942070555508415	Medium-confidence
YL_5_k141_376544	-	-	Partitiviridae	Durnavirales	Duplopiviricetes	Pisuviricota	Orthornavirae	Riboviria	0.1743803138662964	Medium-confidence
YL_5_k141_412583	-	-	-	-	Stelpaviricetes	Pisuviricota	Orthornavirae	Riboviria	0.5010354104498967	Medium-confidence
YL_5_k141_443134	-	-	Amalgaviridae	Durnavirales	Duplopiviricetes	Pisuviricota	Orthornavirae	Riboviria	0.26448611999020316	Medium-confidence
TB_1_k141_178094	-	-	-	Durnavirales	Duplopiviricetes	Pisuviricota	Orthornavirae	Riboviria	0.7303755392635312	Medium-confidence
TB_1_k141_217557	-	-	Partitiviridae	Durnavirales	Duplopiviricetes	Pisuviricota	Orthornavirae	Riboviria	0.813755507655814	Medium-confidence
TB_1_k141_237677	-	-	Partitiviridae	Durnavirales	Duplopiviricetes	Pisuviricota	Orthornavirae	Riboviria	0.7894019083016831	Medium-confidence
TB_1_k141_285859	-	-	Partitiviridae	Durnavirales	Duplopiviricetes	Pisuviricota	Orthornavirae	Riboviria	0.7714081824623215	Medium-confidence
TB_1_k141_334433	-	-	Partitiviridae	Durnavirales	Duplopiviricetes	Pisuviricota	Orthornavirae	Riboviria	0.7166606198212535	Medium-confidence
TB_1_k141_394333	-	-	Partitiviridae	Durnavirales	Duplopiviricetes	Pisuviricota	Orthornavirae	Riboviria	0.6959191426259111	Medium-confidence
TB_1_k141_407850	-	-	Partitiviridae	Durnavirales	Duplopiviricetes	Pisuviricota	Orthornavirae	Riboviria	0.1515762586678959	Medium-confidence
TB_1_k141_416275	-	-	Partitiviridae	Durnavirales	Duplopiviricetes	Pisuviricota	Orthornavirae	Riboviria	0.8077211532805272	Medium-confidence
TB_1_k141_435873	-	-	Mitoviridae	Cryppavirales	Howeltoviricetes	Lenarviricota	Orthornavirae	Riboviria	0.2552313712494301	Medium-confidence
TB_1_k141_443847	-	-	Partitiviridae	Durnavirales	Duplopiviricetes	Pisuviricota	Orthornavirae	Riboviria	0.6877623096954991	Medium-confidence
TB_1_k141_514594	-	-	Partitiviridae	Durnavirales	Duplopiviricetes	Pisuviricota	Orthornavirae	Riboviria	0.35997241924133805	Medium-confidence
TB_2_k141_116994	-	-	Picobirnaviridae	Durnavirales	Duplopiviricetes	Pisuviricota	Orthornavirae	Riboviria	0.4932625566179279	Medium-confidence
TB_2_k141_120437	-	-	Partitiviridae	Durnavirales	Duplopiviricetes	Pisuviricota	Orthornavirae	Riboviria	0.5822457430344036	Medium-confidence
TB_2_k141_136288	-	-	Partitiviridae	Durnavirales	Duplopiviricetes	Pisuviricota	Orthornavirae	Riboviria	0.7678141141459983	Medium-confidence
TB_2_k141_233914	-	-	Partitiviridae	Durnavirales	Duplopiviricetes	Pisuviricota	Orthornavirae	Riboviria	0.7129458713386995	Medium-confidence
TB_2_k141_262195	-	-	Partitiviridae	Durnavirales	Duplopiviricetes	Pisuviricota	Orthornavirae	Riboviria	0.7927449499204423	Medium-confidence
TB_2_k141_270707	-	-	Benyviridae	Hepelivirales	Alsuviricetes	Kitrinoviricota	Orthornavirae	Riboviria	0.17159592562578949	Medium-confidence
TB_2_k141_272517	-	-	Picobirnaviridae	Durnavirales	Duplopiviricetes	Pisuviricota	Orthornavirae	Riboviria	0.8198571050869122	Medium-confidence
TB_2_k141_286689	-	-	Secoviridae	Picornavirales	Pisoniviricetes	Pisuviricota	Orthornavirae	Riboviria	0.2170395008948801	Medium-confidence
TB_2_k141_289685	-	-	Partitiviridae	Durnavirales	Duplopiviricetes	Pisuviricota	Orthornavirae	Riboviria	0.11182536391798727	Medium-confidence
TB_2_k141_312365	-	-	Partitiviridae	Durnavirales	Duplopiviricetes	Pisuviricota	Orthornavirae	Riboviria	0.8807351025604313	Medium-confidence
TB_2_k141_429246	-	-	-	Picornavirales	Pisoniviricetes	Pisuviricota	Orthornavirae	Riboviria	0.2955323056318571	Medium-confidence
TB_2_k141_488267	-	-	Picobirnaviridae	Durnavirales	Duplopiviricetes	Pisuviricota	Orthornavirae	Riboviria	0.718143730826274	Medium-confidence
TB_2_k141_507109	-	-	Secoviridae	Picornavirales	Pisoniviricetes	Pisuviricota	Orthornavirae	Riboviria	0.856665077076325	Medium-confidence
TB_2_k141_565097	-	-	-	Martellivirales	Alsuviricetes	Kitrinoviricota	Orthornavirae	Riboviria	0.31182212663464154	Medium-confidence
TB_2_k141_610130	-	-	Betaflexiviridae	Tymovirales	Alsuviricetes	Kitrinoviricota	Orthornavirae	Riboviria	0.6807921587520046	Medium-confidence
TB_3_k141_10446	-	-	Mitoviridae	Cryppavirales	Howeltoviricetes	Lenarviricota	Orthornavirae	Riboviria	0.8601764620941341	Medium-confidence
TB_3_k141_136870	-	-	Partitiviridae	Durnavirales	Duplopiviricetes	Pisuviricota	Orthornavirae	Riboviria	0.8079325819777186	Medium-confidence
TB_3_k141_19174	-	-	Partitiviridae	Durnavirales	Duplopiviricetes	Pisuviricota	Orthornavirae	Riboviria	0.7461135059405571	Medium-confidence
TB_3_k141_205101	-	-	Partitiviridae	Durnavirales	Duplopiviricetes	Pisuviricota	Orthornavirae	Riboviria	0.8741180606906372	Medium-confidence
TB_3_k141_309846	-	-	-	Durnavirales	Duplopiviricetes	Pisuviricota	Orthornavirae	Riboviria	0.8151482399711506	Medium-confidence
TB_3_k141_368016	-	-	Phycodnaviridae	Algavirales	Megaviricetes	Nucleocytoviricota	Bamfordvirae	Varidnaviria	0.14379573256210787	Medium-confidence
TB_3_k141_371004	-	-	Partitiviridae	Durnavirales	Duplopiviricetes	Pisuviricota	Orthornavirae	Riboviria	0.38168167530770497	Medium-confidence
TB_3_k141_392274	-	-	Partitiviridae	Durnavirales	Duplopiviricetes	Pisuviricota	Orthornavirae	Riboviria	0.6653779266874515	Medium-confidence
TB_3_k141_426699	-	-	Partitiviridae	Durnavirales	Duplopiviricetes	Pisuviricota	Orthornavirae	Riboviria	0.7792061869589078	Medium-confidence
TB_3_k141_601116	-	-	Partitiviridae	Durnavirales	Duplopiviricetes	Pisuviricota	Orthornavirae	Riboviria	0.7717829851593255	Medium-confidence
TB_3_k141_632894	-	-	-	Durnavirales	Duplopiviricetes	Pisuviricota	Orthornavirae	Riboviria	0.5007034530842606	Medium-confidence
TB_4_k141_146811	-	-	Partitiviridae	Durnavirales	Duplopiviricetes	Pisuviricota	Orthornavirae	Riboviria	0.5906902429413686	Medium-confidence
TB_4_k141_193874	-	-	-	Picornavirales	Pisoniviricetes	Pisuviricota	Orthornavirae	Riboviria	0.3135900391943881	Medium-confidence
TB_4_k141_293664	-	-	Partitiviridae	Durnavirales	Duplopiviricetes	Pisuviricota	Orthornavirae	Riboviria	0.5739249090141116	Medium-confidence
TB_4_k141_298227	-	-	-	-	Caudoviricetes	Uroviricota	Heunggongvirae	Duplodnaviria	0.2994511705041876	Medium-confidence
TB_5_k141_118988	-	-	Partitiviridae	Durnavirales	Duplopiviricetes	Pisuviricota	Orthornavirae	Riboviria	0.7127849795413723	Medium-confidence
TB_5_k141_121151	-	-	Solemoviridae	Sobelivirales	Pisoniviricetes	Pisuviricota	Orthornavirae	Riboviria	0.89317964764534	Medium-confidence
