# Supplementary material for: Metatranscriptomics reveals the horse gut RNA virome and a viral sharing network with human and domestic animals
Source: Front Vet Sci. 2026 Mar 3;13:1755551. doi: 10.3389/fvets.2026.1755551 (PMC12991997; doi:10.3389/fvets.2026.1755551)
Supplement: Supplementary file 8 [file Table_5.xlsx]

## Sheet: Sheet1
Table S6 The abuandance information of 497 RNA virus (TPM).
Contig	AK_6	AK_5	AK_4	AK_2	AK_1	AK_3	TB_5	TB_1	TB_3	TB_2	TB_4	YL_3	YL_4	YL_5	YL_2	YL_1
AK_1_k141_55107	34366.5	5082.76	1753.14	395.468	193565	17970.4	896125	39593.5	42902	75000.8	56974.8	154064	90229.2	48295.9	104290	110788
AK_1_k141_373597	53977	3755.23	3223.44	108.342	56263.1	4268.75	2545.79	1137.2	629.659	3016.98	6578.34	5672.46	775.244	892.751	979.732	5467.27
AK_3_k141_227444	554.463	780.15	898.402	25.8564	2449.46	1436.92	236.606	2600.9	1249.62	583.798	417.019	329.713	555.048	598.062	2318.46	767.524
AK_3_k141_528036	3053.99	7868.87	14509.3	1499.31	683.293	2649.14	76.0591	2205.18	9482.35	19054.4	421.835	968.544	7027.8	709.629	2069.51	7645.6
AK_3_k141_302696	90.2206	1547	268.279	3335.51	276.945	805838	114.111	1037.42	721.857	4421.97	53.8568	1175.25	3662.27	534.597	607.005	869.906
AK_3_k141_379675	68.8678	14616	2682.22	85.4264	1610.81	1876.92	67.8512	1570.87	243.489	1249.34	313.132	1054.38	4697.73	1866.47	2375.48	3358.38
AK_5__k141_130371	110552	57967.1	3214.1	1539.08	113536	674.819	155.227	1751.6	2467.65	7750.96	180.937	420.586	121.305	198.509	311.682	339.675
YL_1_k141_449796	53.8719	418.489	390.689	5.346	659.022	9766	1.22914	58.4516	171.701	65.3816	397.296	50991.6	174191	101721	98543.8	93813.6
YL_2_k141_67534	83.2754	767.881	25.2849	27.3437	2181.5	247.237	26.5444	102.978	41.8198	708.842	14.412	63350.1	28205.4	58390.9	91881.2	55019.6
YL_3_k141_423187	23032.3	14763.2	24580	116.06	8241.33	1623.91	231.265	549.887	325.424	291.163	1529.29	99926.7	1768.6	5844.36	27787.2	55801
YL_5_k141_368943	30.0897	1330.71	1307.22	12.4415	6765.52	5295.71	379.02	18425.5	15755.3	21946.1	13638	50938.3	111632	298929	126000	126329
TB_2_k141_394364	9495.48	2677.44	2682.85	75.6654	9931.47	4239.7	2737.11	3350.58	15372	14877.4	9870.51	104.054	718.56	692.769	405.322	374.344
AK_1_k141_173692	313.384	4869.43	16609.9	796.674	5844.17	665.732	482.566	179.756	91.6477	78.0565	2.42952	0	54.9723	4.44243	10.0442	7.25608
AK_1_k141_609464	5221.23	851.274	781.66	0	4842.65	3769.01	66.3929	1726.85	1324.93	809.446	1407.07	853.155	1397.82	762.488	349.929	1105.27
AK_1_k141_64532	26854.5	1242.49	505.537	15.676	7708.32	1487.6	126.147	4713.41	0	88.4851	21539.9	235.171	249.267	498.559	1545.67	528.783
AK_1_k141_502217	359157	961.211	4472.85	0	98673.9	10013	31031.8	510258	2421.98	2247.19	430323	3152.13	2754.91	2557.88	2477.18	11196.9
AK_3_k141_53054	249.317	105.931	0	35.6843	263.644	3439.92	30.0831	949.394	582.145	3178.03	94.0403	2899.74	204.903	103.173	4153.52	192.592
AK_3_k141_630404	2126.1	94.3253	3311.02	0	760.794	942.37	136.371	5622.35	10885.7	2730.2	25782.7	289.983	6287.63	1668.96	724.114	1389.8
AK_3_k141_177388	1706.48	6169.32	144.539	16.3459	3341.23	13015.5	1.87912	35.7443	24.9997	0	38.7693	73.5664	10.83	17.7227	13.3568	60.6518
AK_3_k141_147239	4045.35	2055.96	1152.21	0	2350.39	5176.75	563.011	11541.6	8389.1	4536.51	3466.89	373.011	2466.06	506.489	496.645	1341.95
AK_3_k141_587967	49.4274	85.8036	218.682	0	91.0765	2513.84	16.1106	181.957	200.938	65.9204	83.097	13.14	394.615	189.931	190.857	514.088
AK_5__k141_155644	1403.12	6969.46	65.8407	0	39443.3	7754.06	312.861	7836.89	418503	59.5418	100.075	296.713	440.297	3190.88	413.734	42.6982
AK_5__k141_175887	4852.51	16196.5	15104	49.6093	4484.27	2838.27	60.8325	578.574	2326.77	497.823	0	124.04	1205.18	83.6697	153.141	3101.4
AK_6__k141_390257	66343.4	4029.39	7781.32	0	10379.6	1653.43	320.217	11335.6	287.848	2752.02	21171.8	1068.89	2251.67	3354.36	1740.04	2078.72
AK_6__k141_469635	11919.3	31.9637	622.293	0	488.334	177.153	300.285	1373.49	2088.97	1219.31	930.095	97.2187	92.4769	36.0318	10.8622	67.2604
YL_1_k141_25617	10247.2	2209	578.418	0	2383.63	805.416	514.903	31882.5	26692.3	17610.4	26448.4	1506.07	5321.14	1250.34	2187.55	4126.2
YL_2_k141_557637	1479.85	372.785	154.418	0	878.703	912.956	2016.99	2932.16	688.633	2401.9	266.004	10080.2	20921.6	8565.55	11339.6	14200.1
YL_2_k141_393491	47159.6	2996.87	261.981	0	534.061	104.709	656.213	103467	9027.12	256.66	605.595	15761.3	22031.4	35264.4	77162.4	38456.8
YL_2_k141_436494	13.8681	26.044	170.009	0	840.247	87.4926	444.958	1711.6	1644.36	5340.6	5181.74	5245.32	14577.4	17880.5	3176.83	3673.14
YL_4_k141_43455	341.058	13818.5	0	5.79537	27967.8	7593.47	230.516	33329.9	180089	16400	27.491	3699.39	159448	7850.18	33853.2	2815.05
TB_2_k141_186672	6878.07	2893.9	566.048	0	2147.03	1206.46	3630.52	8626.45	9320.51	98160.8	15280.2	220.399	2912.9	251.713	243.059	374.428
TB_2_k141_488267	1982.53	257.842	36.2881	0	505.895	162.816	62.1561	10078.4	4694.78	24874.9	6411.93	418.646	508.45	485.364	389.551	188.265
TB_4_k141_118794	25408.3	616.51	246.018	0	5329.93	531.497	1161.61	13751.2	131.523	40.4511	25461.7	48.3791	28.4882	77.6991	351.351	565.658
AK_1_k141_350719	2245.84	391.733	0	0	1970.97	1026.56	2305.01	641.253	23181.5	10276.4	1043.28	1333.53	1141.45	490.165	469.258	321.482
AK_1_k141_392090	19.4936	101.408	0	0	6701.57	81.8005	5608.11	156.227	80.6886	1923.28	573.519	1482.36	119.428	68.3239	1148.41	63.7699
AK_1_k141_357910	17158.2	291.998	428.209	0	3891.76	423.092	125.642	4174.66	0	26.7064	18347.5	47.9107	150.466	215.451	305.422	158
AK_1_k141_686508	107.736	523.671	1266.13	95.4576	1188.5	274.093	0	31.3112	14.5994	35.9215	15.0938	42.9617	189.736	68.9984	62.4013	0
AK_3_k141_13000	368.072	218.18	208.523	122.495	386.995	1552.88	43.5261	36.5271	340.628	0	0	142.002	191.83	313.92	139.526	255.433
AK_6__k141_478064	12243.6	4.71683	68.8731	0	2029.03	228.46	252.683	2171.61	20.2511	0	9295.96	69.5249	87.7286	47.8544	274.1	142.927
YL_2_k141_182728	381.833	491.5	1778.1	422.159	140.876	50.3799	23.6737	0	0	426.214	32.5619	216.256	218.303	89.3103	818.93	263.965
YL_3_k141_1973	28.278	29.1561	0	0	166.373	52.6932	75.2726	204.546	947.775	3233.96	203.369	6498.93	61.9744	50.7089	44.5866	102.546
YL_3_k141_371837	0	18.0383	17.5592	0	71.5907	24.9936	67.9143	138.413	154.891	762.207	200.17	11407.6	1699.85	683.227	418.372	244.827
TB_3_k141_368016	122.225	135.022	147.865	0	95.9391	143.973	0	1864.91	1608.67	427.9	749.162	1329.16	2297.82	732.876	221.967	773.526
AK_6__k141_241554	12217.4	634.552	975.311	0	1527.2	102.255	174.981	1676.29	0	0	3522.96	297.844	29.2311	79.7253	216.308	126.499
YL_2_k141_87697	193.294	236.826	1496.59	21.7973	11.9291	0	70.1624	309.822	100.011	82.0248	1240.77	0	0	299.353	1056.8	88.2318
YL_3_k141_414355	26.0548	11.5131	0	0	4.42192	30.1707	0	150.183	1557.04	1657.09	1022.07	2484.89	2152.03	455.542	453.361	2262.17
YL_3_k141_378191	146.229	60.5772	0	0	37.2262	36.4933	0	446.233	260.08	42.6614	107.555	1394.61	600.896	163.889	142.044	145.317
YL_5_k141_198648	0	3.58401	0	0	85.3456	1.29546	57.8305	66.0027	123.1	227.163	2815.82	837.693	3106.32	3134.36	186.348	543.006
TB_1_k141_414388	262.996	113.791	56.5628	0	11.1587	3.50047	6.25056	1263.28	540.521	0	64.4798	0	54.0361	29.4757	74.0485	36.6814
AK_1_k141_348700	903.794	70.4767	0	0	1493.28	6.36855	18.9532	90.1311	0	124.082	104.276	111.301	174.773	0	26.9439	77.8587
AK_1_k141_426943	168.459	0	255.426	41.7928	4980.41	126.459	19.2179	228.475	31.9592	1081.23	0	23.5115	0	0	11.3834	140.975
AK_1_k141_107271	46.1326	151.189	257.967	238.437	1926.04	88.4196	0	62.568	0	251.232	60.3228	0	0	6.89386	15.5868	32.1718
AK_3_k141_214950	2249.14	133.683	102.529	0	3487.3	1491.6	3.48618	16.5784	0	99.852	107.889	22.747	0	32.8795	28.9098	0
AK_3_k141_254688	17.7748	282.754	149.091	0	30.1666	1176.76	10.1388	48.2145	67.4427	0	104.59	16.5386	29.2165	0	0	126.436
YL_1_k141_248305	0	0	0	0	3324.23	25.0609	354.267	1454.17	1289.92	2929.66	79272.1	6192.56	4427.4	5967.32	7156.83	3063.82
YL_4_k141_203666	20.1481	81.24	77.9989	0	125.665	917.144	15.0839	0	0	0	19.7592	48697.4	64620.6	85217.3	116717	102489
YL_5_k141_37555	0	72.6507	16.973	0	0	0	15.005	17.839	199.626	399.08	25.7983	122.383	345.916	3113.4	808.81	1529.99
YL_5_k141_148938	22.2324	4.91201	0	0	116.969	62.1416	12.6814	60.3059	0	25.9445	0	1096.37	1132.85	697.684	353.047	148.842
TB_1_k141_562708	0	0	0	0	2.03571	3.83161	2880.42	12046.5	1865.99	2948.82	1372.38	106.026	121.582	94.9998	70.2464	103.725
TB_4_k141_298227	173.14	191.268	47.5372	0	17.5058	41.7751	0	49.9626	6.98879	395.502	57586.9	0	12.1103	6.60596	0	3.08283
AK_1_k141_60930	5215.62	50352.2	1613.11	243.92	206532	3724	0	19.0496	26.6467	0	45.9151	47.9192	0	0	0	7.83609
AK_1_k141_372093	108.468	33.1821	75.3683	20.6997	220.905	18.6571	1146.98	22.6324	0	19395.8	98.1914	0	0	0	0	27.9297
AK_3_k141_405337	104.34	75.7448	259.668	18.4896	156.844	63.0894	2452.89	0	0	43312.3	87.7077	0	49.0012	0	0	37.4215
AK_3_k141_602835	0	135.24	294.855	286.034	146.578	437.941	0	56.8621	0	0	0	413.505	110.261	172.919	19.8315	49.1197
YL_2_k141_61040	73.7446	276.983	13.5946	0	3.5759	8.4132	0	85.729	79.9455	2630.91	0	0	103.898	377.831	4356.75	0
YL_4_k141_32544	0	0	0	0	53.5095	1.48111	76.6969	653.998	52.7778	2424.02	0	379.644	12773.1	282.692	68.9287	124.164
YL_5_k141_359504	73.7885	260.845	27.2053	0	7.15605	0	15.0318	100.077	99.9913	2115.82	0	0	69.3067	548.181	2770.89	0
YL_5_k141_326760	1.72474	2.28638	0	0	0.585432	0	0	4.6784	26.1767	0	10.1487	67.4013	102.059	5171.24	252.907	148.665
TB_1_k141_455590	451.874	43.9959	513.927	0	205.374	64.8336	0	4051.11	0	0	120.177	71.2625	0	68.6706	41.4032	173.052
TB_1_k141_622848	29.2419	932.492	276.719	0	13.2342	1.55683	0	11818.6	18.4921	2456.96	0	18.1388	0	0	19.7599	65.2563
TB_1_k141_430785	0	0	0	0	6.29853	0	7.93831	18761.9	70.4072	43.3088	72.7914	43.164	122.003	83.188	37.6171	155.287
TB_2_k141_194269	18.822	8.31704	564.705	93.3903	89.443	33.0687	118.097	0	0	8456.42	73.8346	35.026	0	0	12.7187	0
AK_1_k141_378254	208.592	1811.54	3468.18	1691.8	811.509	433.111	0	0	0	74.8987	0	179.156	448.361	0	86.7407	0
AK_1_k141_451467	21.9979	51.0322	0	0	2019.77	140.54	12.5476	686.204	772.066	12912.5	0	0	0	9.86181	0	18.409
AK_3_k141_157492	703.269	649.97	63.9096	0	3.36214	7155.65	2.82497	0	0	0	0	82.9472	325.625	0	803.199	74.6027
AK_3_k141_369801	37.2877	12.3575	132.322	0	12.6567	3037.35	0	25.286	0	0	457.099	0	30.645	0	37.7951	7.80107
AK_3_k141_38352	6.65053	382.035	180.222	0	11.287	466.315	0	0	0	0	0	1361.36	8941.99	2683.33	215.713	1001.79
AK_6__k141_279126	1652.29	89.8599	16.4012	0	163.938	20.3002	0	68.9519	24.1126	59.3283	473.653	0	83.5654	0	0	0
YL_1_k141_38204	0	3.45748	0	0	9.73824	9.16467	2.23156	7.07472	0	0	0	1892.89	2949.5	1527.05	5523.48	4596.66
YL_1_k141_287361	0	0	0	0	743.277	608.672	16.9444	1795.75	96.6119	0	0	473.833	1171.88	1141.5	969.267	2194.75
YL_3_k141_120563	0	2.12855	0	0	2.65697	0.096172	0	19.5995	0	4.21601	0	291068	52.4554	24.8344	40.6882	147.641
YL_4_k141_479786	47.6109	185.137	503.795	0	25.8571	107.983	0	0	0	0	0	832.837	2786	1067.21	231.642	23.906
YL_4_k141_436758	1210.13	3.44987	816.051	0	5.30008	240.666	0	0	0	0	15.3131	7.26432	7276.24	0	10.5513	39.2012
YL_4_k141_217527	2893.27	1055.9	0	0	514.286	42.4782	0	98.374	45.8687	18.8098	31.6146	0	36892.9	0	0	633.972
YL_5_k141_267342	316.075	21588.5	951.701	0	1583.75	9930.82	0	0	0	0	0	868.277	3315.13	27611	722.118	4421.06
TB_1_k141_272673	190.218	643.672	581.357	124.187	3.39821	11.1932	37.1186	4915.31	170.939	0	0	279.457	0	0	0	0
TB_1_k141_401282	0	580.345	0	63.3555	69.346	27.9692	0	870.837	0	204.353	0	353.028	47.9727	52.3366	9.86095	0
TB_2_k141_405064	0	6301.64	783.973	79.3271	27.1336	25.5354	196.067	0	0	3619.48	1191.61	0	499.302	0	0	26.7586
TB_2_k141_429372	46.0977	0	304.864	0	50.8528	17.4864	0	211.007	54.6588	19029.9	135.623	0	18.9428	0	0	14.4663
TB_2_k141_225259	140.797	71.1029	90.8437	12.475	157.027	54.6137	2856.76	0	0	55136.2	197.255	0	0	0	0	16.8323
TB_3_k141_115839	21.5697	4.76561	0	0	0	0	3.07585	0	4930.98	50.3425	42.3067	20.0697	0	9.66985	43.7265	36.1013
TB_4_k141_114820	39.5545	404.186	331.774	0	3.35652	23.6912	59.2252	0	0	0	12199.8	18.4019	0	26.5988	20.0464	0
TB_4_k141_293664	252.839	199.009	0	0	107.277	55.5271	36.0549	578.671	2698.16	1880.98	33939.2	29.4069	0	0	0	0
AK_1_k141_75575	171.722	165.988	235.444	0	469.947	83.9965	0	480.357	20.3614	300.592	0	0	0	0	14.5049	0
AK_1_k141_640532	205.84	729.718	12.0737	0	6672.46	34.3711	0	76.1382	17.7504	0	0	0	0	50.3342	0	15.6598
AK_1_k141_504566	71.7246	665.565	74.0442	355.881	321.362	73.3173	0	0	0	0	0	40.0419	70.7365	0	19.3868	0
AK_3_k141_570258	88.3081	34.6858	620.422	18.2569	46.6272	330.674	22.3872	0	0	0	0	0	0	35.1903	0	57.4784
AK_3_k141_591468	0	41.356	161.03	0	6198.26	8228.24	0	0	0	0	0	96.7582	153.836	195.802	224.864	522.146
AK_3_k141_278333	25.5664	66.3715	53.6113	0	88.9501	546.163	0	8.6687	0	0	0	0	10.5059	17.1924	4.31905	0
AK_5__k141_77645	309.905	356435	724848	975644	73.3153	94.496	0	0	0	0	0	0	123.489	159.983	0	7.85892
AK_5__k141_4990	20.0456	9063.67	0	0	27.2165	0	11.434	13.5935	0	23.3926	0	27.9773	0	17.9731	40.6367	0
AK_5__k141_170308	65.2249	2718.83	203.406	0	66.4183	109.386	0	14.7437	61.8708	583.553	4925.37	0	0	0	0	0
AK_6__k141_447374	1193.39	22.1568	38.8229	0	10.2119	6.40697	0	0	38.051	0	354.055	0	0	35.9666	0	16.7847
AK_6__k141_80930	1293.72	0	697.884	0	0	59.2799	30.2434	0	0	49.4994	0	39.4672	0	19.0158	42.9942	88.7419
AK_6__k141_317859	1307.23	564.361	1124.59	9.31925	0	2.3999	17.1414	468.712	513.108	0	501.012	0	0	0	0	0
AK_6__k141_438541	534.506	1322.65	709.447	369.399	77.755	182.938	0	0	0	0	0	85.2572	25.102	0	20.6392	0
YL_4_k141_22425	0	114.552	212.881	0	13.3324	378.923	0	0	0	0	0	1988.15	11634.1	2310.28	3896.36	3260.73
YL_4_k141_83854	243.864	3318.32	897.786	0	258.064	135.179	0	0	0	0	0	93.4311	919.575	12.8618	145.401	0
YL_5_k141_254469	107.924	367.888	0	315.558	78.4988	19.7001	0	0	87.7488	0	0	43.0364	101.368	580.595	0	0
YL_5_k141_289724	0	0	0	0	440.493	0	13.8793	220.009	0	113.581	0	75.4678	186.646	829.041	1052.32	3258.04
TB_2_k141_475750	210.36	13.2791	659.244	0	91.8037	59.9975	1037.05	0	171.036	12414.5	117.885	0	0	0	0	0
TB_2_k141_521091	50.1565	66.4893	80.904	108.878	42.5618	12.0165	1770.2	17.0063	0	59848.1	0	0	0	0	0	0
TB_3_k141_168141	0	45.4114	0	0	407.58	17.2781	777.479	0	21015.5	2070.34	0	10.0654	35.5625	0	0	651.806
TB_4_k141_193874	10.149	0	91.6757	88.1248	34.449	30.7989	8.68352	357.883	77.0167	0	5115.89	0	0	0	0	0
TB_5_k141_182695	17.7926	7.86217	114.8	99.3181	33.2166	2.84183	2577.83	0	0	7080.33	34.8982	0	0	0	0	0
TB_5_k141_229625	169.182	67.2823	1168	20.9861	103.367	44.5859	3068.76	0	0	29022.3	99.5499	0	0	0	0	0
AK_1_k141_309733	62.596	446.015	373.587	0	196.536	0	22.3155	106.121	0	0	61.3877	0	0	28.0622	0	0
AK_1_k141_167919	0	9201.4	1550.53	0	493.714	0	0	0	468.999	0	0	37.4452	18.8998	0	3.88491	9.62233
AK_1_k141_502445	16.0892	174.183	0	19.9577	311.288	2.56977	0	87.2849	335.76	0	126.229	0	0	0	0	0
AK_3_k141_668154	326.826	13.5392	527.181	0	0	1621.48	0	0	58.1286	95.3491	60.097	38.0122	0	0	0	0
AK_3_k141_21751	529.01	55.167	13.653	0	428.079	586.046	1.20699	0	4.01445	291.384	0	0	0	0	0	0
AK_3_k141_389117	282.501	95.1096	104.156	0	305.935	120.323	3337.88	0	0	29576.2	158.313	0	0	0	0	0
AK_3_k141_659638	0	117.52	0	0	10.0304	339.826	0	20.0392	0	0	0	82.4863	97.1448	39.7431	19.9684	0
AK_3_k141_83213	18.402	44.723	0	0	2042.52	699.52	0	0	0	0	0	59.9278	725.939	0	248.699	261.795
AK_4__k141_77493	0	1730.54	22512.7	696.564	66.4048	30.6681	81.6263	0	0	0	0	0	190.558	0	4.89622	0
AK_5__k141_62947	7.99023	37768.1	0	39.6457	108.486	2.55239	0	0	0	298.38	0	14.8691	0	0	10.7986	0
AK_6__k141_576254	4597.2	54338.1	2334.82	740.494	60353.7	2469.17	0	0	0	0	0	68.7148	0	0	0	10.3003
AK_6__k141_282043	4547.93	0	297.691	0	5.59316	21.0549	0	44.697	0	0	32.3198	0	27.085	0	22.2696	0
AK_6__k141_125380	3533.91	2375.9	849.331	0	85.9257	6.46918	69.3095	0	0	0	0	0	0	0	13.6848	144.055
AK_6__k141_261201	323.209	40.8055	67.0302	0	47.0175	7.37469	612.335	0	0	7058.57	45.2814	0	0	0	0	0
YL_1_k141_215845	20.1481	13.3545	0	0	0	0	2.87313	0	0	0	0	243.71	695.469	433.561	27.2297	269.775
YL_1_k141_456114	100.645	0	0	0	11.3874	0	0	0	0	234.9	0	62.4306	220.575	180.479	634.758	449.2
YL_1_k141_145698	56.0889	50.9459	24.1262	181.668	4.23075	33.8432	0	0	0	0	0	0	0	11.1756	0	881.392
YL_2_k141_246117	0	1.57512	0	0	0	1.13867	0	38.6763	0	0	0	2341.59	3421.75	1482.97	7151.54	5629
YL_2_k141_472795	86.9133	0	1352.87	0	95.8787	8.67611	0	29.4693	0	1166.39	0	0	0	0	1203.98	54.5502
YL_3_k141_202998	0	46.3772	297.959	0	14.25	4.47022	0	265.713	0	0	0	794.264	92.0077	0	0	11.7108
YL_4_k141_480551	0	0	0	0	0	0	0	22.8801	0	590.602	132.354	1828.67	1594.43	25381.1	17686.6	14456.5
YL_4_k141_444882	0	2.65402	0	0	0	7.67447	3.42595	0	0	0	0	564.439	1293.29	635.459	68.9966	95.4997
YL_5_k141_376544	0	143.604	0	0	0	34.037	0	72.2565	80.8583	149.212	0	0	0	1308.85	115.203	35.6674
YL_5_k141_126620	0	22.1414	0	0	282.596	374.301	0	0	0	0	0	11763.3	6905.73	20859.9	2969.22	9257.4
TB_2_k141_565097	39.1182	0	113.578	0	26.5559	9.37192	582.929	13.2636	37.1065	6527.92	0	0	0	0	0	0
TB_2_k141_123155	0	9.8343	9.57308	0	17.6266	3.55466	224.272	0	0	40723.6	0	0	0	0	15.039	24.8329
TB_4_k141_146811	198.692	191.089	90.493	0	150.753	57.8697	0	15.8517	177.387	0	18339.4	0	0	0	0	0
TB_4_k141_106171	19.9666	30.8799	0	0	6.77729	87.699	0	148.94	132.579	0	12825.6	0	0	0	0	58.4817
AK_1_k141_314517	85.0375	12.5254	9.14455	0	170.781	169.777	8.08426	0	0	496.181	0	0	0	0	0	0
AK_1_k141_190436	676.48	9.64265	126.718	0	544.419	5.22809	0	29.5963	0	0	0	0	0	0	7.37296	0
AK_1_k141_281187	17.3571	103.542	0	69.9742	1661.42	41.5842	17.326	11.7704	0	0	0	0	0	0	0	0
AK_1_k141_100482	125.925	8.34658	0	0	598.404	22.1241	0	0	143.34	0	0	70.3008	0	33.872	0	0
AK_1_k141_161789	0	7.2409	0	0	444.971	7.8518	0	0	124.351	0	0	15.247	53.8695	117.54	0	0
AK_5__k141_83450	0	3695.59	111.644	42.928	0	3.68495	0	0	0	0	0	0	18.9612	10.343	15.5902	0
AK_5__k141_102455	81.4385	7724.13	690.593	0	0	0	0	0	0	81.4597	547.655	0	0	10.4313	0	19.472
AK_6__k141_532938	3962.57	8.52056	0	0	6.54512	0	0	418.436	621.892	0	226.924	0	0	8.6445	0	0
AK_6__k141_2052	1900.85	108.614	3806.23	0	88.9943	0	0	88.8982	0	0	257.125	0	0	0	0	68.5658
AK_6__k141_327737	4805.63	0	0	0	27.9176	16.89	6.70206	0	22.291	27.4231	0	0	0	0	31.7589	0
AK_6__k141_284031	668.564	1211.24	12716.7	0	0	602.255	0	72.5399	0	0	0	0	131.871	0	72.2839	0
AK_6__k141_116063	4371.54	148.987	0	0	23.6783	103.99	33.1587	0	0	0	0	0	38.2209	0	0	48.648
YL_1_k141_38510	0	0	0	0	461.553	16.9864	0	82.4233	0	0	0	14.1365	5394.16	0	87.2656	9147.97
YL_1_k141_2979	0	0	0	0	29.4111	5.18977	0	0	0	0	0	120.933	267.044	1981.09	870.95	1930.62
YL_2_k141_364785	0	948.088	157.313	30.244	0	29.5961	0	0	0	0	0	145.191	0	78.6992	593.122	0
YL_3_k141_304472	0	0	0	0	11.4688	6.74579	7.2273	0	0	98.5744	0	11168.5	333.227	1499.6	0	0
YL_3_k141_4922	0	0	0	0	0	0	18.3103	0	0	724.239	0	1662.67	1020.11	24858	17642.6	15965.9
YL_3_k141_65327	0	0	0	10.0934	16.5716	0	0	66.2148	0	0	0	779.816	9589.65	0	131.962	599.226
YL_4_k141_419291	19.3986	0	0	0	0	6.19668	0	0	0	0	0	1922.28	4798.78	495.702	32.771	16.2337
YL_5_k141_365570	0	0	0	0	0	0	7.26538	0	0	59.4562	0	3448.78	4354.77	2455.39	11129	6832.56
YL_5_k141_412583	0	0	0	0	86.1225	17.831	0	0	0	0	0	4088.91	5571.79	13403.9	2036.85	1588.23
YL_5_k141_AK_5_259	11.1793	98.7976	0	0	129.017	94.6341	0	257.754	0	0	43.8539	0	0	1262.96	0	0
YL_5_k141_302274	41.596	0	0	0	0	0	11.8632	0	0	0	0	493.467	598.253	680.644	140.54	191.454
TB_2_k141_233914	0	0	0	0	0	1.71629	6.12934	247.757	0	6771.52	63.2293	29.995	176.627	0	0	0
TB_2_k141_289685	19.3246	0	0	0	121.349	0	2.7557	707.65	293.293	20837.3	0	0	0	0	0	16.1718
TB_2_k141_507109	29.6742	0	0	0	15.1085	9.47911	59.2417	0	0	2181.62	0	82.8315	48.7756	0	0	0
TB_5_k141_194412	0	75.3332	659.99	0	38.5784	0	9035.61	115.611	0	8455.36	0	0	0	0	0	71.3348
AK_1_k141_76139	0	859.026	2157.29	438.447	573.938	736.961	0	116.607	0	0	0	0	0	0	0	0
AK_1_k141_278151	216.355	95.6028	0	0	3976.66	98.4852	0	0	0	100.992	3225.12	0	0	0	0	0
AK_1_k141_424921	0	188.984	0	0	580.676	70.8392	6.02346	0	0	0	0	9.82565	0	0	7.13583	0
AK_3_k141_421967	0	296.612	280.769	34.4545	0	393.358	0	0	0	0	0	34.4591	0	0	6.25643	0
AK_3_k141_622674	32.6826	90.261	548.268	2863.2	44.3741	143.552	0	0	0	0	0	0	0	0	0	0
AK_3_k141_553037	0	1989.55	1546.31	77.0734	824.024	433.111	202.521	0	0	0	0	0	0	0	0	0
AK_3_k141_448260	0	19.8597	0	0	15.2554	850.641	0	0	21.3163	0	0	10.4545	0	0	0	37.6112
AK_3_k141_117539	606.535	141.186	55.9063	0	18.3819	134.934	0	235.035	0	0	0	0	0	0	0	0
AK_3_k141_486963	352.51	15048.4	14335.1	0	213.436	3192.53	0	51.6862	0	0	0	0	0	0	0	0
AK_3_k141_680143	344.312	9.22086	139.127	8.62826	361.236	547.157	0	0	0	0	0	0	0	0	0	0
AK_5__k141_110690	359.818	1685.9	160.109	0	391.67	134.757	0	0	0	0	0	0	0	0	16.7684	0
AK_5__k141_142782	0	7638.89	306.477	294.606	43.4082	37.9335	75.5509	0	0	0	0	0	0	0	0	0
AK_5__k141_48796	98.3652	61093.5	0	129.642	0	72.6627	0	0	0	0	0	0	101.052	0	0	20.5792
AK_5__k141_104524	59.2987	1382.2	19.1301	0	5.03197	11.839	0	0	0	0	0	13.7937	0	0	0	0
AK_6__k141_180935	5033.8	481.828	0	0	344.769	143.145	0	40.5172	0	0	0	0	0	26.7856	0	0
AK_6__k141_21378	371.565	4.20992	12.2943	0	190.798	238.907	0	0	0	88.9447	0	0	0	0	0	0
YL_1_k141_75138	12.3729	0	0	0	0	0	0	0	0	0	0	961.286	61.0121	637.886	856.984	7807.1
YL_1_k141_88223	0	0	0	0	10.2876	0	0	0	0	0	0	103.402	149.454	126.816	358.408	1800.81
YL_1_k141_339934	624.857	390.007	564.432	0	456.007	29.9406	0	0	0	0	0	0	0	0	0	496.767
YL_1_k141_46432	0	0	0	0	0	0	0	0	0	243.242	0	96.9715	85.653	140.167	404.944	327.06
YL_2_k141_508472	0	0	0	0	0	0	0	0	0	16.4212	0	52.3723	138.778	652.922	853.413	2808.55
YL_2_k141_367634	0	0	0	0	0	0	0	0	0	231.829	0	231.054	122.452	155.855	1141.05	207.81
YL_2_k141_538001	0	4.56565	0	0	0	6.60113	0	0	58.806	0	0	9.6138	985.035	0	1256.75	0
YL_2_k141_313141	0	0	0	0	0	0	0	0	0	40.8505	0	146.57	57.5389	408.024	685.984	1757.67
YL_2_k141_416651	0	0	0	0	0	0	0	0	0	417.293	0	27.7265	171.432	908.413	1167.9	3603.43
YL_2_k141_502298	0	0	0	0	86.4042	0	0	0	0	0	0	247.15	72.7676	39.6935	545.953	37.0478
YL_2_k141_164950	0	0	0	0	0	0	0	0	0	34.3986	0	54.8538	121.128	455.906	936.176	2183.09
YL_3_k141_189442	0	0	0	0	0	0	0	0	0	0	13.5289	2079.41	2811.74	1156.5	5714.36	4017.51
YL_3_k141_89994	0	0	0	0	0	0	0	0	0	0	10.4401	47268.1	50373.3	103664	120269	95707.5
YL_4_k141_363283	0	51.9195	0	0	0	0	0	0	0	0	46.0916	360.775	733.897	84.2796	0	176.99
YL_4_k141_329169	0	28.5416	83.3503	0	0	0	0	0	0	0	0	140.232	813.964	96.5224	123.666	0
YL_5_k141_180885	0	0	0	0	0	0	3.8719	0	0	0	0	2355.85	2700.12	1259.85	6219.87	5203.4
YL_5_k141_206336	0	0	0	0	137.298	34.0974	0	0	0	0	0	41.8182	73.8744	2679.76	37.9628	0
YL_5_k141_112698	6.08244	0	0	0	8.2583	1.94297	0	8.24939	0	0	71.5803	0	0	1123.44	0	0
YL_5_k141_351566	0	0	0	0	0	0	7.39284	0	0	0	0	205.01	383.466	441.59	70.0647	21.6924
TB_1_k141_237677	0	100.767	643.72	0	0	34.1465	0	10283.8	54.0789	0	0	0	0	0	48.1554	0
TB_1_k141_443847	215.66	0	596.342	0	10.4574	0	0	689.444	0	0	60.4277	0	0	0	114.502	0
TB_1_k141_215745	139.019	14.1761	0	0	39.928	3.41602	0	1203.8	0	0	41.9495	0	0	0	0	0
TB_2_k141_270707	50.2988	33.3389	0	0	8.53651	8.0337	25.1042	0	0	2758.77	0	0	0	0	0	0
TB_2_k141_429246	0	0	607.424	0	15.2168	39.3814	0	152.004	0	3138.93	0	0	147.375	0	0	0
TB_2_k141_332695	11.6036	0	157.223	0	114.22	3.70665	52.9498	0	0	1949.91	0	0	0	0	0	0
TB_3_k141_602136	31.9849	0	0	0	50.6647	0	0	72.3	5036.46	0	41.8233	0	0	19.1187	0	0
TB_3_k141_540312	116.21	7.33582	0	0	95.796	50.3799	0	112.579	692.898	0	0	0	0	0	0	0
TB_5_k141_23428	0	0	0	41.0632	2.24729	2.11492	375.759	13280.6	75.3631	0	0	0	0	0	0	0
TB_5_k141_42044	0	407.264	1350.61	155.02	668.104	82.3367	115.836	0	0	0	0	0	0	0	0	0
TB_5_k141_121151	0	0	0	0	0	0	374.061	0	0	0	28.3732	22.4331	0	116.732	52.134	92.8109
AK_1_k141_654776	0	858.148	0	0	1200.8	320.242	0	113.899	0	24.5006	0	0	0	0	0	0
AK_1_k141_691133	65.7897	0	0	0	1524.9	10.5079	0	0	0	0	0	0	15.4484	0	0	19.6629
AK_1_k141_76289	0	51.2984	0	0	1268.13	28.6559	0	14.3137	0	0	0	0	0	0	14.2632	0
AK_1_k141_131244	179.889	670.69	3786.68	0	259.505	37.7105	0	0	0	0	0	0	0	0	0	0
AK_1_k141_187419	504.778	55.7627	203.556	0	685.351	345.167	0	0	0	0	0	0	0	0	0	0
AK_1_k141_297540	40.2352	29486.6	0	24.9547	86.4951	0	0	0	0	250.418	0	0	0	0	0	0
AK_1_k141_714680	13.2266	0	0	0	4850.96	0	26.4058	0	0	30.8702	0	0	0	1263	0	0
AK_1_k141_684492	0	0	0	0	447.44	0	0	27.2951	76.3611	0	0	0	33.08	18.0445	0	0
AK_1_k141_357323	25.0605	0	16.1694	0	212.659	20.0133	0	33.9887	0	0	0	0	0	0	0	0
AK_1_k141_432273	510.494	68.7733	204.856	0	748.053	219.749	0	0	0	0	0	0	0	0	0	0
AK_1_k141_615131	0	66.3521	14.9053	0	305.813	73.795	0	1096.6	0	0	0	0	0	0	0	0
AK_1_k141_363131	1066.6	25.6146	159.579	0	704.401	469.717	0	0	0	0	0	0	0	0	0	0
AK_3_k141_175118	0	310.15	246.124	0	0	192.529	0	0	0	35.6123	0	0	25.0804	0	0	0
AK_3_k141_406275	0	7.50446	0	168.532	0	37.9754	435.923	0	0	6302.36	0	0	0	0	0	0
AK_3_k141_460351	0	26.3682	2454.49	0	10.1274	1553.54	0	0	0	0	0	0	0	0	90.7274	0
AK_3_k141_337736	86.1217	4.75693	0	0	21.9244	158.187	0	0	285.925	0	0	0	0	0	0	0
AK_3_k141_94585	0	4632.4	272.377	0	7.96063	528.169	0	0	0	0	0	0	38.5495	0	0	0
AK_3_k141_499209	96.6757	410.102	0	47.9683	262.519	299.556	0	0	0	0	0	0	0	0	0	0
AK_3_k141_588769	34.064	82.7869	0	0	161.874	125.136	0	0	0	0	0	0	27.9956	0	0	0
AK_3_k141_117016	0	0	0	243.245	6143.04	310.594	0	177.305	0	0	0	0	201.452	0	0	0
AK_3_k141_117323	129.892	820.774	2463.96	0	0	543.556	0	0	0	0	0	0	0	0	17.5547	0
AK_3_k141_418065	14.1786	0	0	0	628.053	191.359	0	9.61495	147.944	0	0	0	0	0	0	0
AK_5__k141_172715	746.778	5072.28	131.408	0	0	68.6736	0	0	0	0	0	21.0559	0	0	0	0
AK_6__k141_121813	1994.25	14.4462	0	0	0	0	0	29.5599	0	0	35203.6	0	0	19.5418	0	0
AK_6__k141_256933	1840.24	95.4583	371.691	0	203.686	88.1768	0	0	0	0	0	0	0	0	0	0
AK_6__k141_317765	1670.18	69.2566	82.1645	0	292.599	162.716	0	0	0	0	0	0	0	0	0	0
AK_6__k141_219959	15304.1	356.121	65.6832	0	149.736	70.4583	0	0	0	0	0	0	0	0	0	0
AK_6__k141_87276	709.213	507.802	33.8958	0	4.45795	4.19538	0	0	0	0	0	0	0	0	0	0
YL_1_k141_163179	23.0264	223.847	0	0	0	147.111	0	0	0	0	0	0	0	20.6458	0	1348.88
YL_1_k141_230370	0	0	0	0	0	0	0	0	0	0	0	18.2559	32.2502	756.453	384.49	2189.25
YL_1_k141_19211	0	0	0	0	0	0	11.9262	0	0	0	0	58.363	0	365.561	254.315	1014.84
YL_1_k141_69444	0	0	0	0	0	0	0	0	0	0	0	61.92	93.7591	281.292	957.2	1933.27
YL_2_k141_366784	0	0	0	0	0	0	0	0	0	0	0	178.711	39.463	129.158	267.688	20.0916
YL_2_k141_465634	0	0	0	0	0	0	0	0	0	0	0	279.352	328.995	852.438	1318.71	3294.15
YL_2_k141_113333	0	0	0	0	0	0	0	0	0	0	0	118.101	130.396	85.3543	5226.64	238.996
YL_2_k141_465791	0	0	0	0	0	0	0	0	0	0	0	71.1089	75.371	123.341	340.84	63.9553
YL_2_k141_43839	0	0	0	0	0	0	0	0	0	0	0	95.5255	430.317	92.0512	548.062	73.0283
YL_2_k141_198910	0	0	0	0	0	0	0	0	0	0	0	16.7613	14.8049	60.5686	712.108	704.76
YL_2_k141_270323	0	0	0	0	0	0	0	0	0	0	0	21.6145	57.275	229.112	710.308	1419.13
YL_2_k141_117894	0	0	0	0	0	0	0	0	0	0	0	48.6486	210.077	322.945	1079.55	2771.12
YL_2_k141_62135	0	0	0	0	0	0	0	0	0	0	0	172.834	172.359	179.979	1151.95	7.52162
YL_2_k141_546282	0	0	0	0	0	0	0	0	0	0	0	738.514	662.351	54.7425	1609.03	20.4375
YL_2_k141_477972	0	0	0	0	0	0	0	0	0	0	0	92.4587	93.3337	2367.4	604.329	1354.28
YL_3_k141_81304	0	0	0	0	0	0	0	0	0	0	0	595.092	292.019	39.8227	348.147	14.8674
YL_3_k141_321192	0	0	0	0	0	0	0	0	0	0	0	514.646	740.792	229.596	41.5288	171.434
YL_3_k141_483497	0	0	0	0	0	0	0	0	0	0	0	890.085	135.551	584.131	813.597	7322.2
YL_4_k141_185074	0	0	0	0	0	0	0	0	0	0	0	42.9477	872.501	41.3856	261.221	28.9703
YL_4_k141_322338	0	0	0	0	0	0	0	0	0	0	0	536.788	1289.64	303.461	72.77	270.36
YL_4_k141_420933	0	0	0	0	0	0	0	0	0	0	0	1947.69	2969.88	1326.96	5109.57	3967.56
YL_4_k141_92999	0	0	0	0	0	0	0	0	0	0	0	355.368	2076.5	546.591	228.305	454.841
YL_4_k141_70709	0	0	0	0	0	6.98799	0	0	83.0032	0	0	0	1869.78	0	266.081	36.6136
YL_5_k141_423132	0	0	0	0	0	0	0	0	0	0	0	280.346	609.536	457.175	109.631	38.7912
YL_5_k141_153735	0	0	0	0	0	0	0	0	0	0	0	25.1483	44.426	266.57	922.322	1379.72
YL_5_k141_212424	0	0	0	0	0	0	0	0	0	0	0	784.25	49.4795	1713.88	559.387	5013.06
YL_5_k141_237139	0	0	0	0	0	0	0	0	0	0	0	755.326	5591.48	2645.69	1741.43	851.87
YL_5_k141_343366	0	0	0	0	0	0	0	0	0	0	0	1276.99	81.2927	1419	1111.21	10336.7
YL_5_k141_193114	0	0	0	0	0	0	0	0	0	0	0	81.5352	192.049	890.455	1075.73	476.662
YL_5_k141_429411	0	0	0	0	0	0	0	0	0	0	0	53.0601	93.7339	954.43	269.742	1781.63
YL_5_k141_43882	0	0	0	0	0	0	0	0	0	0	0	483.318	683.049	683.084	117.003	159.389
YL_5_k141_301790	0	0	0	0	0	0	0	0	0	0	0	65.4654	462.594	126.169	47.5439	88.3193
YL_5_k141_196935	0	0	0	0	0	0	0	0	0	0	0	1459.8	1663.76	741.165	3317.31	3070.59
TB_1_k141_285859	0	96.0915	0	0	54.1297	4.63104	0	1337.04	0	135.344	0	0	0	0	0	0
TB_2_k141_617973	10.6424	14.108	13.7333	0	0	0	18.2114	0	0	6830.68	0	0	0	0	0	0
TB_2_k141_270786	14.1109	0	0	0	150.875	0	66.4031	0	0	2074.84	0	0	0	221.41	0	0
TB_2_k141_237612	81.7603	0	0	0	0	20.5209	0	31.6824	0	7660.22	0	0	0	0	126.283	0
TB_2_k141_120437	30.3862	67.135	0	0	0	19.4131	0	0	0	2198.5	29.7996	0	0	0	0	0
TB_3_k141_426699	0	95.2542	0	0	0	39.5947	0	438.547	12820.9	0	0	0	0	0	7.28332	0
TB_3_k141_371004	0	0	0	0	0	0	0	331.846	19993.2	0	85.6977	0	0	579.791	11.8098	0
TB_5_k141_282676	0	353.443	288.76	0	265.035	60.8353	331.32	0	0	0	0	0	0	0	0	0
TB_5_k141_10663	0	4.60591	0	0	0	0	1373.43	0	0	6714.46	0	0	0	0	7.04354	26.1687
AK_1_k141_437161	0	38.6953	0	0	475.584	6.58195	135.159	0	0	0	0	0	0	0	0	0
AK_1_k141_76439	201.169	0	0	0	599.03	0	0	0	0	42.6834	215.221	0	0	0	0	0
AK_1_k141_658046	0	66.8867	0	0	345.954	0	0	0	0	0	0	0	16.587	0	0	8.44487
AK_1_k141_189594	120.002	17.6755	0	0	3733.82	41.5279	0	0	0	0	0	0	0	0	0	0
AK_1_k141_679678	106.297	0	0	0	689.139	0	0	0	0	49.6182	166.792	0	0	0	0	0
AK_1_k141_681339	152.738	0	0	0	285.143	124.009	0	0	0	178.241	0	0	0	0	0	0
AK_1_k141_162356	0	5796.86	876.688	0	368.464	0	0	0	224.154	0	0	0	0	0	0	0
AK_3_k141_54776	0	119.158	0	0	25.7434	1230.2	0	0	0	0	0	15.6818	0	0	0	0
AK_3_k141_528572	222.324	0	215.169	0	9.43298	162.012	0	0	0	0	0	0	0	0	0	0
AK_3_k141_270052	136.492	0	0	0	143.622	270.326	0	0	155.368	0	0	0	0	0	0	0
AK_3_k141_322653	128.132	127.393	0	0	326.192	81.8611	0	0	0	0	0	0	0	0	0	0
AK_3_k141_272863	140.478	0	2492.55	0	13.6236	203.536	0	0	0	0	0	0	0	0	0	0
AK_3_k141_168574	0	0	0	12.7056	20.8604	207.77	0	0	2079.24	0	0	0	0	0	0	0
AK_5__k141_7606	0	12677.9	1852.98	0	266.171	0	0	0	376.751	0	0	0	0	0	0	0
AK_5__k141_149710	164.077	15098.9	1119.14	37.3826	0	0	0	0	0	0	0	0	0	0	0	0
AK_6__k141_313609	3223.69	0	0	0	0	1564.25	0	0	0	0	34.3637	0	0	0	71.0339	0
AK_6__k141_565329	2012.07	0	399.451	0	14.5932	41.201	0	0	0	0	0	0	0	0	0	0
AK_6__k141_550567	1297.34	2419.6	45.2465	0	0	24.2679	0	0	0	0	0	0	0	0	0	0
AK_6__k141_317573	3313.08	188.901	0	0	0	0	0	0	0	0	0	0	210.802	0	332.205	0
AK_6__k141_529291	6147.94	4.319	0	0	6.63532	3.12225	0	0	0	0	0	0	0	0	0	0
AK_6__k141_189599	1685.11	97.1238	0	0	94.5013	60.8504	0	0	0	0	0	0	0	0	0	0
YL_1_k141_237638	0	0	0	0	0	0	100.443	0	0	0	0	0	144.722	0	282.607	1464.42
YL_1_k141_90457	0	0	0	0	0	0	0	0	0	0	0	61.5187	0	79.0416	59.5702	1530.79
YL_1_k141_439845	0	0	0	0	0	0	0	0	0	0	0	58.089	0	195.917	232.028	1658.79
YL_1_k141_453223	0	0	0	0	0	0	0	0	0	0	0	0	20.309	221.564	692.981	1613.01
YL_1_k141_355027	0	0	0	0	0	0	0	0	0	0	0	98.9553	149.838	54.4893	0	305.144
YL_1_k141_172414	0	0	10574.7	0	0	2.81779	0	0	200.818	0	0	0	0	0	0	1003.94
YL_1_k141_111955	0	0	0	0	0	0	0	0	0	0	0	0	23.6362	193.397	446.982	1101.09
YL_2_k141_102793	0	14.8477	0	0	3.80179	0	0	0	0	0	0	0	18.4103	0	2800.37	0
YL_2_k141_345187	0	0	0	0	0	0	0	0	0	0	0	202.697	278.504	10.8514	278.059	0
YL_2_k141_332113	0	0	0	0	0	0	0	0	0	0	0	318.211	35.1337	38.3297	722.185	0
YL_2_k141_39317	0	0	0	0	0	0	0	0	0	0	0	51.2337	54.3046	88.8665	260.458	0
YL_2_k141_337756	0	0	0	0	0	0	0	0	0	0	0	354.858	1420.07	516.416	199.86	0
YL_3_k141_314769	0	0	0	0	0	0	0	0	0	0	0	3153.89	34.2864	46.7565	28.1907	0
YL_3_k141_93890	86.0173	0	0	0	0	0	0	29.1655	224.383	0	0	1140.5	0	0	0	0
YL_3_k141_435711	0	0	0	0	0	0	0	0	0	0	0	619.392	84.1688	137.738	666.095	0
YL_3_k141_462450	0	0	0	0	88.9395	5.58007	0	0	0	0	0	552.618	0	0	94.432	0
YL_3_k141_135359	0	0	0	0	0	0	0	0	0	0	0	406.183	0	1686.07	533.248	688.489
YL_3_k141_506706	0	0	0	0	0	0	0	0	0	7.65899	0	3395.33	550.182	23.5384	0	0
YL_3_k141_140025	0	0	0	0	0	0	0	0	0	0	0	499.434	1257.72	471.029	142.769	0
YL_3_k141_391647	0	0	0	0	3.68088	0	0	0	61.7194	0	0	605.405	0	9.72308	0	0
YL_3_k141_326539	0	0	0	0	35.9943	0	0	0	0	49.4994	0	414.405	0	19.0158	0	0
YL_3_k141_143874	27.9805	26.7887	0	0	0	0	0	0	0	0	0	833.108	0	0	0	7.80518
YL_4_k141_318975	0	0	0	0	0	0	0	0	0	0	0	399.168	1187.16	262.925	121.095	0
YL_4_k141_176057	0	0	0	0	0	2.8206	0	23.9512	0	0	173.188	0	2089.97	0	0	0
YL_5_k141_445533	0	0	0	0	0	0	0	0	0	0	0	31.2153	0	300.799	204.029	336.9
YL_5_k141_246393	0	0	0	0	0	0	0	0	0	0	0	127.762	225.7	215.451	197.171	0
YL_5_k141_285374	0	0	0	0	0	0	0	0	0	0	0	0	175.431	633.975	928.554	2311.05
YL_5_k141_443134	0	0	0	0	0	0	0	0	0	0	0	229.47	781.791	315.891	95.2295	0
TB_1_k141_393933	0	0	13.4428	0	21.2159	16.6386	0	1017.26	0	0	0	0	0	0	0	0
TB_2_k141_610130	0	0	0	0	0	0	84.8282	0	125.394	1041.29	226.871	0	0	0	0	0
TB_3_k141_309846	68.7222	389.708	0	0	0	0	0	31.0685	1347.22	0	0	0	0	0	0	0
TB_3_k141_392274	0	0	372.652	0	0	0	0	982.27	44716.1	0	251.74	0	0	0	0	0
TB_3_k141_19174	0	0	0	0	16.8894	60.9292	0	2699.38	1762.09	0	0	0	0	0	0	0
TB_3_k141_136870	0	0	0	0	0	0	0	369.954	18331.2	220.375	20.5776	0	0	0	0	0
TB_3_k141_10446	0	22.4918	0	0	86.3862	10.8397	0	0	2285.39	0	0	0	0	0	0	0
TB_3_k141_205101	0	0	0	127.263	3.16583	8.93809	0	0	21675.6	0	0	0	0	0	0	0
TB_4_k141_178382	0	0	0	0	0	0	0	813.183	0	0	1008	0	0	61.4386	0	57.3435
TB_4_k141_240830	0	0	0	20.2108	0	0	0	0	12.3643	45.633	5541.42	0	0	0	0	0
TB_5_k141_241142	0	15.1835	22.1702	0	17.4949	0	230.296	0	0	0	0	0	0	0	0	0
AK_1_k141_237459	0	157.896	0	105.535	207.924	0	0	0	0	0	0	0	0	0	0	0
AK_1_k141_115115	10.6874	0	13.7912	0	438.943	0	0	0	0	0	0	0	0	0	0	0
AK_1_k141_552118	200.72	0	0	0	329.3	18.7011	0	0	0	0	0	0	0	0	0	0
AK_1_k141_631813	66.739	0	0	0	483.271	46.1913	0	0	0	0	0	0	0	0	0	0
AK_1_k141_543541	0	0	0	29.2369	556.022	113.878	0	0	0	0	0	0	0	0	0	0
AK_3_k141_442873	0	6.86949	411.252	0	0	410.94	0	0	0	0	0	0	0	0	0	0
AK_3_k141_587487	0	0	0	0	114.465	95.2938	11.0974	0	0	0	0	0	0	0	0	0
AK_3_k141_641714	0	21.8723	0	0	0	377.901	0	0	0	46.2105	0	0	0	0	0	0
AK_3_k141_119882	0	0	0	0	99.7878	129.531	0	0	0	0	0	18.8648	0	0	0	0
AK_3_k141_347804	20.1138	0	2855.09	0	0	223.274	0	0	0	0	0	0	0	0	0	0
AK_3_k141_313086	0	8.67625	0	0	0	401.418	0	0	502.88	0	0	0	0	0	0	0
AK_3_k141_646837	0	0	0	11.6244	0	326.295	8.01803	0	0	0	0	0	0	0	0	0
AK_4__k141_77861	428.213	1153.21	14128	0	0	0	0	0	0	0	0	0	0	0	0	0
AK_5__k141_84258	0	7928.81	294.588	0	0	585.823	0	0	0	0	0	0	0	0	0	0
AK_5__k141_167620	22.6441	3074.33	0	0	0	0	0	0	0	0	0	0	37.2202	0	0	0
AK_6__k141_576068	2295.78	0	243.4	0	10.9755	0	0	0	0	0	0	0	0	0	0	0
AK_6__k141_164937	2550.19	0	498.428	0	0	5.94621	0	0	0	0	0	0	0	0	0	0
AK_6__k141_402658	648.347	0	0	0	341.333	12.6801	0	0	0	0	0	0	0	0	0	0
AK_6__k141_436847	2029.64	0	0	0	113.18	2.31552	0	0	0	0	0	0	0	0	0	0
AK_6__k141_40073	904.461	0	1889.66	0	555.53	0	0	0	0	0	0	0	0	0	0	0
AK_6__k141_218315	1219.91	0	0	0	0	0	0	0	26.2995	0	0	0	0	24.8588	0	0
AK_6__k141_486115	972.736	0	1240.98	0	0	114.758	0	0	0	0	0	0	0	0	0	0
AK_6__k141_531078	945.359	0	0	0	697.435	0	5.5024	0	0	0	0	0	0	0	0	0
YL_1_k141_26026	0	0	0	0	0	0	0	0	0	0	0	0	0	27.0591	183.539	694.528
YL_1_k141_150813	0	0	0	0	0	0	0	0	0	0	0	0	0	46.6651	23.4463	987.24
YL_1_k141_463865	0	132.102	0	0	0	12.8555	0	0	0	0	0	0	0	0	0	692.808
YL_1_k141_293732	0	0	0	0	0	0	0	0	0	0	0	0	575.389	94.1593	0	15723.8
YL_1_k141_322380	0	0	0	0	0	0	0	0	125.511	0	0	0	0	59.318	0	2039.25
YL_1_k141_48866	0	0	0	0	0	0	0	0	0	0	0	0	0	91.4384	295.343	536.447
YL_2_k141_269854	0	0	0	0	0	0	0	0	0	0	0	0	0	142.257	448.955	8.29846
YL_2_k141_90639	0	0	0	0	0	0	0	0	0	0	0	0	0	87.5536	1442.25	163.436
YL_3_k141_92698	0	79.2523	0	0	0	0	0	0	0	0	0	1001.28	0	0	25.9705	0
YL_3_k141_4967	0	0	0	0	0	0	0	0	0	0	0	5684.87	221.529	32.2241	0	0
YL_3_k141_283238	0	0	0	0	0	0	0	0	0	0	0	1025.74	86.287	11.767	0	0
YL_3_k141_244218	0	0	0	0	0	0	0	0	0	0	0	1270.93	0	138.736	0	8.93027
YL_3_k141_377574	0	0	0	0	0	0	0	0	0	0	0	902.028	0	189.741	3.86486	0
YL_4_k141_366913	0	0	0	0	0	0	0	0	0	0	0	16.2095	6986.98	0	5.88605	0
YL_4_k141_303900	0	0	0	0	0	0	0	0	0	0	0	39.3261	4845.66	28.4218	0	0
YL_5_k141_259277	0	0	0	0	0	0	2.93653	13.9646	0	0	0	0	0	1227.84	0	0
YL_5_k141_402455	0	0	0	0	0	0	0	0	0	0	0	18.5051	457.665	3156.27	0	0
YL_5_k141_336172	0	0	0	0	0	0	0	0	0	0	0	10.2787	0	3545.92	37.3242	0
TB_1_k141_594031	0	0	0	0	0	0	0	1422.66	884.459	238.02	0	0	0	0	0	0
TB_1_k141_379048	0	0	1470.2	0	0	0	0	2635.61	0	0	33.7304	0	0	0	0	0
TB_1_k141_217557	0	0	35.9554	0	0	0	0	5000.86	0	0	0	0	0	0	12.5522	0
TB_1_k141_416275	0	0	0	0	0	0	0	1874.59	5050.93	105.767	0	0	0	0	0	0
TB_1_k141_458185	390.472	0	0	0	0	0	0	627.654	0	0	1304.81	0	0	0	0	0
TB_1_k141_334433	9.59433	0	0	0	0	0	0	10722.2	36.4038	0	0	0	0	0	0	0
TB_1_k141_514594	0	0	0	0	0	0	0	571.413	5595.08	0	0	0	0	62.9594	0	0
TB_1_k141_394333	0	0	0	0	0	0	0	2071.78	319.782	0	41.3263	0	0	0	0	0
TB_1_k141_178094	0	0	0	0	0	0	0	615.375	0	488.758	68.4569	0	0	0	0	0
TB_2_k141_195361	19.9217	0	0	0	0	0	0	0	0	30013.2	0	0	0	196.483	0	0
TB_2_k141_494936	0	0	0	0	0	1.49677	0	25.4196	0	2974.57	0	0	0	0	0	0
TB_2_k141_636844	0	0	0	0	0	0	11.0108	157.084	0	1869.72	0	0	0	0	0	0
TB_2_k141_286689	0	0	0	0	8.98245	0	2298.16	0	0	44917.5	0	0	0	0	0	0
TB_2_k141_116994	0	9.53701	0	0	10.9889	0	0	0	0	33901.1	0	0	0	0	0	0
TB_3_k141_206878	10.231	0	0	0	0	3.26819	0	0	3979	0	0	0	0	0	0	0
TB_3_k141_632894	0	0	0	0	0	0	0	0	2229.36	1532.65	372.843	0	0	0	0	0
AK_1_k141_345186	30.2307	0	0	0	364.275	0	0	0	0	0	0	0	0	0	0	0
AK_1_k141_636485	0	0	0	0	3449.64	3.04831	0	0	0	0	0	0	0	0	0	0
AK_1_k141_437029	0	3544.92	0	0	1194.13	0	0	0	0	0	0	0	0	0	0	0
AK_1_k141_292258	0	0	0	0	519.368	35.2726	0	0	0	0	0	0	0	0	0	0
AK_1_k141_310850	90.1541	0	0	0	285.611	0	0	0	0	0	0	0	0	0	0	0
AK_1_k141_42422	0	0	41.7132	0	411.457	0	0	0	0	0	0	0	0	0	0	0
AK_1_k141_652298	0	0	0	0	1250.15	0	0	0	0	0	0	46.1849	0	0	0	0
AK_3_k141_405632	0	42.4538	0	0	0	244.128	0	0	0	0	0	0	0	0	0	0
AK_3_k141_231362	65.2249	0	0	0	0	430.599	0	0	0	0	0	0	0	0	0	0
AK_3_k141_75426	0	38.2593	0	0	0	1184.69	0	0	0	0	0	0	0	0	0	0
AK_3_k141_216604	0	19.8723	0	0	0	219.08	0	0	0	0	0	0	0	0	0	0
AK_3_k141_478998	0	5.76502	0	0	0	137.531	0	0	0	0	0	0	0	0	0	0
AK_3_k141_535378	0	0	0	0	0	322.003	0	0	0	0	0	0	35.8247	0	0	0
AK_3_k141_396681	0	0	1319.13	0	0	244.91	0	0	0	0	0	0	0	0	0	0
AK_3_k141_327839	0	0	0	0	72.1467	115.991	0	0	0	0	0	0	0	0	0	0
AK_3_k141_520922	0	31.0899	0	0	0	75.854	0	0	0	0	0	0	0	0	0	0
AK_3_k141_399196	0	0	0	0	0	76.3311	0	86.4222	0	0	0	0	0	0	0	0
AK_3_k141_207021	0	0	668.33	0	0	408.326	0	0	0	0	0	0	0	0	0	0
AK_3_k141_190479	0	0	0	0	0	383.984	0	0	0	0	0	0	0	9.2912	0	0
AK_4__k141_61500	0	0	13230.7	0	0	985.95	0	0	0	0	0	0	0	0	0	0
AK_5__k141_18342	0	23613.2	0	0	0	46.3399	0	0	0	0	0	0	0	0	0	0
AK_5__k141_125119	0	5071.48	0	0	0	15.3656	0	0	0	0	0	0	0	0	0	0
AK_5__k141_21144	0	9514.43	0	0	32.9586	0	0	0	0	0	0	0	0	0	0	0
AK_5__k141_177730	0	3122.46	0	0	0	0	0	0	0	0	0	75.0558	0	0	0	0
AK_6__k141_403814	868.151	0	0	0	62.3358	0	0	0	0	0	0	0	0	0	0	0
AK_6__k141_317052	1244.23	82.4701	0	0	0	0	0	0	0	0	0	0	0	0	0	0
AK_6__k141_82951	2073.78	13.0288	0	0	0	0	0	0	0	0	0	0	0	0	0	0
AK_6__k141_469407	11344	0	0	442.996	0	0	0	0	0	0	0	0	0	0	0	0
YL_1_k141_40963	0	25.857	0	0	0	0	0	0	0	0	0	0	0	0	0	526.418
YL_1_k141_35607	0	0	0	0	0	18.3244	0	0	0	0	0	0	0	0	0	33395.7
YL_1_k141_459675	0	0	0	0	0	0	0	0	0	0	0	0	0	92.9663	0	3224.95
YL_2_k141_71119	0	0	0	0	0	0	0	0	0	0	0	186.48	0	0	343.09	0
YL_2_k141_283138	0	0	39.5386	0	0	0	0	0	0	0	0	0	0	0	503.812	0
YL_3_k141_385046	0	0	0	0	0	0	0	0	0	0	0	916.301	0	155.819	0	0
YL_3_k141_387132	0	0	0	0	0	0	0	0	0	0	0	763.808	0	0	0	8.75119
YL_3_k141_296231	0	0	0	0	0	0	0	0	0	0	0	3732.73	0	0	26.6098	0
YL_3_k141_429017	0	0	0	0	0	0	0	0	0	0	0	859.933	0	97.2166	0	0
YL_3_k141_405291	0	0	57.6475	0	0	0	0	0	0	0	0	794.381	0	0	0	0
YL_4_k141_63992	0	0	0	0	0	0	0	0	0	0	0	0	792.855	0	0	146.786
YL_4_k141_138339	0	0	0	0	118.639	0	0	0	0	0	0	0	2263.23	0	0	0
TB_1_k141_594210	0	78.8535	0	0	0	0	0	2748.72	0	0	0	0	0	0	0	0
TB_1_k141_398394	0	0	0	0	0	0	0	3404.47	0	0	0	42.2736	0	0	0	0
TB_1_k141_435873	0	0	0	0	0	0	142.442	1354.76	0	0	0	0	0	0	0	0
TB_1_k141_81699	0	0	0	0	0	0	0	3418.73	243.16	0	0	0	0	0	0	0
TB_2_k141_27826	0	0	0	0	0	1.68364	0	0	0	6298.26	0	0	0	0	0	0
TB_2_k141_294464	0	0	0	0	0	0	0	10.5377	0	2502.48	0	0	0	0	0	0
TB_2_k141_31AK_4_5	0	0	0	0	0	0	0	26.3384	0	3490.01	0	0	0	0	0	0
TB_3_k141_521320	0	0	868.592	0	0	0	0	0	6018.64	0	0	0	0	0	0	0
TB_3_k141_7983	0	0	0	0	0	0	0	0	1478.03	0	418.989	0	0	0	0	0
TB_4_k141_116838	84.5106	0	0	0	0	0	0	0	0	0	1060.85	0	0	0	0	0
TB_4_k141_25489	0	0	0	0	0	0	0	0	103.34	0	1041.68	0	0	0	0	0
TB_5_k141_6055	0	0	0	0	0	1.73098	5477.06	0	0	0	0	0	0	0	0	0
AK_1_k141_257530	0	0	0	0	327.332	0	0	0	0	0	0	0	0	0	0	0
AK_1_k141_554833	0	0	0	0	330.804	0	0	0	0	0	0	0	0	0	0	0
AK_1_k141_10168	0	0	0	0	249.91	0	0	0	0	0	0	0	0	0	0	0
AK_1_k141_18125	0	0	0	0	1624.68	0	0	0	0	0	0	0	0	0	0	0
AK_2_k141_3398	0	0	0	4103.57	0	0	0	0	0	0	0	0	0	0	0	0
AK_3_k141_321613	0	0	0	0	0	158.102	0	0	0	0	0	0	0	0	0	0
AK_3_k141_413712	0	0	0	0	0	52.9088	0	0	0	0	0	0	0	0	0	0
AK_3_k141_362810	0	0	0	0	0	170.512	0	0	0	0	0	0	0	0	0	0
AK_3_k141_241507	0	0	0	0	0	210.62	0	0	0	0	0	0	0	0	0	0
AK_3_k141_540297	0	0	0	0	0	129.857	0	0	0	0	0	0	0	0	0	0
AK_5__k141_76316	0	1106.95	0	0	0	0	0	0	0	0	0	0	0	0	0	0
AK_5__k141_95122	0	1631.57	0	0	0	0	0	0	0	0	0	0	0	0	0	0
AK_6__k141_534225	2588.81	0	0	0	0	0	0	0	0	0	0	0	0	0	0	0
AK_6__k141_242229	313.082	0	0	0	0	0	0	0	0	0	0	0	0	0	0	0
AK_6__k141_189336	1665.61	0	0	0	0	0	0	0	0	0	0	0	0	0	0	0
YL_1_k141_165301	0	0	0	0	0	0	0	0	0	0	0	0	0	0	0	369.166
YL_1_k141_82667	0	0	0	0	0	0	0	0	0	0	0	0	0	0	0	449.984
YL_1_k141_46015	0	0	0	0	0	0	0	0	0	0	0	0	0	0	0	752.045
YL_4_k141_468750	0	0	0	0	0	0	0	0	0	0	0	0	3214.51	0	0	0
YL_5_k141_376343	0	0	0	0	0	0	0	0	0	0	0	0	0	409.236	0	0
YL_5_k141_429633	0	0	0	0	0	0	0	0	0	0	0	0	0	327.939	0	0
YL_5_k141_184389	0	0	0	0	0	0	0	0	0	0	0	0	0	826.656	0	0
YL_5_k141_245539	0	0	0	0	0	0	0	0	0	0	0	0	0	432.498	0	0
TB_1_k141_37651	0	0	0	0	0	0	0	6856.43	0	0	0	0	0	0	0	0
TB_1_k141_43551	0	0	0	0	0	0	0	1846.33	0	0	0	0	0	0	0	0
TB_1_k141_458094	0	0	0	0	0	0	0	1512.97	0	0	0	0	0	0	0	0
TB_1_k141_677154	0	0	0	0	0	0	0	4683.15	0	0	0	0	0	0	0	0
TB_1_k141_407850	0	0	0	0	0	0	0	1082.11	0	0	0	0	0	0	0	0
TB_2_k141_272517	0	0	0	0	0	0	0	0	0	4103.95	0	0	0	0	0	0
TB_2_k141_136288	0	0	0	0	0	0	0	0	0	5492.89	0	0	0	0	0	0
TB_2_k141_262195	0	0	0	0	0	0	0	0	0	20274.3	0	0	0	0	0	0
TB_2_k141_562610	0	0	0	0	0	0	0	0	0	1295.55	0	0	0	0	0	0
TB_2_k141_597481	0	0	0	0	0	0	0	0	0	1044.42	0	0	0	0	0	0
TB_2_k141_491874	0	0	0	0	0	0	0	0	0	25025.8	0	0	0	0	0	0
TB_3_k141_601116	0	0	0	0	0	0	0	0	1069.63	0	0	0	0	0	0	0
TB_3_k141_603446	0	0	0	0	0	0	0	0	977.668	0	0	0	0	0	0	0
TB_3_k141_167926	0	0	0	0	0	0	0	0	3594.6	0	0	0	0	0	0	0
TB_4_k141_348620	0	0	0	0	0	0	0	0	0	0	1614.85	0	0	0	0	0
TB_4_k141_83414	0	0	0	0	0	0	0	0	0	0	1384.58	0	0	0	0	0
TB_5_k141_289370	0	0	0	0	0	0	240.939	0	0	0	0	0	0	0	0	0
TB_5_k141_118988	0	0	0	0	0	0	218.941	0	0	0	0	0	0	0	0	0
