# Supplementary material for: Metatranscriptomics reveals the horse gut RNA virome and a viral sharing network with human and domestic animals
Source: Front Vet Sci. 2026 Mar 3;13:1755551. doi: 10.3389/fvets.2026.1755551 (PMC12991997; doi:10.3389/fvets.2026.1755551)
Supplement: Supplementary file 9 [file Table_6.xlsx]

## Sheet: Sheet2
Table S7 The abundance comprison of RNA contigs across 3 breeds horse.
contig	AK_vs_TB							AK_vs_YL							TB_vs_YL
	p_value	fdr	log2fc	mean_group1	mean_group2	significant	direction	p_value	fdr	log2fc	mean_group1	mean_group2	significant	direction	p_value	fdr	log2fc	mean_group1	mean_group2	significant	direction
AK_1_k141_55107	0.0552343	0.266648	-3.40492	13.0807	16.4856	FALSE	not_sig	0.0828374	0.194542	-3.45572	13.0807	16.5364	FALSE	not_sig	0.29627	0.508577	-0.0508012	16.4856	16.5364	FALSE	not_sig
AK_1_k141_373597	0.235333	0.52021	1.30826	12.3104	11.0022	FALSE	not_sig	0.522817	0.610829	1.46469	12.3104	10.8457	FALSE	not_sig	0.834532	0.882398	0.156423	11.0022	10.8457	FALSE	not_sig
AK_3_k141_227444	0.927264	0.963988	-0.312482	9.1726	9.48508	FALSE	not_sig	0.648077	0.719226	-0.323513	9.1726	9.49612	FALSE	not_sig	1	1	-0.0110315	9.48508	9.49612	FALSE	not_sig
AK_3_k141_528036	0.784191	0.904836	0.908551	11.6142	10.7057	FALSE	not_sig	0.648077	0.719226	0.396295	11.6142	11.2179	FALSE	not_sig	1	1	-0.512255	10.7057	11.2179	FALSE	not_sig
AK_3_k141_302696	0.648077	0.800566	1.91995	10.7706	8.85061	FALSE	not_sig	0.784191	0.851983	0.746915	10.7706	10.0236	FALSE	not_sig	0.676103	0.762414	-1.17304	8.85061	10.0236	FALSE	not_sig
AK_3_k141_379675	0.235333	0.52021	1.23762	9.88574	8.64813	FALSE	not_sig	0.522817	0.610829	-1.32167	9.88574	11.2074	FALSE	not_sig	0.0367139	0.14968	-2.55929	8.64813	11.2074	FALSE	not_sig
AK_5_k141_130371	0.170904	0.481741	3.54969	13.5017	9.95199	FALSE	not_sig	0.00811312	0.0460073	5.50265	13.5017	7.99903	TRUE	up	0.403395	0.534683	1.95296	9.95199	7.99903	FALSE	not_sig
YL_1_k141_449796	0.315302	0.5951	2.23046	8.06499	5.83454	FALSE	not_sig	0.00811312	0.0460073	-8.49273	8.06499	16.5577	TRUE	down	0.0121858	0.0727714	-10.7232	5.83454	16.5577	FALSE	not_sig
YL_2_k141_67534	0.411314	0.646979	1.36441	7.42869	6.06427	FALSE	not_sig	0.00811312	0.0460073	-8.33201	7.42869	15.7607	TRUE	down	0.0121858	0.0727714	-9.69642	6.06427	15.7607	FALSE	not_sig
YL_3_k141_423187	0.0828374	0.351432	3.42822	12.2454	8.81721	FALSE	not_sig	0.235333	0.350737	-1.84279	12.2454	14.0882	FALSE	not_sig	0.0121858	0.0727714	-5.27101	8.81721	14.0882	FALSE	not_sig
YL_5_k141_368943	0.0552343	0.266648	-3.87897	9.08909	12.9681	FALSE	not_sig	0.00811312	0.0460073	-7.80777	9.08909	16.8969	TRUE	down	0.0121858	0.0727714	-3.9288	12.9681	16.8969	FALSE	not_sig
TB_2_k141_394364	0.170904	0.481741	-1.57038	11.2632	12.8335	FALSE	not_sig	0.0828374	0.194542	2.6906	11.2632	8.57256	FALSE	not_sig	0.0121858	0.0727714	4.26097	12.8335	8.57256	FALSE	not_sig
AK_1_k141_173692	0.0137108	0.197012	4.81022	11.0166	6.20639	FALSE	not_sig	0.00811312	0.0460073	8.0643	11.0166	2.95231	TRUE	up	0.0946929	0.250936	3.25408	6.20639	2.95231	FALSE	not_sig
AK_1_k141_609464	0.648077	0.800566	-0.161481	9.30335	9.46483	FALSE	not_sig	0.522817	0.610829	-0.362918	9.30335	9.66627	FALSE	not_sig	0.530869	0.635843	-0.201436	9.46483	9.66627	FALSE	not_sig
AK_1_k141_64532	0.522817	0.703792	2.23393	10.2482	8.01432	FALSE	not_sig	0.315302	0.446999	1.3563	10.2482	8.89195	FALSE	not_sig	0.676103	0.762414	-0.877629	8.01432	8.89195	FALSE	not_sig
AK_1_k141_502217	0.411314	0.646979	-3.26626	11.7286	14.9949	FALSE	not_sig	0.648077	0.719226	-0.0909878	11.7286	11.8196	FALSE	not_sig	0.676103	0.762414	3.17527	14.9949	11.8196	FALSE	not_sig
AK_3_k141_53054	0.648077	0.800566	-1.83164	6.61695	8.4486	FALSE	not_sig	0.522817	0.610829	-2.48469	6.61695	9.10164	FALSE	not_sig	0.676103	0.762414	-0.653043	8.4486	9.10164	FALSE	not_sig
AK_3_k141_630404	0.0828374	0.351432	-3.67814	8.12965	11.8078	FALSE	not_sig	0.648077	0.719226	-2.16089	8.12965	10.2905	FALSE	not_sig	0.29627	0.508577	1.51725	11.8078	10.2905	FALSE	not_sig
AK_3_k141_177388	0.0357638	0.257348	6.65305	10.0009	3.34782	FALSE	not_sig	0.0357638	0.11313	5.24061	10.0009	4.76026	FALSE	not_sig	0.530869	0.635843	-1.41244	3.34782	4.76026	FALSE	not_sig
AK_3_k141_147239	0.235333	0.52021	-2.46566	9.44959	11.9153	FALSE	not_sig	0.315302	0.446999	-0.180989	9.44959	9.63058	FALSE	not_sig	0.0367139	0.14968	2.28467	11.9153	9.63058	FALSE	not_sig
AK_3_k141_587967	0.784191	0.904836	-0.0629747	6.28268	6.34566	FALSE	not_sig	0.522817	0.610829	-1.04114	6.28268	7.32383	FALSE	not_sig	0.29627	0.508577	-0.978167	6.34566	7.32383	FALSE	not_sig
AK_5_k141_155644	0.927264	0.963988	-0.917919	9.57893	10.4969	FALSE	not_sig	0.411314	0.54646	1.02111	9.57893	8.55783	FALSE	not_sig	0.834532	0.882398	1.93903	10.4969	8.55783	FALSE	not_sig
AK_5_k141_175887	0.0552343	0.266648	4.50719	11.5624	7.05525	FALSE	not_sig	0.120691	0.228135	3.06774	11.5624	8.4947	FALSE	not_sig	0.676103	0.762414	-1.43945	7.05525	8.4947	FALSE	not_sig
AK_6_k141_390257	0.927264	0.963988	-0.327715	10.8257	11.1534	FALSE	not_sig	0.315302	0.446999	-0.114482	10.8257	10.9402	FALSE	not_sig	0.834532	0.882398	0.213233	11.1534	10.9402	FALSE	not_sig
AK_6_k141_469635	0.170904	0.481741	-2.58106	7.37989	9.96095	FALSE	not_sig	0.315302	0.446999	1.77261	7.37989	5.60729	FALSE	not_sig	0.0121858	0.0727714	4.35366	9.96095	5.60729	FALSE	not_sig
YL_1_k141_25617	0.0828374	0.351432	-4.41312	9.08105	13.4942	FALSE	not_sig	0.522817	0.610829	-2.18521	9.08105	11.2663	FALSE	not_sig	0.143672	0.335674	2.22791	13.4942	11.2663	FALSE	not_sig
YL_2_k141_557637	0.170904	0.481741	-2.58106	7.66252	10.2436	FALSE	not_sig	0.00811312	0.0460073	-5.93339	7.66252	13.5959	TRUE	down	0.0121858	0.0727714	-3.35233	10.2436	13.5959	FALSE	not_sig
YL_2_k141_393491	0.315302	0.5951	-2.79908	8.48356	11.2826	FALSE	not_sig	0.0552343	0.133077	-6.50527	8.48356	14.9888	FALSE	not_sig	0.143672	0.335674	-3.70619	11.2826	14.9888	FALSE	not_sig
YL_2_k141_436494	0.0137108	0.197012	-5.61436	5.37553	10.9899	FALSE	not_sig	0.00811312	0.0460073	-7.38284	5.37553	12.7584	TRUE	down	0.143672	0.335674	-1.76847	10.9899	12.7584	FALSE	not_sig
YL_4_k141_43455	0.315302	0.5951	-3.06781	8.76656	11.8344	FALSE	not_sig	0.235333	0.350737	-4.94972	8.76656	13.7163	FALSE	not_sig	0.834532	0.882398	-1.88191	11.8344	13.7163	FALSE	not_sig
TB_2_k141_186672	0.0137108	0.197012	-4.59709	9.11686	13.714	FALSE	not_sig	0.315302	0.446999	0.364047	9.11686	8.75282	FALSE	not_sig	0.0121858	0.0727714	4.96114	13.714	8.75282	FALSE	not_sig
TB_2_k141_488267	0.0552343	0.266648	-4.98995	6.75532	11.7453	FALSE	not_sig	0.411314	0.54646	-1.80575	6.75532	8.56107	FALSE	not_sig	0.143672	0.335674	3.1842	11.7453	8.56107	FALSE	not_sig
TB_4_k141_118794	0.784191	0.904836	-1.31657	8.88144	10.198	FALSE	not_sig	0.235333	0.350737	1.99877	8.88144	6.88267	FALSE	not_sig	0.210075	0.38393	3.31534	10.198	6.88267	FALSE	not_sig
AK_1_k141_350719	0.0821386	0.351432	-4.8873	6.78359	11.6709	FALSE	not_sig	0.927099	0.949562	-2.55451	6.78359	9.3381	FALSE	not_sig	0.0946929	0.250936	2.33279	11.6709	9.3381	FALSE	not_sig
AK_1_k141_392090	0.16993	0.481741	-4.21617	5.01956	9.23573	FALSE	not_sig	0.3142	0.446999	-2.92962	5.01956	7.94918	FALSE	not_sig	0.29627	0.508577	1.28655	9.23573	7.94918	FALSE	not_sig
AK_1_k141_357910	0.854805	0.963988	1.01671	8.6103	7.59359	FALSE	not_sig	0.120691	0.228135	1.37328	8.6103	7.23702	FALSE	not_sig	0.834532	0.882398	0.356567	7.59359	7.23702	FALSE	not_sig
AK_1_k141_686508	0.00811312	0.197012	4.86473	8.50317	3.63844	FALSE	not_sig	0.0224789	0.0736104	3.47331	8.50317	5.02986	FALSE	not_sig	0.116074	0.303798	-1.39142	3.63844	5.02986	FALSE	not_sig
AK_3_k141_13000	0.0353443	0.257348	4.53622	8.36076	3.82454	FALSE	not_sig	0.315302	0.446999	0.72335	8.36076	7.63741	FALSE	not_sig	0.142457	0.335674	-3.81287	3.82454	7.63741	FALSE	not_sig
AK_6_k141_478064	0.854805	0.963988	-0.490967	6.84185	7.33282	FALSE	not_sig	1	1	0.142891	6.84185	6.69896	FALSE	not_sig	0.834532	0.882398	0.633859	7.33282	6.69896	FALSE	not_sig
YL_2_k141_182728	0.0546812	0.266648	4.62653	8.31303	3.68649	FALSE	not_sig	0.648077	0.719226	0.359852	8.31303	7.95317	FALSE	not_sig	0.0936926	0.250936	-4.26668	3.68649	7.95317	FALSE	not_sig
YL_3_k141_1973	0.0134972	0.197012	-4.81223	3.81995	8.63218	FALSE	not_sig	0.119846	0.228135	-3.48803	3.81995	7.30798	FALSE	not_sig	0.210075	0.38393	1.3242	8.63218	7.30798	FALSE	not_sig
YL_3_k141_371837	0.0134972	0.197012	-4.32406	3.22445	7.54851	FALSE	not_sig	0.00796941	0.0460073	-6.83191	3.22445	10.0564	TRUE	down	0.0601028	0.203536	-2.50785	7.54851	10.0564	FALSE	not_sig
TB_3_k141_368016	0.0995755	0.352469	-2.12453	5.83823	7.96275	FALSE	not_sig	0.00811312	0.0460073	-3.85404	5.83823	9.69226	TRUE	down	0.834532	0.882398	-1.72951	7.96275	9.69226	FALSE	not_sig
AK_6_k141_241554	0.782252	0.904836	2.35708	8.34792	5.99084	FALSE	not_sig	0.235333	0.350737	1.5011	8.34792	6.84682	FALSE	not_sig	1	1	-0.855986	5.99084	6.84682	FALSE	not_sig
YL_2_k141_87697	0.522817	0.703792	-1.84107	5.70794	7.549	FALSE	not_sig	0.926596	0.949562	0.756565	5.70794	4.95137	FALSE	not_sig	0.529619	0.635843	2.59763	7.549	4.95137	FALSE	not_sig
YL_3_k141_414355	0.0800423	0.351432	-5.07392	2.63402	7.70793	FALSE	not_sig	0.00796941	0.0460073	-7.59761	2.63402	10.2316	TRUE	down	0.210075	0.38393	-2.52369	7.70793	10.2316	FALSE	not_sig
YL_3_k141_378191	0.231045	0.518926	-1.87021	3.93855	5.80876	FALSE	not_sig	0.0221735	0.0736104	-4.34118	3.93855	8.27973	FALSE	not_sig	0.210075	0.38393	-2.47097	5.80876	8.27973	FALSE	not_sig
YL_5_k141_198648	0.0212669	0.241408	-6.00085	1.63791	7.63875	FALSE	not_sig	0.00754623	0.0460073	-8.27508	1.63791	9.91298	TRUE	down	0.0946929	0.250936	-2.27423	7.63875	9.91298	FALSE	not_sig
TB_1_k141_414388	0.583025	0.760467	-1.23716	4.41805	5.65521	FALSE	not_sig	0.854805	0.920103	-0.0174361	4.41805	4.43549	FALSE	not_sig	0.600402	0.703464	1.21972	5.65521	4.43549	FALSE	not_sig
AK_1_k141_348700	0.926596	0.963988	-0.0013935	4.90124	4.90264	FALSE	not_sig	0.926596	0.949562	-0.173647	4.90124	5.07489	FALSE	not_sig	0.916563	0.954847	-0.172254	4.90264	5.07489	FALSE	not_sig
AK_1_k141_426943	0.583025	0.760467	1.22336	6.68379	5.46043	FALSE	not_sig	0.117306	0.225401	3.60474	6.68379	3.07904	FALSE	not_sig	0.290347	0.506613	2.38139	5.46043	3.07904	FALSE	not_sig
AK_1_k141_107271	0.119846	0.399487	3.70576	7.6872	3.98144	FALSE	not_sig	0.00796941	0.0460073	5.27028	7.6872	2.41692	TRUE	up	0.388629	0.534683	1.56452	3.98144	2.41692	FALSE	not_sig
AK_3_k141_214950	0.0995755	0.352469	3.92437	7.86917	3.94481	FALSE	not_sig	0.0530274	0.129098	4.95826	7.86917	2.91091	FALSE	not_sig	0.672336	0.762414	1.03389	3.94481	2.91091	FALSE	not_sig
AK_3_k141_254688	0.464192	0.646979	1.41191	5.79544	4.38354	FALSE	not_sig	0.166994	0.291926	2.58677	5.79544	3.20867	FALSE	not_sig	0.672336	0.762414	1.17486	4.38354	3.20867	FALSE	not_sig
YL_1_k141_248305	0.049746	0.257942	-8.68725	2.73384	11.4211	FALSE	not_sig	0.011644	0.0581654	-9.59398	2.73384	12.3278	FALSE	not_sig	0.143672	0.335674	-0.906731	11.4211	12.3278	FALSE	not_sig
YL_4_k141_203666	0.0398233	0.257348	3.97259	5.64924	1.67664	FALSE	not_sig	0.00811312	0.0460073	-10.6324	5.64924	16.2816	TRUE	down	0.0111594	0.0727714	-14.605	1.67664	16.2816	FALSE	not_sig
YL_5_k141_37555	0.049746	0.257942	-4.12614	1.7284	5.85454	FALSE	not_sig	0.00673595	0.0460073	-7.71798	1.7284	9.44638	TRUE	down	0.0601028	0.203536	-3.59184	5.85454	9.44638	FALSE	not_sig
YL_5_k141_148938	0.779243	0.904836	0.434613	3.32742	2.8928	FALSE	not_sig	0.00796941	0.0460073	-5.75067	3.32742	9.07809	TRUE	down	0.0119252	0.0727714	-6.18528	2.8928	9.07809	FALSE	not_sig
TB_1_k141_562708	0.00673595	0.197012	-10.9273	0.645757	11.5731	FALSE	not_sig	0.00673595	0.0460073	-5.98016	0.645757	6.62592	TRUE	down	0.0121858	0.0727714	4.94717	11.5731	6.62592	FALSE	not_sig
TB_4_k141_298227	0.714379	0.872207	-1.57935	5.04345	6.6228	FALSE	not_sig	0.0530274	0.129098	3.30958	5.04345	1.73387	FALSE	not_sig	0.138792	0.335674	4.88894	6.6228	1.73387	FALSE	not_sig
AK_1_k141_60930	0.00796941	0.197012	9.74677	12.6801	2.9333	FALSE	not_sig	0.00754623	0.0460073	10.9289	12.6801	1.75115	TRUE	up	0.655836	0.757697	1.18216	2.9333	1.75115	FALSE	not_sig
AK_1_k141_372093	0.648077	0.800566	-1.34485	5.7758	7.12065	FALSE	not_sig	0.0194973	0.0661771	4.80491	5.7758	0.970896	FALSE	not_sig	0.0746392	0.2055	6.14975	7.12065	0.970896	FALSE	not_sig
AK_3_k141_4AK_137	1	1	-0.194211	6.43266	6.62687	FALSE	not_sig	0.0212669	0.0716603	4.25112	6.43266	2.18155	FALSE	not_sig	0.265205	0.464657	4.44533	6.62687	2.18155	FALSE	not_sig
AK_3_k141_602835	0.0276595	0.257348	5.4036	6.57451	1.17091	FALSE	not_sig	0.522817	0.610829	-0.018156	6.57451	6.59266	FALSE	not_sig	0.0311412	0.12945	-5.42175	1.17091	6.59266	FALSE	not_sig
YL_2_k141_61040	0.782252	0.904836	-0.888035	3.93981	4.82784	FALSE	not_sig	0.645055	0.719226	-1.53372	3.93981	5.47352	FALSE	not_sig	0.66643	0.762414	-0.645681	4.82784	5.47352	FALSE	not_sig
YL_4_k141_32544	0.0688944	0.307826	-5.34567	1.1799	6.52557	FALSE	not_sig	0.00673595	0.0460073	-7.51148	1.1799	8.69138	TRUE	down	0.530869	0.635843	-2.16581	6.52557	8.69138	FALSE	not_sig
YL_5_k141_359504	0.407016	0.646979	-1.98974	3.68385	5.67359	FALSE	not_sig	0.640374	0.719226	-1.65083	3.68385	5.33468	FALSE	not_sig	1	1	0.338913	5.67359	5.33468	FALSE	not_sig
YL_5_k141_326760	0.292263	0.592998	-1.5118	0.637915	2.14972	FALSE	not_sig	0.00754623	0.0460073	-7.4288	0.637915	8.06672	TRUE	down	0.0119252	0.0727714	-5.917	2.14972	8.06672	FALSE	not_sig
TB_1_k141_455590	0.454772	0.646979	2.39438	6.17546	3.78108	FALSE	not_sig	0.464192	0.563339	1.14604	6.17546	5.02943	FALSE	not_sig	0.746476	0.824234	-1.24834	3.78108	5.02943	FALSE	not_sig
TB_1_k141_622848	0.926596	0.963988	-1.13404	4.68135	5.81539	FALSE	not_sig	0.518992	0.610829	1.74452	4.68135	2.93683	FALSE	not_sig	0.66643	0.762414	2.87856	5.81539	2.93683	FALSE	not_sig
TB_1_k141_430785	0.00549411	0.197012	-6.55977	0.477934	7.0377	FALSE	not_sig	0.00549411	0.0460073	-5.79449	0.477934	6.27242	TRUE	down	0.834532	0.882398	0.765278	7.0377	6.27242	FALSE	not_sig
TB_2_k141_194269	0.927099	0.963988	0.570256	5.80378	5.23353	FALSE	not_sig	0.0530274	0.129098	4.01397	5.80378	1.78981	FALSE	not_sig	0.265205	0.464657	3.44372	5.23353	1.78981	FALSE	not_sig
AK_1_k141_378254	0.00673595	0.197012	8.65896	9.90816	1.2492	FALSE	not_sig	0.0221735	0.0736104	5.35616	9.90816	4.552	FALSE	not_sig	0.157939	0.335674	-3.3028	1.2492	4.552	FALSE	not_sig
AK_1_k141_451467	0.518992	0.703792	-2.56203	4.72509	7.28712	FALSE	not_sig	0.150962	0.2659	3.18112	4.72509	1.54397	FALSE	not_sig	0.105998	0.279149	5.74315	7.28712	1.54397	FALSE	not_sig
AK_3_k141_157492	0.0276595	0.257348	6.23906	6.62615	0.38709	FALSE	not_sig	1	1	0.499214	6.62615	6.12694	FALSE	not_sig	0.0449086	0.176308	-5.73985	0.38709	6.12694	FALSE	not_sig
AK_3_k141_369801	0.350122	0.5951	2.52181	5.23296	2.71115	FALSE	not_sig	0.310863	0.446999	2.55308	5.23296	2.67988	FALSE	not_sig	0.823664	0.882398	0.0312699	2.71115	2.67988	FALSE	not_sig
AK_3_k141_38352	0.0168867	0.197012	5.25097	5.25097	0	FALSE	not_sig	0.0224789	0.0736104	-5.28067	5.25097	10.5316	FALSE	not_sig	0.00749496	0.0727714	-10.5316	0	10.5316	FALSE	not_sig
AK_6_k141_279126	1	1	0.399239	5.51606	5.11682	FALSE	not_sig	0.0688944	0.164287	4.23566	5.51606	1.2804	FALSE	not_sig	0.181221	0.337007	3.83643	5.11682	1.2804	FALSE	not_sig
YL_1_k141_38204	0.550313	0.736087	0.546606	1.48773	0.941128	FALSE	not_sig	0.00754623	0.0460073	-10.0302	1.48773	11.5179	TRUE	down	0.0111594	0.0727714	-10.5768	0.941128	11.5179	FALSE	not_sig
YL_1_k141_287361	0.618665	0.787392	-1.18519	3.13193	4.31713	FALSE	not_sig	0.0194973	0.0661771	-6.92163	3.13193	10.0536	FALSE	not_sig	0.0936926	0.250936	-5.73644	4.31713	10.0536	FALSE	not_sig
YL_3_k141_120563	0.842187	0.958587	-0.741395	0.608103	1.3495	FALSE	not_sig	0.00754623	0.0460073	-7.62785	0.608103	8.23595	TRUE	down	0.0111594	0.0727714	-6.88645	1.3495	8.23595	FALSE	not_sig
YL_4_k141_479786	0.0168867	0.197012	5.60636	5.60636	0	FALSE	not_sig	0.120691	0.228135	-3.13554	5.60636	8.7419	FALSE	not_sig	0.00749496	0.0727714	-8.7419	0	8.7419	FALSE	not_sig
YL_4_k141_436758	0.0688944	0.307826	4.63481	5.4404	0.805592	FALSE	not_sig	1	1	0.493359	5.4404	4.94705	FALSE	not_sig	0.118797	0.309019	-4.14145	0.805592	4.94705	FALSE	not_sig
YL_4_k141_217527	0.518992	0.703792	1.69515	5.99934	4.30419	FALSE	not_sig	0.773938	0.842813	1.10301	5.99934	4.89633	FALSE	not_sig	0.914184	0.954714	-0.592142	4.30419	4.89633	FALSE	not_sig
YL_5_k141_267342	0.0168867	0.197012	9.41841	9.41841	0	FALSE	not_sig	0.648077	0.719226	-2.1457	9.41841	11.5641	FALSE	not_sig	0.00749496	0.0727714	-11.5641	0	11.5641	FALSE	not_sig
TB_1_k141_272673	0.521869	0.703792	1.48004	6.46835	4.98831	FALSE	not_sig	0.049746	0.1237	4.84203	6.46835	1.62633	FALSE	not_sig	0.346522	0.534683	3.36198	4.98831	1.62633	FALSE	not_sig
TB_1_k141_401282	0.923725	0.963988	0.874039	4.36401	3.48998	FALSE	not_sig	0.926596	0.949562	-0.287937	4.36401	4.65195	FALSE	not_sig	0.746476	0.824234	-1.16198	3.48998	4.65195	FALSE	not_sig
TB_2_k141_405064	1	1	0.418805	6.35169	5.93288	FALSE	not_sig	0.190841	0.331124	3.59938	6.35169	2.7523	FALSE	not_sig	0.372748	0.534683	3.18058	5.93288	2.7523	FALSE	not_sig
TB_2_k141_429372	0.231045	0.518926	-3.01414	3.95318	6.96732	FALSE	not_sig	0.213259	0.337759	2.29941	3.95318	1.65377	FALSE	not_sig	0.0669553	0.203536	5.31355	6.96732	1.65377	FALSE	not_sig
TB_2_k141_225259	0.647329	0.800566	-0.856794	6.11573	6.97253	FALSE	not_sig	0.011644	0.0581654	5.28445	6.11573	0.831284	FALSE	not_sig	0.157939	0.335674	6.14124	6.97253	0.831284	FALSE	not_sig
TB_3_k141_115839	0.103604	0.352469	-3.9121	1.17063	5.08273	FALSE	not_sig	0.103604	0.20162	-2.53117	1.17063	3.7018	FALSE	not_sig	0.600402	0.703464	1.38093	5.08273	3.7018	FALSE	not_sig
TB_4_k141_114820	0.575062	0.754769	0.957892	4.85529	3.8974	FALSE	not_sig	0.231045	0.348819	2.16326	4.85529	2.69203	FALSE	not_sig	1	1	1.20536	3.8974	2.69203	FALSE	not_sig
TB_4_k141_293664	0.0546812	0.266648	-5.64169	4.70186	10.3435	FALSE	not_sig	0.090584	0.20162	3.71659	4.70186	0.985265	FALSE	not_sig	0.00970078	0.0727714	9.35828	10.3435	0.985265	FALSE	not_sig
AK_1_k141_75575	0.782252	0.904836	2.0188	6.33167	4.31287	FALSE	not_sig	0.0276595	0.0887011	5.54074	6.33167	0.790931	FALSE	not_sig	0.157939	0.335674	3.52194	4.31287	0.790931	FALSE	not_sig
AK_1_k141_64AK_12	0.134924	0.409141	4.36083	6.46048	2.09964	FALSE	not_sig	0.134924	0.243911	4.51245	6.46048	1.94803	FALSE	not_sig	0.906329	0.948849	0.151615	2.09964	1.94803	FALSE	not_sig
AK_1_k141_504566	0.00549411	0.197012	7.47035	7.47035	0	FALSE	not_sig	0.00796941	0.0460073	4.29571	7.47035	3.17465	TRUE	up	0.0720057	0.203536	-3.17465	0	3.17465	FALSE	not_sig
AK_3_k141_570258	0.011644	0.197012	5.61248	6.52201	0.909529	FALSE	not_sig	0.0800423	0.189896	4.31254	6.52201	2.20947	FALSE	not_sig	0.440686	0.541597	-1.29994	0.909529	2.20947	FALSE	not_sig
AK_3_k141_591468	0.0445506	0.257348	6.39151	6.39151	0	FALSE	not_sig	0.647329	0.719226	-1.27984	6.39151	7.67135	FALSE	not_sig	0.00749496	0.0727714	-7.67135	0	7.67135	FALSE	not_sig
AK_3_k141_278333	0.0276595	0.257348	4.70594	5.3606	0.654665	FALSE	not_sig	0.0530274	0.129098	3.33645	5.3606	2.02415	FALSE	not_sig	0.239317	0.426345	-1.36948	0.654665	2.02415	FALSE	not_sig
AK_5_k141_77645	0.00549411	0.197012	13.1466	13.1466	0	FALSE	not_sig	0.0546812	0.132431	9.65909	13.1466	3.48755	FALSE	not_sig	0.0720057	0.203536	-3.48755	0	3.48755	FALSE	not_sig
AK_5_k141_4990	0.773938	0.904836	1.30429	3.72666	2.42237	FALSE	not_sig	0.923725	0.949562	0.830154	3.72666	2.8965	FALSE	not_sig	0.517904	0.627404	-0.474133	2.42237	2.8965	FALSE	not_sig
AK_5_k141_170308	0.854805	0.963988	0.0508596	6.33256	6.2817	FALSE	not_sig	0.0168867	0.0581654	6.33256	6.33256	0	FALSE	not_sig	0.0253699	0.107568	6.2817	6.2817	0	FALSE	not_sig
AK_6_k141_447374	0.454772	0.646979	1.65596	4.4078	2.75184	FALSE	not_sig	0.262193	0.384604	2.53566	4.4078	1.87214	FALSE	not_sig	0.724082	0.803693	0.879695	2.75184	1.87214	FALSE	not_sig
AK_6_k141_80930	0.425806	0.646979	2.15875	4.28349	2.12474	FALSE	not_sig	1	1	-0.0382505	4.28349	4.32174	FALSE	not_sig	0.332112	0.534683	-2.197	2.12474	4.32174	FALSE	not_sig
AK_6_k141_317859	0.714379	0.872207	-0.412593	5.79428	6.20687	FALSE	not_sig	0.0168867	0.0581654	5.79428	5.79428	0	FALSE	not_sig	0.0253699	0.107568	6.20687	6.20687	0	FALSE	not_sig
AK_6_k141_438541	0.00549411	0.197012	8.54383	8.54383	0	FALSE	not_sig	0.0134972	0.0581654	5.42938	8.54383	3.11445	FALSE	not_sig	0.0720057	0.203536	-3.11445	0	3.11445	FALSE	not_sig
YL_4_k141_22425	0.0445506	0.257348	4.50064	4.50064	0	FALSE	not_sig	0.00796941	0.0460073	-7.34702	4.50064	11.8477	TRUE	down	0.00749496	0.0727714	-11.8477	0	11.8477	FALSE	not_sig
YL_4_k141_83854	0.0168867	0.197012	7.42514	7.42514	0	FALSE	not_sig	0.360216	0.485576	1.94626	7.42514	5.47888	FALSE	not_sig	0.0253699	0.107568	-5.47888	0	5.47888	FALSE	not_sig
YL_5_k141_254469	0.0688944	0.307826	4.41983	5.71416	1.29433	FALSE	not_sig	0.645055	0.719226	1.44974	5.71416	4.26442	FALSE	not_sig	0.239317	0.426345	-2.97009	1.29433	4.26442	FALSE	not_sig
YL_5_k141_289724	0.341314	0.5951	-2.24031	1.46437	3.70469	FALSE	not_sig	0.0166854	0.0581654	-7.57895	1.46437	9.04333	FALSE	not_sig	0.0593271	0.203536	-5.33864	3.70469	9.04333	FALSE	not_sig
TB_2_k141_475750	0.360216	0.5951	-2.0224	5.56551	7.5879	FALSE	not_sig	0.0168867	0.0581654	5.56551	5.56551	0	FALSE	not_sig	0.0253699	0.107568	7.5879	7.5879	0	FALSE	not_sig
TB_2_k141_521091	0.783711	0.904836	-0.493279	5.67272	6.166	FALSE	not_sig	0.00549411	0.0460073	5.67272	5.67272	0	TRUE	up	0.0720057	0.203536	6.166	6.166	0	FALSE	not_sig
TB_3_k141_168141	0.292263	0.592998	-3.92886	3.06715	6.99602	FALSE	not_sig	0.923725	0.949562	-0.535004	3.06715	3.60216	FALSE	not_sig	0.388629	0.534683	3.39386	6.99602	3.60216	FALSE	not_sig
TB_4_k141_193874	0.714379	0.872207	-1.63572	4.43822	6.07393	FALSE	not_sig	0.0168867	0.0581654	4.43822	4.43822	0	FALSE	not_sig	0.0253699	0.107568	6.07393	6.07393	0	FALSE	not_sig
TB_5_k141_182695	0.927099	0.963988	-1.20395	4.65368	5.85763	FALSE	not_sig	0.00549411	0.0460073	4.65368	4.65368	0	TRUE	up	0.0720057	0.203536	5.85763	5.85763	0	FALSE	not_sig
TB_5_k141_229625	1	1	0.11621	6.72833	6.61212	FALSE	not_sig	0.00549411	0.0460073	6.72833	6.72833	0	TRUE	up	0.0720057	0.203536	6.61212	6.61212	0	FALSE	not_sig
AK_1_k141_309733	0.304049	0.5951	1.71179	5.16169	3.4499	FALSE	not_sig	0.090584	0.20162	4.18948	5.16169	0.972215	FALSE	not_sig	0.239317	0.426345	2.47769	3.4499	0.972215	FALSE	not_sig
AK_1_k141_167919	0.244817	0.524607	3.67765	5.45295	1.7753	FALSE	not_sig	0.851762	0.918954	2.3976	5.45295	3.05535	FALSE	not_sig	0.265205	0.464657	-1.28005	1.7753	3.05535	FALSE	not_sig
AK_1_k141_502445	1	1	-0.0269072	4.34328	4.37019	FALSE	not_sig	0.0168867	0.0581654	4.34328	4.34328	0	FALSE	not_sig	0.0720057	0.203536	4.37019	4.37019	0	FALSE	not_sig
AK_3_k141_668154	0.513081	0.701935	1.63945	5.32126	3.6818	FALSE	not_sig	0.135378	0.243911	4.26409	5.32126	1.05717	FALSE	not_sig	0.157939	0.335674	2.62463	3.6818	1.05717	FALSE	not_sig
AK_3_k141_21751	0.117306	0.394147	3.78087	6.11285	2.33198	FALSE	not_sig	0.0168867	0.0581654	6.11285	6.11285	0	FALSE	not_sig	0.0720057	0.203536	2.33198	2.33198	0	FALSE	not_sig
AK_3_k141_389117	0.782252	0.904836	-0.668829	6.10578	6.77461	FALSE	not_sig	0.0168867	0.0581654	6.10578	6.10578	0	FALSE	not_sig	0.0720057	0.203536	6.77461	6.77461	0	FALSE	not_sig
AK_3_k141_659638	0.341314	0.5951	2.24855	3.12755	0.879001	FALSE	not_sig	0.708597	0.7808	-1.42024	3.12755	4.54779	FALSE	not_sig	0.0746392	0.2055	-3.66879	0.879001	4.54779	FALSE	not_sig
AK_3_k141_83213	0.0445506	0.257348	5.04035	5.04035	0	FALSE	not_sig	0.645055	0.719226	-1.24696	5.04035	6.28731	FALSE	not_sig	0.0253699	0.107568	-6.28731	0	6.28731	FALSE	not_sig
AK_4_k141_77493	0.0688944	0.307826	6.34667	7.62038	1.27371	FALSE	not_sig	0.0926007	0.20162	5.59209	7.62038	2.02829	FALSE	not_sig	0.607236	0.703464	-0.754579	1.27371	2.02829	FALSE	not_sig
AK_5_k141_62947	0.150962	0.446508	3.74178	5.38695	1.64517	FALSE	not_sig	0.190841	0.331124	3.87721	5.38695	1.50974	FALSE	not_sig	0.79717	0.862245	0.135428	1.64517	1.50974	FALSE	not_sig
AK_6_k141_576254	0.00549411	0.197012	12.6287	12.6287	0	FALSE	not_sig	0.00754623	0.0460073	10.7044	12.6287	1.92434	TRUE	up	0.179712	0.335674	-1.92434	0	1.92434	FALSE	not_sig
AK_6_k141_282043	0.502731	0.690023	2.4785	4.59297	2.11447	FALSE	not_sig	0.502731	0.600951	2.72255	4.59297	1.87042	FALSE	not_sig	0.724082	0.803693	0.244047	2.11447	1.87042	FALSE	not_sig
AK_6_k141_125380	0.044368	0.257348	5.78568	7.01281	1.22713	FALSE	not_sig	0.134924	0.243911	4.80147	7.01281	2.21134	FALSE	not_sig	0.607236	0.703464	-0.984212	1.22713	2.21134	FALSE	not_sig
AK_6_k141_261201	0.926596	0.963988	-0.771313	4.74434	5.51565	FALSE	not_sig	0.0168867	0.0581654	4.74434	4.74434	0	FALSE	not_sig	0.0720057	0.203536	5.51565	5.51565	0	FALSE	not_sig
YL_1_k141_215845	0.56156	0.739358	0.983615	1.37431	0.3907	FALSE	not_sig	0.00673595	0.0460073	-6.43416	1.37431	7.80847	TRUE	down	0.00970078	0.0727714	-7.41777	0.3907	7.80847	FALSE	not_sig
YL_1_k141_456114	0.907569	0.963988	0.13996	1.71637	1.57641	FALSE	not_sig	0.011644	0.0581654	-6.16547	1.71637	7.88184	FALSE	not_sig	0.0524116	0.202023	-6.30543	1.57641	7.88184	FALSE	not_sig
YL_1_k141_145698	0.00549411	0.197012	5.20135	5.20135	0	FALSE	not_sig	0.166994	0.291926	2.52311	5.20135	2.67824	FALSE	not_sig	0.179712	0.335674	-2.67824	0	2.67824	FALSE	not_sig
YL_2_k141_246117	0.907569	0.963988	-0.651815	0.410226	1.06204	FALSE	not_sig	0.00673595	0.0460073	-11.3364	0.410226	11.7466	TRUE	down	0.00970078	0.0727714	-10.6846	1.06204	11.7466	FALSE	not_sig
YL_2_k141_472795	0.502731	0.690023	1.4319	4.45557	3.02367	FALSE	not_sig	0.502731	0.600951	1.24947	4.45557	3.2061	FALSE	not_sig	0.906329	0.948849	-0.182431	3.02367	3.2061	FALSE	not_sig
YL_3_k141_202998	0.273502	0.565866	1.75021	3.36204	1.61183	FALSE	not_sig	0.925558	0.949562	-0.606468	3.36204	3.96851	FALSE	not_sig	0.346522	0.534683	-2.35668	1.61183	3.96851	FALSE	not_sig
YL_4_k141_480551	0.048406	0.257348	-4.16907	0	4.16907	FALSE	not_sig	0.00389049	0.0420715	-12.8077	0	12.8077	TRUE	down	0.0119252	0.0727714	-8.63865	4.16907	12.8077	FALSE	not_sig
YL_4_k141_444882	0.727603	0.878142	0.401846	0.831043	0.429198	FALSE	not_sig	0.00673595	0.0460073	-7.47231	0.831043	8.30335	TRUE	down	0.00970078	0.0727714	-7.87415	0.429198	8.30335	FALSE	not_sig
YL_5_k141_376544	0.370287	0.602792	-1.90503	2.05113	3.95616	FALSE	not_sig	0.370287	0.494779	-2.43129	2.05113	4.48242	FALSE	not_sig	1	1	-0.526261	3.95616	4.48242	FALSE	not_sig
YL_5_k141_126620	0.104062	0.352469	3.53867	3.53867	0	FALSE	not_sig	0.00754623	0.0460073	-9.5288	3.53867	13.0675	TRUE	down	0.00749496	0.0727714	-13.0675	0	13.0675	FALSE	not_sig
TB_2_k141_565097	0.407016	0.646979	-2.80216	3.38755	6.1897	FALSE	not_sig	0.0445506	0.121015	3.38755	3.38755	0	FALSE	not_sig	0.0253699	0.107568	6.1897	6.1897	0	FALSE	not_sig
TB_2_k141_123155	1	1	-2.41808	2.20775	4.62583	FALSE	not_sig	0.923725	0.949562	0.46882	2.20775	1.73893	FALSE	not_sig	0.724082	0.803693	2.8869	4.62583	1.73893	FALSE	not_sig
TB_4_k141_146811	0.645055	0.800566	0.66803	5.81132	5.14329	FALSE	not_sig	0.0168867	0.0581654	5.81132	5.81132	0	FALSE	not_sig	0.0720057	0.203536	5.14329	5.14329	0	FALSE	not_sig
TB_4_k141_106171	0.400394	0.64679	-2.45154	3.13578	5.58733	FALSE	not_sig	0.273502	0.399932	1.95691	3.13578	1.17887	FALSE	not_sig	0.157939	0.335674	4.40845	5.58733	1.17887	FALSE	not_sig
AK_1_k141_314517	0.262193	0.558989	2.29972	4.72792	2.4282	FALSE	not_sig	0.0168867	0.0581654	4.72792	4.72792	0	FALSE	not_sig	0.179712	0.335674	2.4282	2.4282	0	FALSE	not_sig
AK_1_k141_190436	0.0688944	0.307826	4.27005	5.25711	0.987057	FALSE	not_sig	0.044368	0.121015	4.64396	5.25711	0.613147	FALSE	not_sig	1	1	0.373909	0.987057	0.613147	FALSE	not_sig
AK_1_k141_281187	0.0398233	0.257348	3.95368	5.52779	1.57411	FALSE	not_sig	0.0168867	0.0581654	5.52779	5.52779	0	FALSE	not_sig	0.179712	0.335674	1.57411	1.57411	0	FALSE	not_sig
AK_1_k141_100482	0.273502	0.565866	2.5605	3.99516	1.43466	FALSE	not_sig	0.502731	0.600951	1.7392	3.99516	2.25597	FALSE	not_sig	0.79717	0.862245	-0.821304	1.43466	2.25597	FALSE	not_sig
AK_1_k141_161789	0.459233	0.646979	1.1043	2.49826	1.39397	FALSE	not_sig	0.632142	0.719226	-0.839589	2.49826	3.33785	FALSE	not_sig	0.480177	0.585043	-1.94389	1.39397	3.33785	FALSE	not_sig
AK_5_k141_83450	0.0445506	0.257348	4.39212	4.39212	0	FALSE	not_sig	0.513081	0.610829	2.01709	4.39212	2.37502	FALSE	not_sig	0.0720057	0.203536	-2.37502	0	2.37502	FALSE	not_sig
AK_5_k141_102455	0.690487	0.850453	1.69265	4.78573	3.09307	FALSE	not_sig	0.425806	0.5625	3.21163	4.78573	1.5741	FALSE	not_sig	0.724082	0.803693	1.51898	3.09307	1.5741	FALSE	not_sig
AK_6_k141_532938	0.632142	0.797297	-2.14565	3.01986	5.16551	FALSE	not_sig	0.459233	0.563339	2.36592	3.01986	0.653941	FALSE	not_sig	0.157939	0.335674	4.51157	5.16551	0.653941	FALSE	not_sig
AK_6_k141_2052	0.292263	0.592998	3.10886	6.00929	2.90043	FALSE	not_sig	0.090584	0.20162	4.78523	6.00929	1.22406	FALSE	not_sig	0.440686	0.541597	1.67637	2.90043	1.22406	FALSE	not_sig
AK_6_k141_327737	0.923725	0.963988	1.07777	3.54096	2.46319	FALSE	not_sig	0.459233	0.563339	2.5342	3.54096	1.00676	FALSE	not_sig	0.480177	0.585043	1.45642	2.46319	1.00676	FALSE	not_sig
AK_6_k141_284031	0.090584	0.352469	5.84353	7.08362	1.24009	FALSE	not_sig	0.150962	0.2659	4.43376	7.08362	2.64986	FALSE	not_sig	0.607236	0.703464	-1.40977	1.24009	2.64986	FALSE	not_sig
AK_6_k141_116063	0.135378	0.409141	4.09154	5.11037	1.01884	FALSE	not_sig	0.292263	0.424695	2.92493	5.11037	2.18544	FALSE	not_sig	0.440686	0.541597	-1.16661	1.01884	2.18544	FALSE	not_sig
YL_1_k141_38510	0.727603	0.878142	0.89391	2.17039	1.27648	FALSE	not_sig	0.150962	0.2659	-5.01773	2.17039	7.18812	FALSE	not_sig	0.0746392	0.2055	-5.91164	1.27648	7.18812	FALSE	not_sig
YL_1_k141_2979	0.222994	0.506256	1.2594	1.2594	0	FALSE	not_sig	0.00673595	0.0460073	-8.06715	1.2594	9.32655	TRUE	down	0.00749496	0.0727714	-9.32655	0	9.32655	FALSE	not_sig
YL_2_k141_364785	0.0445506	0.257348	4.5163	4.5163	0	FALSE	not_sig	1	1	-0.0282593	4.5163	4.54456	FALSE	not_sig	0.0720057	0.203536	-4.54456	0	4.54456	FALSE	not_sig
YL_3_k141_304472	0.751099	0.896198	-0.836681	1.09894	1.93562	FALSE	not_sig	0.19562	0.335658	-5.37771	1.09894	6.47666	FALSE	not_sig	0.265205	0.464657	-4.54103	1.93562	6.47666	FALSE	not_sig
YL_3_k141_4922	0.13638	0.409141	-2.75472	0	2.75472	FALSE	not_sig	0.00389049	0.0420715	-12.6734	0	12.6734	TRUE	down	0.0111594	0.0727714	-9.91872	2.75472	12.6734	FALSE	not_sig
YL_3_k141_65327	0.907569	0.963988	0.0536581	1.2678	1.21414	FALSE	not_sig	0.044368	0.121015	-6.5563	1.2678	7.8241	FALSE	not_sig	0.0449086	0.176308	-6.60996	1.21414	7.8241	FALSE	not_sig
YL_4_k141_419291	0.222994	0.506256	1.19962	1.19962	0	FALSE	not_sig	0.011644	0.0581654	-7.05622	1.19962	8.25584	FALSE	not_sig	0.00749496	0.0727714	-8.25584	0	8.25584	FALSE	not_sig
YL_5_k141_365570	0.13638	0.409141	-1.79298	0	1.79298	FALSE	not_sig	0.00389049	0.0420715	-12.2568	0	12.2568	TRUE	down	0.0111594	0.0727714	-10.4638	1.79298	12.2568	FALSE	not_sig
YL_5_k141_412583	0.222994	0.506256	1.78	1.78	0	FALSE	not_sig	0.00673595	0.0460073	-10.1759	1.78	11.9559	TRUE	down	0.00749496	0.0727714	-11.9559	0	11.9559	FALSE	not_sig
YL_5_k141_AK_5259	0.632142	0.797297	1.27436	3.97488	2.70052	FALSE	not_sig	0.370287	0.494779	1.91414	3.97488	2.06075	FALSE	not_sig	0.79717	0.862245	0.639773	2.70052	2.06075	FALSE	not_sig
YL_5_k141_302274	1	1	0.165072	0.902108	0.737036	FALSE	not_sig	0.00549411	0.0460073	-7.5625	0.902108	8.46461	TRUE	down	0.00970078	0.0727714	-7.72758	0.737036	8.46461	FALSE	not_sig
TB_2_k141_233914	0.0285193	0.257348	-5.66433	0.240273	5.9046	FALSE	not_sig	0.352972	0.485576	-2.24506	0.240273	2.48533	FALSE	not_sig	0.235861	0.426345	3.41926	5.9046	2.48533	FALSE	not_sig
TB_2_k141_289685	0.103604	0.352469	-4.90521	1.88	6.78521	FALSE	not_sig	0.56156	0.647954	1.05961	1.88	0.820394	FALSE	not_sig	0.0746392	0.2055	5.96482	6.78521	0.820394	FALSE	not_sig
TB_2_k141_507109	0.842187	0.958587	-1.34455	2.05636	3.40091	FALSE	not_sig	0.842187	0.910737	-0.348999	2.05636	2.40536	FALSE	not_sig	0.906329	0.948849	0.99555	3.40091	2.40536	FALSE	not_sig
TB_5_k141_194412	0.388861	0.630586	-3.12236	3.48823	6.61059	FALSE	not_sig	0.341314	0.47949	2.2529	3.48823	1.23532	FALSE	not_sig	0.157939	0.335674	5.37526	6.61059	1.23532	FALSE	not_sig
AK_1_k141_76139	0.0276595	0.257348	6.67412	8.04969	1.37557	FALSE	not_sig	0.0168867	0.0581654	8.04969	8.04969	0	FALSE	not_sig	0.423711	0.534683	1.37557	1.37557	0	FALSE	not_sig
AK_1_k141_278151	0.632142	0.797297	1.82642	5.492	3.66558	FALSE	not_sig	0.0445506	0.121015	5.492	5.492	0	FALSE	not_sig	0.179712	0.335674	3.66558	3.66558	0	FALSE	not_sig
AK_1_k141_424921	0.244817	0.524607	3.25765	3.82008	0.562437	FALSE	not_sig	0.425806	0.5625	2.52795	3.82008	1.29213	FALSE	not_sig	0.440686	0.541597	-0.729698	0.562437	1.29213	FALSE	not_sig
AK_3_k141_421967	0.0445506	0.257348	5.02115	5.02115	0	FALSE	not_sig	0.213259	0.337759	3.41968	5.02115	1.60147	FALSE	not_sig	0.179712	0.335674	-1.60147	0	1.60147	FALSE	not_sig
AK_3_k141_622674	0.00549411	0.197012	7.47506	7.47506	0	FALSE	not_sig	0.00549411	0.0460073	7.47506	7.47506	0	TRUE	up	NA	NA	0	0	0	FALSE	not_sig
AK_3_k141_553037	0.044368	0.257348	6.18144	7.71525	1.53381	FALSE	not_sig	0.0168867	0.0581654	7.71525	7.71525	0	FALSE	not_sig	0.423711	0.534683	1.53381	1.53381	0	FALSE	not_sig
AK_3_k141_448260	0.459233	0.646979	2.12726	3.02327	0.896005	FALSE	not_sig	0.690487	0.762652	1.26551	3.02327	1.75776	FALSE	not_sig	0.607236	0.703464	-0.861755	0.896005	1.75776	FALSE	not_sig
AK_3_k141_117539	0.150962	0.446508	4.02216	5.59873	1.57657	FALSE	not_sig	0.0168867	0.0581654	5.59873	5.59873	0	FALSE	not_sig	0.423711	0.534683	1.57657	1.57657	0	FALSE	not_sig
AK_3_k141_486963	0.0276595	0.257348	8.11208	9.25595	1.14387	FALSE	not_sig	0.0168867	0.0581654	9.25595	9.25595	0	FALSE	not_sig	0.423711	0.534683	1.14387	1.14387	0	FALSE	not_sig
AK_3_k141_680143	0.00549411	0.197012	6.63038	6.63038	0	FALSE	not_sig	0.00549411	0.0460073	6.63038	6.63038	0	TRUE	up	NA	NA	0	0	0	FALSE	not_sig
AK_5_k141_110690	0.0168867	0.197012	7.04154	7.04154	0	FALSE	not_sig	0.0276595	0.0887011	6.21129	7.04154	0.830249	FALSE	not_sig	0.423711	0.534683	-0.830249	0	0.830249	FALSE	not_sig
AK_5_k141_142782	0.0688944	0.307826	5.43615	6.68782	1.25167	FALSE	not_sig	0.0168867	0.0581654	6.68782	6.68782	0	FALSE	not_sig	0.423711	0.534683	1.25167	1.25167	0	FALSE	not_sig
AK_5_k141_48796	0.0445506	0.257348	5.96096	5.96096	0	FALSE	not_sig	0.292263	0.424695	3.74001	5.96096	2.22095	FALSE	not_sig	0.179712	0.335674	-2.22095	0	2.22095	FALSE	not_sig
AK_5_k141_104524	0.0168867	0.197012	4.49237	4.49237	0	FALSE	not_sig	0.0688944	0.164287	3.71499	4.49237	0.777382	FALSE	not_sig	0.423711	0.534683	-0.777382	0	0.777382	FALSE	not_sig
AK_6_k141_180935	0.090584	0.352469	5.06123	6.13635	1.07513	FALSE	not_sig	0.090584	0.20162	5.1771	6.13635	0.959253	FALSE	not_sig	1	1	0.115875	1.07513	0.959253	FALSE	not_sig
AK_6_k141_21378	0.0688944	0.307826	3.72599	5.02419	1.29819	FALSE	not_sig	0.0168867	0.0581654	5.02419	5.02419	0	FALSE	not_sig	0.423711	0.534683	1.29819	1.29819	0	FALSE	not_sig
YL_1_k141_75138	0.465209	0.646979	0.623539	0.623539	0	FALSE	not_sig	0.00549411	0.0460073	-8.94842	0.623539	9.57196	TRUE	down	0.00749496	0.0727714	-9.57196	0	9.57196	FALSE	not_sig
YL_1_k141_88223	0.465209	0.646979	0.582777	0.582777	0	FALSE	not_sig	0.00549411	0.0460073	-7.46558	0.582777	8.04836	TRUE	down	0.00749496	0.0727714	-8.04836	0	8.04836	FALSE	not_sig
YL_1_k141_339934	0.0168867	0.197012	6.80524	6.80524	0	FALSE	not_sig	0.103604	0.20162	5.01338	6.80524	1.79187	FALSE	not_sig	0.423711	0.534683	-1.79187	0	1.79187	FALSE	not_sig
YL_1_k141_46432	0.36131	0.5951	-1.58643	0	1.58643	FALSE	not_sig	0.00389049	0.0420715	-7.44314	0	7.44314	TRUE	down	0.0524116	0.202023	-5.8567	1.58643	7.44314	FALSE	not_sig
YL_2_k141_508472	0.36131	0.5951	-0.824555	0	0.824555	FALSE	not_sig	0.00389049	0.0420715	-8.68258	0	8.68258	TRUE	down	0.00970078	0.0727714	-7.85803	0.824555	8.68258	FALSE	not_sig
YL_2_k141_367634	0.36131	0.5951	-1.57263	0	1.57263	FALSE	not_sig	0.00389049	0.0420715	-7.99257	0	7.99257	TRUE	down	0.0846698	0.231613	-6.41995	1.57263	7.99257	FALSE	not_sig
YL_2_k141_538001	0.907569	0.963988	-0.279983	0.900461	1.18044	FALSE	not_sig	0.19562	0.335658	-3.82954	0.900461	4.73	FALSE	not_sig	0.239317	0.426345	-3.54956	1.18044	4.73	FALSE	not_sig
YL_2_k141_313141	0.36131	0.5951	-1.07743	0	1.07743	FALSE	not_sig	0.00389049	0.0420715	-8.3914	0	8.3914	TRUE	down	0.00970078	0.0727714	-7.31397	1.07743	8.3914	FALSE	not_sig
YL_2_k141_416651	0.36131	0.5951	-1.74167	0	1.74167	FALSE	not_sig	0.00389049	0.0420715	-8.8219	0	8.8219	TRUE	down	0.0311412	0.12945	-7.08022	1.74167	8.8219	FALSE	not_sig
YL_2_k141_502298	0.465209	0.646979	1.07494	1.07494	0	FALSE	not_sig	0.0276595	0.0887011	-5.69541	1.07494	6.77034	FALSE	not_sig	0.00749496	0.0727714	-6.77034	0	6.77034	FALSE	not_sig
YL_2_k141_164950	0.36131	0.5951	-1.02912	0	1.02912	FALSE	not_sig	0.00389049	0.0420715	-8.50732	0	8.50732	TRUE	down	0.00970078	0.0727714	-7.47819	1.02912	8.50732	FALSE	not_sig
YL_3_k141_189442	0.36131	0.5951	-0.772171	0	0.772171	FALSE	not_sig	0.00389049	0.0420715	-11.4221	0	11.4221	TRUE	down	0.00970078	0.0727714	-10.6499	0.772171	11.4221	FALSE	not_sig
YL_3_k141_89994	0.36131	0.5951	-0.703207	0	0.703207	FALSE	not_sig	0.00389049	0.0420715	-16.2466	0	16.2466	TRUE	down	0.00970078	0.0727714	-15.5434	0.703207	16.2466	FALSE	not_sig
YL_4_k141_363283	1	1	-0.157191	0.954288	1.11148	FALSE	not_sig	0.0285193	0.0908321	-5.42774	0.954288	6.38203	FALSE	not_sig	0.0449086	0.176308	-5.27055	1.11148	6.38203	FALSE	not_sig
YL_4_k141_329169	0.222994	0.506256	1.8805	1.8805	0	FALSE	not_sig	0.044368	0.121015	-4.19592	1.8805	6.07642	FALSE	not_sig	0.0253699	0.107568	-6.07642	0	6.07642	FALSE	not_sig
YL_5_k141_180885	0.36131	0.5951	-0.456897	0	0.456897	FALSE	not_sig	0.00389049	0.0420715	-11.5701	0	11.5701	TRUE	down	0.00970078	0.0727714	-11.1132	0.456897	11.5701	FALSE	not_sig
YL_5_k141_206336	0.222994	0.506256	2.04082	2.04082	0	FALSE	not_sig	0.150962	0.2659	-3.62298	2.04082	5.6638	FALSE	not_sig	0.0253699	0.107568	-5.6638	0	5.6638	FALSE	not_sig
YL_5_k141_112698	1	1	-0.612795	1.26538	1.87817	FALSE	not_sig	0.597048	0.683811	-0.76162	1.26538	2.027	FALSE	not_sig	0.79717	0.862245	-0.148825	1.87817	2.027	FALSE	not_sig
YL_5_k141_351566	0.36131	0.5951	-0.613832	0	0.613832	FALSE	not_sig	0.00389049	0.0420715	-7.14366	0	7.14366	TRUE	down	0.00970078	0.0727714	-6.52983	0.613832	7.14366	FALSE	not_sig
TB_1_k141_237677	1	1	-0.299502	3.52283	3.82233	FALSE	not_sig	0.341314	0.47949	2.39897	3.52283	1.12386	FALSE	not_sig	0.440686	0.541597	2.69847	3.82233	1.12386	FALSE	not_sig
TB_1_k141_443847	1	1	0.342212	3.41665	3.07444	FALSE	not_sig	0.341314	0.47949	2.0463	3.41665	1.37035	FALSE	not_sig	0.607236	0.703464	1.70409	3.07444	1.37035	FALSE	not_sig
TB_1_k141_215745	0.923725	0.963988	-0.0400005	3.09183	3.13183	FALSE	not_sig	0.0445506	0.121015	3.09183	3.09183	0	FALSE	not_sig	0.179712	0.335674	3.13183	3.13183	0	FALSE	not_sig
TB_2_k141_270707	0.773938	0.904836	-0.358741	2.86857	3.22731	FALSE	not_sig	0.0445506	0.121015	2.86857	2.86857	0	FALSE	not_sig	0.179712	0.335674	3.22731	3.22731	0	FALSE	not_sig
TB_2_k141_429246	1	1	-0.674126	3.10066	3.77479	FALSE	not_sig	0.459233	0.563339	1.65804	3.10066	1.44262	FALSE	not_sig	0.440686	0.541597	2.33217	3.77479	1.44262	FALSE	not_sig
TB_2_k141_332695	0.773938	0.904836	0.0040593	3.34076	3.3367	FALSE	not_sig	0.0445506	0.121015	3.34076	3.34076	0	FALSE	not_sig	0.179712	0.335674	3.3367	3.3367	0	FALSE	not_sig
TB_3_k141_602136	0.273502	0.565866	-2.99377	1.78914	4.78291	FALSE	not_sig	0.56156	0.647954	0.923047	1.78914	0.866094	FALSE	not_sig	0.157939	0.335674	3.91682	4.78291	0.866094	FALSE	not_sig
TB_3_k141_540312	0.923725	0.963988	0.448819	3.70205	3.25323	FALSE	not_sig	0.0445506	0.121015	3.70205	3.70205	0	FALSE	not_sig	0.179712	0.335674	3.25323	3.25323	0	FALSE	not_sig
TB_5_k141_23428	0.292263	0.592998	-4.2464	1.45549	5.70189	FALSE	not_sig	0.104062	0.20162	1.45549	1.45549	0	FALSE	not_sig	0.0720057	0.203536	5.70189	5.70189	0	FALSE	not_sig
TB_5_k141_42044	0.044368	0.257348	5.64739	7.02106	1.37367	FALSE	not_sig	0.0168867	0.0581654	7.02106	7.02106	0	FALSE	not_sig	0.423711	0.534683	1.37367	1.37367	0	FALSE	not_sig
TB_5_k141_121151	0.13638	0.409141	-2.68548	0	2.68548	FALSE	not_sig	0.0150243	0.0581654	-4.74262	0	4.74262	FALSE	not_sig	0.450644	0.552234	-2.05714	2.68548	4.74262	FALSE	not_sig
AK_1_k141_654776	0.425806	0.646979	2.41421	4.71754	2.30334	FALSE	not_sig	0.104062	0.20162	4.71754	4.71754	0	FALSE	not_sig	0.179712	0.335674	2.30334	2.30334	0	FALSE	not_sig
AK_1_k141_691133	0.104062	0.352469	3.36026	3.36026	0	FALSE	not_sig	0.690487	0.762652	1.67849	3.36026	1.68177	FALSE	not_sig	0.179712	0.335674	-1.68177	0	1.68177	FALSE	not_sig
AK_1_k141_76289	0.244817	0.524607	2.69741	3.48476	0.78735	FALSE	not_sig	0.244817	0.360252	2.69836	3.48476	0.786396	FALSE	not_sig	1	1	0.000953363	0.78735	0.786396	FALSE	not_sig
AK_1_k141_131244	0.0168867	0.197012	7.01292	7.01292	0	FALSE	not_sig	0.0168867	0.0581654	7.01292	7.01292	0	FALSE	not_sig	NA	NA	0	0	0	FALSE	not_sig
AK_1_k141_187419	0.0168867	0.197012	6.72395	6.72395	0	FALSE	not_sig	0.0168867	0.0581654	6.72395	6.72395	0	FALSE	not_sig	NA	NA	0	0	0	FALSE	not_sig
AK_1_k141_297540	0.273502	0.565866	3.63233	5.22711	1.59479	FALSE	not_sig	0.0445506	0.121015	5.22711	5.22711	0	FALSE	not_sig	0.423711	0.534683	1.59479	1.59479	0	FALSE	not_sig
AK_1_k141_714680	0.915796	0.963988	0.725037	2.67915	1.95411	FALSE	not_sig	0.727603	0.794215	0.618389	2.67915	2.06076	FALSE	not_sig	0.79717	0.862245	-0.106648	1.95411	2.06076	FALSE	not_sig
AK_1_k141_684492	0.642347	0.800566	-0.751075	1.46813	2.2192	FALSE	not_sig	0.642347	0.719226	-0.400303	1.46813	1.86843	FALSE	not_sig	0.906329	0.948849	0.350772	2.2192	1.86843	FALSE	not_sig
AK_1_k141_357323	0.273502	0.565866	2.4639	3.48966	1.02576	FALSE	not_sig	0.0445506	0.121015	3.48966	3.48966	0	FALSE	not_sig	0.423711	0.534683	1.02576	1.02576	0	FALSE	not_sig
AK_1_k141_432273	0.0168867	0.197012	6.69064	6.69064	0	FALSE	not_sig	0.0168867	0.0581654	6.69064	6.69064	0	FALSE	not_sig	NA	NA	0	0	0	FALSE	not_sig
AK_1_k141_615131	0.370287	0.602792	2.07183	4.09186	2.02003	FALSE	not_sig	0.0445506	0.121015	4.09186	4.09186	0	FALSE	not_sig	0.423711	0.534683	2.02003	2.02003	0	FALSE	not_sig
AK_1_k141_363131	0.0168867	0.197012	6.74374	6.74374	0	FALSE	not_sig	0.0168867	0.0581654	6.74374	6.74374	0	FALSE	not_sig	NA	NA	0	0	0	FALSE	not_sig
AK_3_k141_175118	0.244817	0.524607	2.93231	3.97116	1.03885	FALSE	not_sig	0.244817	0.360252	3.03018	3.97116	0.940979	FALSE	not_sig	1	1	0.0978727	1.03885	0.940979	FALSE	not_sig
AK_3_k141_4AK_275	0.842187	0.958587	-1.64894	2.62969	4.27863	FALSE	not_sig	0.104062	0.20162	2.62969	2.62969	0	FALSE	not_sig	0.179712	0.335674	4.27863	4.27863	0	FALSE	not_sig
AK_3_k141_460351	0.0445506	0.257348	5.01909	5.01909	0	FALSE	not_sig	0.19562	0.335658	3.71524	5.01909	1.30386	FALSE	not_sig	0.423711	0.534683	-1.30386	0	1.30386	FALSE	not_sig
AK_3_k141_337736	0.370287	0.602792	1.83437	3.46727	1.63291	FALSE	not_sig	0.0445506	0.121015	3.46727	3.46727	0	FALSE	not_sig	0.423711	0.534683	1.63291	1.63291	0	FALSE	not_sig
AK_3_k141_94585	0.0445506	0.257348	5.41396	5.41396	0	FALSE	not_sig	0.135378	0.243911	4.35285	5.41396	1.06112	FALSE	not_sig	0.423711	0.534683	-1.06112	0	1.06112	FALSE	not_sig
AK_3_k141_499209	0.0168867	0.197012	6.19672	6.19672	0	FALSE	not_sig	0.0168867	0.0581654	6.19672	6.19672	0	FALSE	not_sig	NA	NA	0	0	0	FALSE	not_sig
AK_3_k141_588769	0.0445506	0.257348	4.30784	4.30784	0	FALSE	not_sig	0.090584	0.20162	3.33628	4.30784	0.971553	FALSE	not_sig	0.423711	0.534683	-0.971553	0	0.971553	FALSE	not_sig
AK_3_k141_117016	0.244817	0.524607	3.30447	4.80011	1.49564	FALSE	not_sig	0.244817	0.360252	3.26783	4.80011	1.53229	FALSE	not_sig	1	1	-0.0366469	1.49564	1.53229	FALSE	not_sig
AK_3_k141_117323	0.0445506	0.257348	6.17852	6.17852	0	FALSE	not_sig	0.090584	0.20162	5.33578	6.17852	0.842742	FALSE	not_sig	0.423711	0.534683	-0.842742	0	0.842742	FALSE	not_sig
AK_3_k141_418065	0.550313	0.736087	1.34278	3.46811	2.12533	FALSE	not_sig	0.104062	0.20162	3.46811	3.46811	0	FALSE	not_sig	0.179712	0.335674	2.12533	2.12533	0	FALSE	not_sig
AK_5_k141_172715	0.0445506	0.257348	5.83776	5.83776	0	FALSE	not_sig	0.090584	0.20162	4.94514	5.83776	0.892618	FALSE	not_sig	0.423711	0.534683	-0.892618	0	0.892618	FALSE	not_sig
AK_6_k141_121813	0.751099	0.896198	-1.52215	2.48526	4.00741	FALSE	not_sig	0.727603	0.794215	1.61316	2.48526	0.872098	FALSE	not_sig	0.440686	0.541597	3.13531	4.00741	0.872098	FALSE	not_sig
AK_6_k141_256933	0.0168867	0.197012	6.68933	6.68933	0	FALSE	not_sig	0.0168867	0.0581654	6.68933	6.68933	0	FALSE	not_sig	NA	NA	0	0	0	FALSE	not_sig
AK_6_k141_317765	0.0168867	0.197012	6.46198	6.46198	0	FALSE	not_sig	0.0168867	0.0581654	6.46198	6.46198	0	FALSE	not_sig	NA	NA	0	0	0	FALSE	not_sig
AK_6_k141_219959	0.0168867	0.197012	6.97269	6.97269	0	FALSE	not_sig	0.0168867	0.0581654	6.97269	6.97269	0	FALSE	not_sig	NA	NA	0	0	0	FALSE	not_sig
AK_6_k141_87276	0.0168867	0.197012	4.73561	4.73561	0	FALSE	not_sig	0.0168867	0.0581654	4.73561	4.73561	0	FALSE	not_sig	NA	NA	0	0	0	FALSE	not_sig
YL_1_k141_163179	0.104062	0.352469	3.26831	3.26831	0	FALSE	not_sig	0.842187	0.910737	0.301389	3.26831	2.96692	FALSE	not_sig	0.179712	0.335674	-2.96692	0	2.96692	FALSE	not_sig
YL_1_k141_230370	NA	NA	0	0	0	FALSE	not_sig	0.00389049	0.0420715	-7.71499	0	7.71499	TRUE	down	0.00749496	0.0727714	-7.71499	0	7.71499	FALSE	not_sig
YL_1_k141_19211	0.36131	0.5951	-0.738445	0	0.738445	FALSE	not_sig	0.0150243	0.0581654	-6.4788	0	6.4788	FALSE	not_sig	0.0449086	0.176308	-5.74035	0.738445	6.4788	FALSE	not_sig
YL_1_k141_69444	NA	NA	0	0	0	FALSE	not_sig	0.00389049	0.0420715	-8.30089	0	8.30089	TRUE	down	0.00749496	0.0727714	-8.30089	0	8.30089	FALSE	not_sig
YL_2_k141_366784	NA	NA	0	0	0	FALSE	not_sig	0.00389049	0.0420715	-6.46412	0	6.46412	TRUE	down	0.00749496	0.0727714	-6.46412	0	6.46412	FALSE	not_sig
YL_2_k141_465634	NA	NA	0	0	0	FALSE	not_sig	0.00389049	0.0420715	-9.65733	0	9.65733	TRUE	down	0.00749496	0.0727714	-9.65733	0	9.65733	FALSE	not_sig
YL_2_k141_113333	NA	NA	0	0	0	FALSE	not_sig	0.00389049	0.0420715	-8.12496	0	8.12496	TRUE	down	0.00749496	0.0727714	-8.12496	0	8.12496	FALSE	not_sig
YL_2_k141_465791	NA	NA	0	0	0	FALSE	not_sig	0.00389049	0.0420715	-6.76475	0	6.76475	TRUE	down	0.00749496	0.0727714	-6.76475	0	6.76475	FALSE	not_sig
YL_2_k141_43839	NA	NA	0	0	0	FALSE	not_sig	0.00389049	0.0420715	-7.43925	0	7.43925	TRUE	down	0.00749496	0.0727714	-7.43925	0	7.43925	FALSE	not_sig
YL_2_k141_198910	NA	NA	0	0	0	FALSE	not_sig	0.00389049	0.0420715	-6.60362	0	6.60362	TRUE	down	0.00749496	0.0727714	-6.60362	0	6.60362	FALSE	not_sig
YL_2_k141_270323	NA	NA	0	0	0	FALSE	not_sig	0.00389049	0.0420715	-7.63126	0	7.63126	TRUE	down	0.00749496	0.0727714	-7.63126	0	7.63126	FALSE	not_sig
YL_2_k141_117894	NA	NA	0	0	0	FALSE	not_sig	0.00389049	0.0420715	-8.64185	0	8.64185	TRUE	down	0.00749496	0.0727714	-8.64185	0	8.64185	FALSE	not_sig
YL_2_k141_62135	NA	NA	0	0	0	FALSE	not_sig	0.00389049	0.0420715	-7.12822	0	7.12822	TRUE	down	0.00749496	0.0727714	-7.12822	0	7.12822	FALSE	not_sig
YL_2_k141_546282	NA	NA	0	0	0	FALSE	not_sig	0.00389049	0.0420715	-7.95594	0	7.95594	TRUE	down	0.00749496	0.0727714	-7.95594	0	7.95594	FALSE	not_sig
YL_2_k141_477972	NA	NA	0	0	0	FALSE	not_sig	0.00389049	0.0420715	-8.79232	0	8.79232	TRUE	down	0.00749496	0.0727714	-8.79232	0	8.79232	FALSE	not_sig
YL_3_k141_81304	NA	NA	0	0	0	FALSE	not_sig	0.00389049	0.0420715	-7.04024	0	7.04024	TRUE	down	0.00749496	0.0727714	-7.04024	0	7.04024	FALSE	not_sig
YL_3_k141_321192	NA	NA	0	0	0	FALSE	not_sig	0.00389049	0.0420715	-7.84692	0	7.84692	TRUE	down	0.00749496	0.0727714	-7.84692	0	7.84692	FALSE	not_sig
YL_3_k141_483497	NA	NA	0	0	0	FALSE	not_sig	0.00389049	0.0420715	-9.71871	0	9.71871	TRUE	down	0.00749496	0.0727714	-9.71871	0	9.71871	FALSE	not_sig
YL_4_k141_185074	NA	NA	0	0	0	FALSE	not_sig	0.00389049	0.0420715	-6.7148	0	6.7148	TRUE	down	0.00749496	0.0727714	-6.7148	0	6.7148	FALSE	not_sig
YL_4_k141_322338	NA	NA	0	0	0	FALSE	not_sig	0.00389049	0.0420715	-8.38878	0	8.38878	TRUE	down	0.00749496	0.0727714	-8.38878	0	8.38878	FALSE	not_sig
YL_4_k141_420933	NA	NA	0	0	0	FALSE	not_sig	0.00389049	0.0420715	-11.4227	0	11.4227	TRUE	down	0.00749496	0.0727714	-11.4227	0	11.4227	FALSE	not_sig
YL_4_k141_92999	NA	NA	0	0	0	FALSE	not_sig	0.00389049	0.0420715	-9.05366	0	9.05366	TRUE	down	0.00749496	0.0727714	-9.05366	0	9.05366	FALSE	not_sig
YL_4_k141_70709	0.892295	0.963988	-0.778836	0.499639	1.27847	FALSE	not_sig	0.11275	0.217547	-4.33311	0.499639	4.83275	FALSE	not_sig	0.239317	0.426345	-3.55427	1.27847	4.83275	FALSE	not_sig
YL_5_k141_423132	NA	NA	0	0	0	FALSE	not_sig	0.00389049	0.0420715	-7.66677	0	7.66677	TRUE	down	0.00749496	0.0727714	-7.66677	0	7.66677	FALSE	not_sig
YL_5_k141_153735	NA	NA	0	0	0	FALSE	not_sig	0.00389049	0.0420715	-7.71195	0	7.71195	TRUE	down	0.00749496	0.0727714	-7.71195	0	7.71195	FALSE	not_sig
YL_5_k141_212424	NA	NA	0	0	0	FALSE	not_sig	0.00389049	0.0420715	-9.48811	0	9.48811	TRUE	down	0.00749496	0.0727714	-9.48811	0	9.48811	FALSE	not_sig
YL_5_k141_237139	NA	NA	0	0	0	FALSE	not_sig	0.00389049	0.0420715	-10.777	0	10.777	TRUE	down	0.00749496	0.0727714	-10.777	0	10.777	FALSE	not_sig
YL_5_k141_343366	NA	NA	0	0	0	FALSE	not_sig	0.00389049	0.0420715	-10.1218	0	10.1218	TRUE	down	0.00749496	0.0727714	-10.1218	0	10.1218	FALSE	not_sig
YL_5_k141_193114	NA	NA	0	0	0	FALSE	not_sig	0.00389049	0.0420715	-8.54641	0	8.54641	TRUE	down	0.00749496	0.0727714	-8.54641	0	8.54641	FALSE	not_sig
YL_5_k141_429411	NA	NA	0	0	0	FALSE	not_sig	0.00389049	0.0420715	-8.22058	0	8.22058	TRUE	down	0.00749496	0.0727714	-8.22058	0	8.22058	FALSE	not_sig
YL_5_k141_43882	NA	NA	0	0	0	FALSE	not_sig	0.00389049	0.0420715	-8.39278	0	8.39278	TRUE	down	0.00749496	0.0727714	-8.39278	0	8.39278	FALSE	not_sig
YL_5_k141_301790	NA	NA	0	0	0	FALSE	not_sig	0.00389049	0.0420715	-6.79679	0	6.79679	TRUE	down	0.00749496	0.0727714	-6.79679	0	6.79679	FALSE	not_sig
YL_5_k141_196935	NA	NA	0	0	0	FALSE	not_sig	0.00389049	0.0420715	-10.806	0	10.806	TRUE	down	0.00749496	0.0727714	-10.806	0	10.806	FALSE	not_sig
TB_1_k141_285859	0.842187	0.958587	-1.0155	2.47991	3.4954	FALSE	not_sig	0.104062	0.20162	2.47991	2.47991	0	FALSE	not_sig	0.179712	0.335674	3.4954	3.4954	0	FALSE	not_sig
TB_2_k141_617973	0.842187	0.958587	-1.51045	1.88993	3.40038	FALSE	not_sig	0.104062	0.20162	1.88993	1.88993	0	FALSE	not_sig	0.179712	0.335674	3.40038	3.40038	0	FALSE	not_sig
TB_2_k141_270786	0.751099	0.896198	-1.55814	1.86071	3.41884	FALSE	not_sig	0.907569	0.949562	0.301294	1.86071	1.55942	FALSE	not_sig	0.607236	0.703464	1.85943	3.41884	1.55942	FALSE	not_sig
TB_2_k141_237612	0.751099	0.896198	-1.787	1.79976	3.58676	FALSE	not_sig	0.907569	0.949562	0.401377	1.79976	1.39838	FALSE	not_sig	0.607236	0.703464	2.18838	3.58676	1.39838	FALSE	not_sig
TB_2_k141_120437	1	1	-0.640593	2.56897	3.20956	FALSE	not_sig	0.104062	0.20162	2.56897	2.56897	0	FALSE	not_sig	0.179712	0.335674	3.20956	3.20956	0	FALSE	not_sig
TB_3_k141_426699	0.597048	0.762189	-2.49657	1.98867	4.48524	FALSE	not_sig	0.56156	0.647954	1.37862	1.98867	0.610042	FALSE	not_sig	0.440686	0.541597	3.8752	4.48524	0.610042	FALSE	not_sig
TB_3_k141_371004	0.048406	0.257348	-5.82079	0	5.82079	FALSE	not_sig	0.13638	0.243911	-2.57221	0	2.57221	FALSE	not_sig	0.503812	0.612082	3.24858	5.82079	2.57221	FALSE	not_sig
TB_5_k141_282676	0.273502	0.565866	3.43371	5.10899	1.67529	FALSE	not_sig	0.0445506	0.121015	5.10899	5.10899	0	FALSE	not_sig	0.423711	0.534683	1.67529	1.67529	0	FALSE	not_sig
TB_5_k141_10663	0.352972	0.5951	-4.21309	0.414492	4.62758	FALSE	not_sig	0.352972	0.485576	-1.13985	0.414492	1.55434	FALSE	not_sig	0.724082	0.803693	3.07324	4.62758	1.55434	FALSE	not_sig
AK_1_k141_437161	0.459233	0.646979	1.43718	2.85501	1.41783	FALSE	not_sig	0.104062	0.20162	2.85501	2.85501	0	FALSE	not_sig	0.423711	0.534683	1.41783	1.41783	0	FALSE	not_sig
AK_1_k141_76439	1	1	0.173644	2.81472	2.64107	FALSE	not_sig	0.222994	0.337759	2.81472	2.81472	0	FALSE	not_sig	0.179712	0.335674	2.64107	2.64107	0	FALSE	not_sig
AK_1_k141_658046	0.222994	0.506256	2.42061	2.42061	0	FALSE	not_sig	0.915796	0.949562	0.945415	2.42061	1.47519	FALSE	not_sig	0.179712	0.335674	-1.47519	0	1.47519	FALSE	not_sig
AK_1_k141_189594	0.0445506	0.257348	4.73652	4.73652	0	FALSE	not_sig	0.0445506	0.121015	4.73652	4.73652	0	FALSE	not_sig	NA	NA	0	0	0	FALSE	not_sig
AK_1_k141_679678	1	1	0.0856121	2.69603	2.61042	FALSE	not_sig	0.222994	0.337759	2.69603	2.69603	0	FALSE	not_sig	0.179712	0.335674	2.61042	2.61042	0	FALSE	not_sig
AK_1_k141_681339	0.459233	0.646979	2.23465	3.7318	1.49715	FALSE	not_sig	0.104062	0.20162	3.7318	3.7318	0	FALSE	not_sig	0.423711	0.534683	1.49715	1.49715	0	FALSE	not_sig
AK_1_k141_162356	0.244817	0.524607	3.57174	5.13469	1.56295	FALSE	not_sig	0.104062	0.20162	5.13469	5.13469	0	FALSE	not_sig	0.423711	0.534683	1.56295	1.56295	0	FALSE	not_sig
AK_3_k141_54776	0.104062	0.352469	3.65263	3.65263	0	FALSE	not_sig	0.244817	0.360252	2.84058	3.65263	0.812041	FALSE	not_sig	0.423711	0.534683	-0.812041	0	0.812041	FALSE	not_sig
AK_3_k141_528572	0.0445506	0.257348	4.38182	4.38182	0	FALSE	not_sig	0.0445506	0.121015	4.38182	4.38182	0	FALSE	not_sig	NA	NA	0	0	0	FALSE	not_sig
AK_3_k141_270052	0.459233	0.646979	2.26945	3.72721	1.45776	FALSE	not_sig	0.104062	0.20162	3.72721	3.72721	0	FALSE	not_sig	0.423711	0.534683	1.45776	1.45776	0	FALSE	not_sig
AK_3_k141_322653	0.0445506	0.257348	4.79062	4.79062	0	FALSE	not_sig	0.0445506	0.121015	4.79062	4.79062	0	FALSE	not_sig	NA	NA	0	0	0	FALSE	not_sig
AK_3_k141_272863	0.0445506	0.257348	4.99581	4.99581	0	FALSE	not_sig	0.0445506	0.121015	4.99581	4.99581	0	FALSE	not_sig	NA	NA	0	0	0	FALSE	not_sig
AK_3_k141_168574	0.597048	0.762189	0.450945	2.65545	2.20451	FALSE	not_sig	0.104062	0.20162	2.65545	2.65545	0	FALSE	not_sig	0.423711	0.534683	2.20451	2.20451	0	FALSE	not_sig
AK_5_k141_7606	0.341314	0.5951	3.71244	5.42469	1.71226	FALSE	not_sig	0.104062	0.20162	5.42469	5.42469	0	FALSE	not_sig	0.423711	0.534683	1.71226	1.71226	0	FALSE	not_sig
AK_5_k141_149710	0.0445506	0.257348	6.10685	6.10685	0	FALSE	not_sig	0.0445506	0.121015	6.10685	6.10685	0	FALSE	not_sig	NA	NA	0	0	0	FALSE	not_sig
AK_6_k141_313609	0.56156	0.739358	2.68235	3.71119	1.02884	FALSE	not_sig	0.56156	0.647954	2.47707	3.71119	1.23412	FALSE	not_sig	1	1	-0.205281	1.02884	1.23412	FALSE	not_sig
AK_6_k141_565329	0.0445506	0.257348	4.83045	4.83045	0	FALSE	not_sig	0.0445506	0.121015	4.83045	4.83045	0	FALSE	not_sig	NA	NA	0	0	0	FALSE	not_sig
AK_6_k141_550567	0.0445506	0.257348	5.29569	5.29569	0	FALSE	not_sig	0.0445506	0.121015	5.29569	5.29569	0	FALSE	not_sig	NA	NA	0	0	0	FALSE	not_sig
AK_6_k141_317573	0.222994	0.506256	3.21058	3.21058	0	FALSE	not_sig	0.915796	0.949562	-0.0107864	3.21058	3.22137	FALSE	not_sig	0.179712	0.335674	-3.22137	0	3.22137	FALSE	not_sig
AK_6_k141_529291	0.0445506	0.257348	3.3289	3.3289	0	FALSE	not_sig	0.0445506	0.121015	3.3289	3.3289	0	FALSE	not_sig	NA	NA	0	0	0	FALSE	not_sig
AK_6_k141_189599	0.0445506	0.257348	4.97736	4.97736	0	FALSE	not_sig	0.0445506	0.121015	4.97736	4.97736	0	FALSE	not_sig	NA	NA	0	0	0	FALSE	not_sig
YL_1_k141_237638	0.36131	0.5951	-1.33291	0	1.33291	FALSE	not_sig	0.048406	0.121015	-5.17039	0	5.17039	FALSE	not_sig	0.157939	0.335674	-3.83748	1.33291	5.17039	FALSE	not_sig
YL_1_k141_90457	NA	NA	0	0	0	FALSE	not_sig	0.0150243	0.0581654	-5.75809	0	5.75809	FALSE	not_sig	0.0253699	0.107568	-5.75809	0	5.75809	FALSE	not_sig
YL_1_k141_439845	NA	NA	0	0	0	FALSE	not_sig	0.0150243	0.0581654	-6.41348	0	6.41348	FALSE	not_sig	0.0253699	0.107568	-6.41348	0	6.41348	FALSE	not_sig
YL_1_k141_453223	NA	NA	0	0	0	FALSE	not_sig	0.0150243	0.0581654	-6.46133	0	6.46133	FALSE	not_sig	0.0253699	0.107568	-6.46133	0	6.46133	FALSE	not_sig
YL_1_k141_355027	NA	NA	0	0	0	FALSE	not_sig	0.0150243	0.0581654	-5.58645	0	5.58645	FALSE	not_sig	0.0253699	0.107568	-5.58645	0	5.58645	FALSE	not_sig
YL_1_k141_172414	0.727603	0.878142	1.01882	2.5502	1.53138	FALSE	not_sig	0.727603	0.794215	0.555623	2.5502	1.99458	FALSE	not_sig	1	1	-0.463196	1.53138	1.99458	FALSE	not_sig
YL_1_k141_111955	NA	NA	0	0	0	FALSE	not_sig	0.0150243	0.0581654	-6.22778	0	6.22778	FALSE	not_sig	0.0253699	0.107568	-6.22778	0	6.22778	FALSE	not_sig
YL_2_k141_102793	0.222994	0.506256	1.04163	1.04163	0	FALSE	not_sig	0.597048	0.683811	-2.1045	1.04163	3.14613	FALSE	not_sig	0.179712	0.335674	-3.14613	0	3.14613	FALSE	not_sig
YL_2_k141_345187	NA	NA	0	0	0	FALSE	not_sig	0.0150243	0.0581654	-5.49768	0	5.49768	FALSE	not_sig	0.0253699	0.107568	-5.49768	0	5.49768	FALSE	not_sig
YL_2_k141_332113	NA	NA	0	0	0	FALSE	not_sig	0.0150243	0.0581654	-5.65788	0	5.65788	FALSE	not_sig	0.0253699	0.107568	-5.65788	0	5.65788	FALSE	not_sig
YL_2_k141_39317	NA	NA	0	0	0	FALSE	not_sig	0.0150243	0.0581654	-5.20328	0	5.20328	FALSE	not_sig	0.0253699	0.107568	-5.20328	0	5.20328	FALSE	not_sig
YL_2_k141_337756	NA	NA	0	0	0	FALSE	not_sig	0.0150243	0.0581654	-7.12263	0	7.12263	FALSE	not_sig	0.0253699	0.107568	-7.12263	0	7.12263	FALSE	not_sig
YL_3_k141_314769	NA	NA	0	0	0	FALSE	not_sig	0.0150243	0.0581654	-5.4419	0	5.4419	FALSE	not_sig	0.0253699	0.107568	-5.4419	0	5.4419	FALSE	not_sig
YL_3_k141_93890	0.486034	0.671494	-1.47234	1.07387	2.54621	FALSE	not_sig	0.892295	0.942994	-0.957472	1.07387	2.03134	FALSE	not_sig	0.79717	0.862245	0.514869	2.54621	2.03134	FALSE	not_sig
YL_3_k141_435711	NA	NA	0	0	0	FALSE	not_sig	0.0150243	0.0581654	-6.43745	0	6.43745	FALSE	not_sig	0.0253699	0.107568	-6.43745	0	6.43745	FALSE	not_sig
YL_3_k141_462450	0.222994	0.506256	1.53483	1.53483	0	FALSE	not_sig	0.597048	0.683811	-1.603	1.53483	3.13783	FALSE	not_sig	0.179712	0.335674	-3.13783	0	3.13783	FALSE	not_sig
YL_3_k141_135359	NA	NA	0	0	0	FALSE	not_sig	0.0150243	0.0581654	-7.57612	0	7.57612	FALSE	not_sig	0.0253699	0.107568	-7.57612	0	7.57612	FALSE	not_sig
YL_3_k141_506706	0.36131	0.5951	-0.62284	0	0.62284	FALSE	not_sig	0.048406	0.121015	-5.09062	0	5.09062	FALSE	not_sig	0.157939	0.335674	-4.46778	0.62284	5.09062	FALSE	not_sig
YL_3_k141_140025	NA	NA	0	0	0	FALSE	not_sig	0.0150243	0.0581654	-7.06302	0	7.06302	FALSE	not_sig	0.0253699	0.107568	-7.06302	0	7.06302	FALSE	not_sig
YL_3_k141_391647	0.892295	0.963988	-0.823038	0.37113	1.19417	FALSE	not_sig	0.352972	0.485576	-2.16223	0.37113	2.53336	FALSE	not_sig	0.607236	0.703464	-1.33919	1.19417	2.53336	FALSE	not_sig
YL_3_k141_326539	0.892295	0.963988	-0.263434	0.868205	1.13164	FALSE	not_sig	0.486034	0.585507	-1.73608	0.868205	2.60429	FALSE	not_sig	0.607236	0.703464	-1.47265	1.13164	2.60429	FALSE	not_sig
YL_3_k141_143874	0.222994	0.506256	1.60891	1.60891	0	FALSE	not_sig	0.915796	0.949562	-0.959583	1.60891	2.56849	FALSE	not_sig	0.179712	0.335674	-2.56849	0	2.56849	FALSE	not_sig
YL_4_k141_318975	NA	NA	0	0	0	FALSE	not_sig	0.0150243	0.0581654	-6.76696	0	6.76696	FALSE	not_sig	0.0253699	0.107568	-6.76696	0	6.76696	FALSE	not_sig
YL_4_k141_176057	0.352972	0.5951	-2.09481	0.3223	2.41711	FALSE	not_sig	0.892295	0.942994	-1.88369	0.3223	2.20599	FALSE	not_sig	0.79717	0.862245	0.211116	2.41711	2.20599	FALSE	not_sig
YL_5_k141_445533	NA	NA	0	0	0	FALSE	not_sig	0.0150243	0.0581654	-5.86545	0	5.86545	FALSE	not_sig	0.0253699	0.107568	-5.86545	0	5.86545	FALSE	not_sig
YL_5_k141_246393	NA	NA	0	0	0	FALSE	not_sig	0.0150243	0.0581654	-6.04434	0	6.04434	FALSE	not_sig	0.0253699	0.107568	-6.04434	0	6.04434	FALSE	not_sig
YL_5_k141_285374	NA	NA	0	0	0	FALSE	not_sig	0.0150243	0.0581654	-7.56177	0	7.56177	FALSE	not_sig	0.0253699	0.107568	-7.56177	0	7.56177	FALSE	not_sig
YL_5_k141_443134	NA	NA	0	0	0	FALSE	not_sig	0.0150243	0.0581654	-6.47143	0	6.47143	FALSE	not_sig	0.0253699	0.107568	-6.47143	0	6.47143	FALSE	not_sig
TB_1_k141_393933	0.597048	0.762189	0.0793639	2.07774	1.99838	FALSE	not_sig	0.104062	0.20162	2.07774	2.07774	0	FALSE	not_sig	0.423711	0.534683	1.99838	1.99838	0	FALSE	not_sig
TB_2_k141_610130	0.0150243	0.197012	-6.25256	0	6.25256	FALSE	not_sig	NA	NA	0	0	0	FALSE	not_sig	0.0253699	0.107568	6.25256	6.25256	0	FALSE	not_sig
TB_3_k141_309846	0.915796	0.963988	-0.624403	2.45558	3.07998	FALSE	not_sig	0.222994	0.337759	2.45558	2.45558	0	FALSE	not_sig	0.179712	0.335674	3.07998	3.07998	0	FALSE	not_sig
TB_3_k141_392274	0.169289	0.481741	-5.25004	1.42426	6.6743	FALSE	not_sig	0.465209	0.563339	1.42426	1.42426	0	FALSE	not_sig	0.0720057	0.203536	6.6743	6.6743	0	FALSE	not_sig
TB_3_k141_19174	0.597048	0.762189	-2.75097	1.6856	4.43657	FALSE	not_sig	0.222994	0.337759	1.6856	1.6856	0	FALSE	not_sig	0.179712	0.335674	4.43657	4.43657	0	FALSE	not_sig
TB_3_k141_136870	0.0150243	0.197012	-6.9838	0	6.9838	FALSE	not_sig	NA	NA	0	0	0	FALSE	not_sig	0.0253699	0.107568	6.9838	6.9838	0	FALSE	not_sig
TB_3_k141_10446	0.597048	0.762189	0.196394	2.42816	2.23177	FALSE	not_sig	0.104062	0.20162	2.42816	2.42816	0	FALSE	not_sig	0.423711	0.534683	2.23177	2.23177	0	FALSE	not_sig
TB_3_k141_205101	0.597048	0.762189	-0.818348	2.06242	2.88077	FALSE	not_sig	0.104062	0.20162	2.06242	2.06242	0	FALSE	not_sig	0.423711	0.534683	2.88077	2.88077	0	FALSE	not_sig
TB_4_k141_178382	0.13638	0.409141	-3.92958	0	3.92958	FALSE	not_sig	0.13638	0.243911	-2.36617	0	2.36617	FALSE	not_sig	0.724082	0.803693	1.56341	3.92958	2.36617	FALSE	not_sig
TB_4_k141_240830	0.169289	0.481741	-3.60952	0.734455	4.34398	FALSE	not_sig	0.465209	0.563339	0.734455	0.734455	0	FALSE	not_sig	0.0720057	0.203536	4.34398	4.34398	0	FALSE	not_sig
TB_5_k141_241142	0.597048	0.762189	0.555898	2.12662	1.57072	FALSE	not_sig	0.104062	0.20162	2.12662	2.12662	0	FALSE	not_sig	0.423711	0.534683	1.57072	1.57072	0	FALSE	not_sig
AK_1_k141_237459	0.104062	0.352469	3.62566	3.62566	0	FALSE	not_sig	0.104062	0.20162	3.62566	3.62566	0	FALSE	not_sig	NA	NA	0	0	0	FALSE	not_sig
AK_1_k141_115115	0.104062	0.352469	2.70245	2.70245	0	FALSE	not_sig	0.104062	0.20162	2.70245	2.70245	0	FALSE	not_sig	NA	NA	0	0	0	FALSE	not_sig
AK_1_k141_552118	0.104062	0.352469	3.38734	3.38734	0	FALSE	not_sig	0.104062	0.20162	3.38734	3.38734	0	FALSE	not_sig	NA	NA	0	0	0	FALSE	not_sig
AK_1_k141_631813	0.104062	0.352469	3.42701	3.42701	0	FALSE	not_sig	0.104062	0.20162	3.42701	3.42701	0	FALSE	not_sig	NA	NA	0	0	0	FALSE	not_sig
AK_1_k141_543541	0.104062	0.352469	3.48063	3.48063	0	FALSE	not_sig	0.104062	0.20162	3.48063	3.48063	0	FALSE	not_sig	NA	NA	0	0	0	FALSE	not_sig
AK_3_k141_442873	0.104062	0.352469	3.39166	3.39166	0	FALSE	not_sig	0.104062	0.20162	3.39166	3.39166	0	FALSE	not_sig	NA	NA	0	0	0	FALSE	not_sig
AK_3_k141_587487	0.56156	0.739358	1.52079	2.24011	0.719324	FALSE	not_sig	0.222994	0.337759	2.24011	2.24011	0	FALSE	not_sig	0.423711	0.534683	0.719324	0.719324	0	FALSE	not_sig
AK_3_k141_641714	0.727603	0.878142	1.06799	2.1802	1.11221	FALSE	not_sig	0.222994	0.337759	2.1802	2.1802	0	FALSE	not_sig	0.423711	0.534683	1.11221	1.11221	0	FALSE	not_sig
AK_3_k141_119882	0.222994	0.506256	2.28057	2.28057	0	FALSE	not_sig	0.56156	0.647954	1.41814	2.28057	0.862429	FALSE	not_sig	0.423711	0.534683	-0.862429	0	0.862429	FALSE	not_sig
AK_3_k141_347804	0.104062	0.352469	3.94818	3.94818	0	FALSE	not_sig	0.104062	0.20162	3.94818	3.94818	0	FALSE	not_sig	NA	NA	0	0	0	FALSE	not_sig
AK_3_k141_313086	0.907569	0.963988	0.192446	1.98783	1.79539	FALSE	not_sig	0.222994	0.337759	1.98783	1.98783	0	FALSE	not_sig	0.423711	0.534683	1.79539	1.79539	0	FALSE	not_sig
AK_3_k141_646837	0.56156	0.739358	1.36754	2.0021	0.634562	FALSE	not_sig	0.222994	0.337759	2.0021	2.0021	0	FALSE	not_sig	0.423711	0.534683	0.634562	0.634562	0	FALSE	not_sig
AK_4_k141_77861	0.104062	0.352469	5.45077	5.45077	0	FALSE	not_sig	0.104062	0.20162	5.45077	5.45077	0	FALSE	not_sig	NA	NA	0	0	0	FALSE	not_sig
AK_5_k141_84258	0.104062	0.352469	5.05955	5.05955	0	FALSE	not_sig	0.104062	0.20162	5.05955	5.05955	0	FALSE	not_sig	NA	NA	0	0	0	FALSE	not_sig
AK_5_k141_167620	0.222994	0.506256	2.69166	2.69166	0	FALSE	not_sig	0.727603	0.794215	1.6404	2.69166	1.05125	FALSE	not_sig	0.423711	0.534683	-1.05125	0	1.05125	FALSE	not_sig
AK_6_k141_576068	0.104062	0.352469	3.78009	3.78009	0	FALSE	not_sig	0.104062	0.20162	3.78009	3.78009	0	FALSE	not_sig	NA	NA	0	0	0	FALSE	not_sig
AK_6_k141_164937	0.104062	0.352469	3.84622	3.84622	0	FALSE	not_sig	0.104062	0.20162	3.84622	3.84622	0	FALSE	not_sig	NA	NA	0	0	0	FALSE	not_sig
AK_6_k141_402658	0.104062	0.352469	3.58935	3.58935	0	FALSE	not_sig	0.104062	0.20162	3.58935	3.58935	0	FALSE	not_sig	NA	NA	0	0	0	FALSE	not_sig
AK_6_k141_436847	0.104062	0.352469	3.25869	3.25869	0	FALSE	not_sig	0.104062	0.20162	3.25869	3.25869	0	FALSE	not_sig	NA	NA	0	0	0	FALSE	not_sig
AK_6_k141_40073	0.104062	0.352469	4.97125	4.97125	0	FALSE	not_sig	0.104062	0.20162	4.97125	4.97125	0	FALSE	not_sig	NA	NA	0	0	0	FALSE	not_sig
AK_6_k141_218315	1	1	0.754797	1.70896	0.954161	FALSE	not_sig	1	1	0.77044	1.70896	0.938517	FALSE	not_sig	1	1	0.0156434	0.954161	0.938517	FALSE	not_sig
AK_6_k141_486115	0.104062	0.352469	4.51013	4.51013	0	FALSE	not_sig	0.104062	0.20162	4.51013	4.51013	0	FALSE	not_sig	NA	NA	0	0	0	FALSE	not_sig
AK_6_k141_531078	0.56156	0.739358	2.68218	3.22237	0.540194	FALSE	not_sig	0.222994	0.337759	3.22237	3.22237	0	FALSE	not_sig	0.423711	0.534683	0.540194	0.540194	0	FALSE	not_sig
YL_1_k141_26026	NA	NA	0	0	0	FALSE	not_sig	0.048406	0.121015	-4.35603	0	4.35603	FALSE	not_sig	0.0720057	0.203536	-4.35603	0	4.35603	FALSE	not_sig
YL_1_k141_150813	NA	NA	0	0	0	FALSE	not_sig	0.048406	0.121015	-4.02702	0	4.02702	FALSE	not_sig	0.0720057	0.203536	-4.02702	0	4.02702	FALSE	not_sig
YL_1_k141_463865	0.222994	0.506256	1.80813	1.80813	0	FALSE	not_sig	0.907569	0.949562	-0.0795498	1.80813	1.88768	FALSE	not_sig	0.423711	0.534683	-1.88768	0	1.88768	FALSE	not_sig
YL_1_k141_293732	NA	NA	0	0	0	FALSE	not_sig	0.048406	0.121015	-5.93679	0	5.93679	FALSE	not_sig	0.0720057	0.203536	-5.93679	0	5.93679	FALSE	not_sig
YL_1_k141_322380	0.36131	0.5951	-1.39662	0	1.39662	FALSE	not_sig	0.13638	0.243911	-3.38181	0	3.38181	FALSE	not_sig	0.607236	0.703464	-1.98519	1.39662	3.38181	FALSE	not_sig
YL_1_k141_48866	NA	NA	0	0	0	FALSE	not_sig	0.048406	0.121015	-4.7623	0	4.7623	FALSE	not_sig	0.0720057	0.203536	-4.7623	0	4.7623	FALSE	not_sig
YL_2_k141_269854	NA	NA	0	0	0	FALSE	not_sig	0.048406	0.121015	-3.83862	0	3.83862	FALSE	not_sig	0.0720057	0.203536	-3.83862	0	3.83862	FALSE	not_sig
YL_2_k141_90639	NA	NA	0	0	0	FALSE	not_sig	0.048406	0.121015	-4.86499	0	4.86499	FALSE	not_sig	0.0720057	0.203536	-4.86499	0	4.86499	FALSE	not_sig
YL_3_k141_92698	0.465209	0.646979	1.05441	1.05441	0	FALSE	not_sig	0.486034	0.585507	-1.89006	1.05441	2.94448	FALSE	not_sig	0.179712	0.335674	-2.94448	0	2.94448	FALSE	not_sig
YL_3_k141_4967	NA	NA	0	0	0	FALSE	not_sig	0.048406	0.121015	-5.06504	0	5.06504	FALSE	not_sig	0.0720057	0.203536	-5.06504	0	5.06504	FALSE	not_sig
YL_3_k141_283238	NA	NA	0	0	0	FALSE	not_sig	0.048406	0.121015	-4.02518	0	4.02518	FALSE	not_sig	0.0720057	0.203536	-4.02518	0	4.02518	FALSE	not_sig
YL_3_k141_244218	NA	NA	0	0	0	FALSE	not_sig	0.048406	0.121015	-4.15024	0	4.15024	FALSE	not_sig	0.0720057	0.203536	-4.15024	0	4.15024	FALSE	not_sig
YL_3_k141_377574	NA	NA	0	0	0	FALSE	not_sig	0.048406	0.121015	-3.9353	0	3.9353	FALSE	not_sig	0.0720057	0.203536	-3.9353	0	3.9353	FALSE	not_sig
YL_4_k141_366913	NA	NA	0	0	0	FALSE	not_sig	0.048406	0.121015	-3.93189	0	3.93189	FALSE	not_sig	0.0720057	0.203536	-3.93189	0	3.93189	FALSE	not_sig
YL_4_k141_303900	NA	NA	0	0	0	FALSE	not_sig	0.048406	0.121015	-4.49105	0	4.49105	FALSE	not_sig	0.0720057	0.203536	-4.49105	0	4.49105	FALSE	not_sig
YL_5_k141_259277	0.13638	0.409141	-1.17608	0	1.17608	FALSE	not_sig	0.36131	0.485576	-2.05262	0	2.05262	FALSE	not_sig	0.79717	0.862245	-0.876535	1.17608	2.05262	FALSE	not_sig
YL_5_k141_402455	NA	NA	0	0	0	FALSE	not_sig	0.048406	0.121015	-4.95031	0	4.95031	FALSE	not_sig	0.0720057	0.203536	-4.95031	0	4.95031	FALSE	not_sig
YL_5_k141_336172	NA	NA	0	0	0	FALSE	not_sig	0.048406	0.121015	-4.10961	0	4.10961	FALSE	not_sig	0.0720057	0.203536	-4.10961	0	4.10961	FALSE	not_sig
TB_1_k141_594031	0.048406	0.257348	-5.63333	0	5.63333	FALSE	not_sig	NA	NA	0	0	0	FALSE	not_sig	0.0720057	0.203536	5.63333	5.63333	0	FALSE	not_sig
TB_1_k141_379048	0.486034	0.671494	-1.54272	1.7538	3.29652	FALSE	not_sig	0.465209	0.563339	1.7538	1.7538	0	FALSE	not_sig	0.179712	0.335674	3.29652	3.29652	0	FALSE	not_sig
TB_1_k141_217557	0.892295	0.963988	-1.5897	0.867952	2.45765	FALSE	not_sig	1	1	0.115862	0.867952	0.752091	FALSE	not_sig	1	1	1.70556	2.45765	0.752091	FALSE	not_sig
TB_1_k141_416275	0.048406	0.257348	-5.98282	0	5.98282	FALSE	not_sig	NA	NA	0	0	0	FALSE	not_sig	0.0720057	0.203536	5.98282	5.98282	0	FALSE	not_sig
TB_1_k141_458185	0.352972	0.5951	-2.49391	1.43546	3.92937	FALSE	not_sig	0.465209	0.563339	1.43546	1.43546	0	FALSE	not_sig	0.179712	0.335674	3.92937	3.92937	0	FALSE	not_sig
TB_1_k141_334433	0.352972	0.5951	-3.15518	0.567537	3.72271	FALSE	not_sig	0.465209	0.563339	0.567537	0.567537	0	FALSE	not_sig	0.179712	0.335674	3.72271	3.72271	0	FALSE	not_sig
TB_1_k141_514594	0.13638	0.409141	-4.32222	0	4.32222	FALSE	not_sig	0.36131	0.485576	-1.19982	0	1.19982	FALSE	not_sig	0.440686	0.541597	3.12241	4.32222	1.19982	FALSE	not_sig
TB_1_k141_394333	0.048406	0.257348	-4.94926	0	4.94926	FALSE	not_sig	NA	NA	0	0	0	FALSE	not_sig	0.0720057	0.203536	4.94926	4.94926	0	FALSE	not_sig
TB_1_k141_178094	0.048406	0.257348	-4.86433	0	4.86433	FALSE	not_sig	NA	NA	0	0	0	FALSE	not_sig	0.0720057	0.203536	4.86433	4.86433	0	FALSE	not_sig
TB_2_k141_195361	0.892295	0.963988	-2.24352	0.731155	2.97467	FALSE	not_sig	0.892295	0.942994	-0.793962	0.731155	1.52512	FALSE	not_sig	1	1	1.44956	2.97467	1.52512	FALSE	not_sig
TB_2_k141_494936	0.352972	0.5951	-3.03249	0.22001	3.2525	FALSE	not_sig	0.465209	0.563339	0.22001	0.22001	0	FALSE	not_sig	0.179712	0.335674	3.2525	3.2525	0	FALSE	not_sig
TB_2_k141_636844	0.048406	0.257348	-4.35204	0	4.35204	FALSE	not_sig	NA	NA	0	0	0	FALSE	not_sig	0.0720057	0.203536	4.35204	4.35204	0	FALSE	not_sig
TB_2_k141_286689	0.352972	0.5951	-4.77115	0.553232	5.32438	FALSE	not_sig	0.465209	0.563339	0.553232	0.553232	0	FALSE	not_sig	0.179712	0.335674	5.32438	5.32438	0	FALSE	not_sig
TB_2_k141_116994	0.907569	0.963988	-1.84631	1.1635	3.00982	FALSE	not_sig	0.222994	0.337759	1.1635	1.1635	0	FALSE	not_sig	0.423711	0.534683	3.00982	3.00982	0	FALSE	not_sig
TB_3_k141_206878	0.907569	0.963988	-1.4612	0.930506	2.39171	FALSE	not_sig	0.222994	0.337759	0.930506	0.930506	0	FALSE	not_sig	0.423711	0.534683	2.39171	2.39171	0	FALSE	not_sig
TB_3_k141_632894	0.048406	0.257348	-6.05042	0	6.05042	FALSE	not_sig	NA	NA	0	0	0	FALSE	not_sig	0.0720057	0.203536	6.05042	6.05042	0	FALSE	not_sig
AK_1_k141_345186	0.222994	0.506256	2.24629	2.24629	0	FALSE	not_sig	0.222994	0.337759	2.24629	2.24629	0	FALSE	not_sig	NA	NA	0	0	0	FALSE	not_sig
AK_1_k141_636485	0.222994	0.506256	2.29499	2.29499	0	FALSE	not_sig	0.222994	0.337759	2.29499	2.29499	0	FALSE	not_sig	NA	NA	0	0	0	FALSE	not_sig
AK_1_k141_437029	0.222994	0.506256	3.66915	3.66915	0	FALSE	not_sig	0.222994	0.337759	3.66915	3.66915	0	FALSE	not_sig	NA	NA	0	0	0	FALSE	not_sig
AK_1_k141_292258	0.222994	0.506256	2.36737	2.36737	0	FALSE	not_sig	0.222994	0.337759	2.36737	2.36737	0	FALSE	not_sig	NA	NA	0	0	0	FALSE	not_sig
AK_1_k141_310850	0.222994	0.506256	2.44553	2.44553	0	FALSE	not_sig	0.222994	0.337759	2.44553	2.44553	0	FALSE	not_sig	NA	NA	0	0	0	FALSE	not_sig
AK_1_k141_42422	0.222994	0.506256	2.35078	2.35078	0	FALSE	not_sig	0.222994	0.337759	2.35078	2.35078	0	FALSE	not_sig	NA	NA	0	0	0	FALSE	not_sig
AK_1_k141_652298	0.465209	0.646979	1.71484	1.71484	0	FALSE	not_sig	1	1	0.602789	1.71484	1.11205	FALSE	not_sig	0.423711	0.534683	-1.11205	0	1.11205	FALSE	not_sig
AK_3_k141_405632	0.222994	0.506256	2.2298	2.2298	0	FALSE	not_sig	0.222994	0.337759	2.2298	2.2298	0	FALSE	not_sig	NA	NA	0	0	0	FALSE	not_sig
AK_3_k141_231362	0.222994	0.506256	2.46714	2.46714	0	FALSE	not_sig	0.222994	0.337759	2.46714	2.46714	0	FALSE	not_sig	NA	NA	0	0	0	FALSE	not_sig
AK_3_k141_75426	0.222994	0.506256	2.58441	2.58441	0	FALSE	not_sig	0.222994	0.337759	2.58441	2.58441	0	FALSE	not_sig	NA	NA	0	0	0	FALSE	not_sig
AK_3_k141_216604	0.222994	0.506256	2.02757	2.02757	0	FALSE	not_sig	0.222994	0.337759	2.02757	2.02757	0	FALSE	not_sig	NA	NA	0	0	0	FALSE	not_sig
AK_3_k141_478998	0.222994	0.506256	1.64536	1.64536	0	FALSE	not_sig	0.222994	0.337759	1.64536	1.64536	0	FALSE	not_sig	NA	NA	0	0	0	FALSE	not_sig
AK_3_k141_535378	0.465209	0.646979	1.38923	1.38923	0	FALSE	not_sig	1	1	0.348713	1.38923	1.04052	FALSE	not_sig	0.423711	0.534683	-1.04052	0	1.04052	FALSE	not_sig
AK_3_k141_396681	0.222994	0.506256	3.05141	3.05141	0	FALSE	not_sig	0.222994	0.337759	3.05141	3.05141	0	FALSE	not_sig	NA	NA	0	0	0	FALSE	not_sig
AK_3_k141_327839	0.222994	0.506256	2.17716	2.17716	0	FALSE	not_sig	0.222994	0.337759	2.17716	2.17716	0	FALSE	not_sig	NA	NA	0	0	0	FALSE	not_sig
AK_3_k141_520922	0.222994	0.506256	1.87802	1.87802	0	FALSE	not_sig	0.222994	0.337759	1.87802	1.87802	0	FALSE	not_sig	NA	NA	0	0	0	FALSE	not_sig
AK_3_k141_399196	0.892295	0.963988	-0.24449	1.0455	1.28999	FALSE	not_sig	0.465209	0.563339	1.0455	1.0455	0	FALSE	not_sig	0.423711	0.534683	1.28999	1.28999	0	FALSE	not_sig
AK_3_k141_207021	0.222994	0.506256	3.01061	3.01061	0	FALSE	not_sig	0.222994	0.337759	3.01061	3.01061	0	FALSE	not_sig	NA	NA	0	0	0	FALSE	not_sig
AK_3_k141_190479	0.465209	0.646979	1.43144	1.43144	0	FALSE	not_sig	1	1	0.758775	1.43144	0.672668	FALSE	not_sig	0.423711	0.534683	-0.672668	0	0.672668	FALSE	not_sig
AK_4_k141_61500	0.222994	0.506256	3.93976	3.93976	0	FALSE	not_sig	0.222994	0.337759	3.93976	3.93976	0	FALSE	not_sig	NA	NA	0	0	0	FALSE	not_sig
AK_5_k141_18342	0.222994	0.506256	3.34873	3.34873	0	FALSE	not_sig	0.222994	0.337759	3.34873	3.34873	0	FALSE	not_sig	NA	NA	0	0	0	FALSE	not_sig
AK_5_k141_125119	0.222994	0.506256	2.72351	2.72351	0	FALSE	not_sig	0.222994	0.337759	2.72351	2.72351	0	FALSE	not_sig	NA	NA	0	0	0	FALSE	not_sig
AK_5_k141_21144	0.222994	0.506256	3.05029	3.05029	0	FALSE	not_sig	0.222994	0.337759	3.05029	3.05029	0	FALSE	not_sig	NA	NA	0	0	0	FALSE	not_sig
AK_5_k141_177730	0.465209	0.646979	1.93482	1.93482	0	FALSE	not_sig	1	1	0.685024	1.93482	1.2498	FALSE	not_sig	0.423711	0.534683	-1.2498	0	1.2498	FALSE	not_sig
AK_6_k141_403814	0.222994	0.506256	2.62474	2.62474	0	FALSE	not_sig	0.222994	0.337759	2.62474	2.62474	0	FALSE	not_sig	NA	NA	0	0	0	FALSE	not_sig
AK_6_k141_317052	0.222994	0.506256	2.77756	2.77756	0	FALSE	not_sig	0.222994	0.337759	2.77756	2.77756	0	FALSE	not_sig	NA	NA	0	0	0	FALSE	not_sig
AK_6_k141_82951	0.222994	0.506256	2.47151	2.47151	0	FALSE	not_sig	0.222994	0.337759	2.47151	2.47151	0	FALSE	not_sig	NA	NA	0	0	0	FALSE	not_sig
AK_6_k141_469407	0.222994	0.506256	3.7107	3.7107	0	FALSE	not_sig	0.222994	0.337759	3.7107	3.7107	0	FALSE	not_sig	NA	NA	0	0	0	FALSE	not_sig
YL_1_k141_40963	0.465209	0.646979	0.791204	0.791204	0	FALSE	not_sig	0.892295	0.942994	-1.01736	0.791204	1.80856	FALSE	not_sig	0.423711	0.534683	-1.80856	0	1.80856	FALSE	not_sig
YL_1_k141_35607	0.465209	0.646979	0.712058	0.712058	0	FALSE	not_sig	0.892295	0.942994	-2.29343	0.712058	3.00548	FALSE	not_sig	0.423711	0.534683	-3.00548	0	3.00548	FALSE	not_sig
YL_1_k141_459675	NA	NA	0	0	0	FALSE	not_sig	0.13638	0.243911	-3.64192	0	3.64192	FALSE	not_sig	0.179712	0.335674	-3.64192	0	3.64192	FALSE	not_sig
YL_2_k141_71119	NA	NA	0	0	0	FALSE	not_sig	0.13638	0.243911	-3.19545	0	3.19545	FALSE	not_sig	0.179712	0.335674	-3.19545	0	3.19545	FALSE	not_sig
YL_2_k141_283138	0.465209	0.646979	0.890204	0.890204	0	FALSE	not_sig	0.892295	0.942994	-0.905716	0.890204	1.79592	FALSE	not_sig	0.423711	0.534683	-1.79592	0	1.79592	FALSE	not_sig
YL_3_k141_385046	NA	NA	0	0	0	FALSE	not_sig	0.13638	0.243911	-3.42684	0	3.42684	FALSE	not_sig	0.179712	0.335674	-3.42684	0	3.42684	FALSE	not_sig
YL_3_k141_387132	NA	NA	0	0	0	FALSE	not_sig	0.13638	0.243911	-2.57291	0	2.57291	FALSE	not_sig	0.179712	0.335674	-2.57291	0	2.57291	FALSE	not_sig
YL_3_k141_296231	NA	NA	0	0	0	FALSE	not_sig	0.13638	0.243911	-3.3307	0	3.3307	FALSE	not_sig	0.179712	0.335674	-3.3307	0	3.3307	FALSE	not_sig
YL_3_k141_429017	NA	NA	0	0	0	FALSE	not_sig	0.13638	0.243911	-3.27353	0	3.27353	FALSE	not_sig	0.179712	0.335674	-3.27353	0	3.27353	FALSE	not_sig
YL_3_k141_405291	0.465209	0.646979	0.979	0.979	0	FALSE	not_sig	0.892295	0.942994	-0.948101	0.979	1.9271	FALSE	not_sig	0.423711	0.534683	-1.9271	0	1.9271	FALSE	not_sig
YL_4_k141_63992	NA	NA	0	0	0	FALSE	not_sig	0.13638	0.243911	-3.36802	0	3.36802	FALSE	not_sig	0.179712	0.335674	-3.36802	0	3.36802	FALSE	not_sig
YL_4_k141_138339	0.465209	0.646979	1.15042	1.15042	0	FALSE	not_sig	0.892295	0.942994	-1.07854	1.15042	2.22896	FALSE	not_sig	0.423711	0.534683	-2.22896	0	2.22896	FALSE	not_sig
TB_1_k141_594210	0.892295	0.963988	-1.2318	1.05321	2.28501	FALSE	not_sig	0.465209	0.563339	1.05321	1.05321	0	FALSE	not_sig	0.423711	0.534683	2.28501	2.28501	0	FALSE	not_sig
TB_1_k141_398394	0.36131	0.5951	-2.34673	0	2.34673	FALSE	not_sig	0.36131	0.485576	-1.08708	0	1.08708	FALSE	not_sig	1	1	1.25965	2.34673	1.08708	FALSE	not_sig
TB_1_k141_435873	0.13638	0.409141	-3.51384	0	3.51384	FALSE	not_sig	NA	NA	0	0	0	FALSE	not_sig	0.179712	0.335674	3.51384	3.51384	0	FALSE	not_sig
TB_1_k141_81699	0.13638	0.409141	-3.93427	0	3.93427	FALSE	not_sig	NA	NA	0	0	0	FALSE	not_sig	0.179712	0.335674	3.93427	3.93427	0	FALSE	not_sig
TB_2_k141_27826	0.892295	0.963988	-2.28683	0.237365	2.52419	FALSE	not_sig	0.465209	0.563339	0.237365	0.237365	0	FALSE	not_sig	0.423711	0.534683	2.52419	2.52419	0	FALSE	not_sig
TB_2_k141_294464	0.13638	0.409141	-2.9636	0	2.9636	FALSE	not_sig	NA	NA	0	0	0	FALSE	not_sig	0.179712	0.335674	2.9636	2.9636	0	FALSE	not_sig
TB_2_k141_31AK_45	0.13638	0.409141	-3.30846	0	3.30846	FALSE	not_sig	NA	NA	0	0	0	FALSE	not_sig	0.179712	0.335674	3.30846	3.30846	0	FALSE	not_sig
TB_3_k141_521320	0.892295	0.963988	-0.883727	1.62737	2.51109	FALSE	not_sig	0.465209	0.563339	1.62737	1.62737	0	FALSE	not_sig	0.423711	0.534683	2.51109	2.51109	0	FALSE	not_sig
TB_3_k141_7983	0.13638	0.409141	-3.84893	0	3.84893	FALSE	not_sig	NA	NA	0	0	0	FALSE	not_sig	0.179712	0.335674	3.84893	3.84893	0	FALSE	not_sig
TB_4_k141_116838	0.892295	0.963988	-0.940802	1.06967	2.01047	FALSE	not_sig	0.465209	0.563339	1.06967	1.06967	0	FALSE	not_sig	0.423711	0.534683	2.01047	2.01047	0	FALSE	not_sig
TB_4_k141_25489	0.13638	0.409141	-3.34625	0	3.34625	FALSE	not_sig	NA	NA	0	0	0	FALSE	not_sig	0.179712	0.335674	3.34625	3.34625	0	FALSE	not_sig
TB_5_k141_6055	0.892295	0.963988	-2.24232	0.24157	2.48389	FALSE	not_sig	0.465209	0.563339	0.24157	0.24157	0	FALSE	not_sig	0.423711	0.534683	2.48389	2.48389	0	FALSE	not_sig
AK_1_k141_257530	0.465209	0.646979	1.39317	1.39317	0	FALSE	not_sig	0.465209	0.563339	1.39317	1.39317	0	FALSE	not_sig	NA	NA	0	0	0	FALSE	not_sig
AK_1_k141_554833	0.465209	0.646979	1.3957	1.3957	0	FALSE	not_sig	0.465209	0.563339	1.3957	1.3957	0	FALSE	not_sig	NA	NA	0	0	0	FALSE	not_sig
AK_1_k141_10168	0.465209	0.646979	1.3285	1.3285	0	FALSE	not_sig	0.465209	0.563339	1.3285	1.3285	0	FALSE	not_sig	NA	NA	0	0	0	FALSE	not_sig
AK_1_k141_18125	0.465209	0.646979	1.7778	1.7778	0	FALSE	not_sig	0.465209	0.563339	1.7778	1.7778	0	FALSE	not_sig	NA	NA	0	0	0	FALSE	not_sig
064_k141_3398	0.465209	0.646979	2.0005	2.0005	0	FALSE	not_sig	0.465209	0.563339	2.0005	2.0005	0	FALSE	not_sig	NA	NA	0	0	0	FALSE	not_sig
AK_3_k141_321613	0.465209	0.646979	1.21897	1.21897	0	FALSE	not_sig	0.465209	0.563339	1.21897	1.21897	0	FALSE	not_sig	NA	NA	0	0	0	FALSE	not_sig
AK_3_k141_413712	0.465209	0.646979	0.958742	0.958742	0	FALSE	not_sig	0.465209	0.563339	0.958742	0.958742	0	FALSE	not_sig	NA	NA	0	0	0	FALSE	not_sig
AK_3_k141_362810	0.465209	0.646979	1.23703	1.23703	0	FALSE	not_sig	0.465209	0.563339	1.23703	1.23703	0	FALSE	not_sig	NA	NA	0	0	0	FALSE	not_sig
AK_3_k141_241507	0.465209	0.646979	1.28756	1.28756	0	FALSE	not_sig	0.465209	0.563339	1.28756	1.28756	0	FALSE	not_sig	NA	NA	0	0	0	FALSE	not_sig
AK_3_k141_540297	0.465209	0.646979	1.17197	1.17197	0	FALSE	not_sig	0.465209	0.563339	1.17197	1.17197	0	FALSE	not_sig	NA	NA	0	0	0	FALSE	not_sig
AK_5_k141_76316	0.465209	0.646979	1.68561	1.68561	0	FALSE	not_sig	0.465209	0.563339	1.68561	1.68561	0	FALSE	not_sig	NA	NA	0	0	0	FALSE	not_sig
AK_5_k141_95122	0.465209	0.646979	1.77882	1.77882	0	FALSE	not_sig	0.465209	0.563339	1.77882	1.77882	0	FALSE	not_sig	NA	NA	0	0	0	FALSE	not_sig
AK_6_k141_534225	0.465209	0.646979	1.88977	1.88977	0	FALSE	not_sig	0.465209	0.563339	1.88977	1.88977	0	FALSE	not_sig	NA	NA	0	0	0	FALSE	not_sig
AK_6_k141_242229	0.465209	0.646979	1.3825	1.3825	0	FALSE	not_sig	0.465209	0.563339	1.3825	1.3825	0	FALSE	not_sig	NA	NA	0	0	0	FALSE	not_sig
AK_6_k141_189336	0.465209	0.646979	1.78378	1.78378	0	FALSE	not_sig	0.465209	0.563339	1.78378	1.78378	0	FALSE	not_sig	NA	NA	0	0	0	FALSE	not_sig
YL_1_k141_165301	NA	NA	0	0	0	FALSE	not_sig	0.36131	0.485576	-1.70641	0	1.70641	FALSE	not_sig	0.423711	0.534683	-1.70641	0	1.70641	FALSE	not_sig
YL_1_k141_82667	NA	NA	0	0	0	FALSE	not_sig	0.36131	0.485576	-1.76339	0	1.76339	FALSE	not_sig	0.423711	0.534683	-1.76339	0	1.76339	FALSE	not_sig
YL_1_k141_46015	NA	NA	0	0	0	FALSE	not_sig	0.36131	0.485576	-1.91132	0	1.91132	FALSE	not_sig	0.423711	0.534683	-1.91132	0	1.91132	FALSE	not_sig
YL_4_k141_468750	NA	NA	0	0	0	FALSE	not_sig	0.36131	0.485576	-2.33017	0	2.33017	FALSE	not_sig	0.423711	0.534683	-2.33017	0	2.33017	FALSE	not_sig
YL_5_k141_376343	NA	NA	0	0	0	FALSE	not_sig	0.36131	0.485576	-1.73606	0	1.73606	FALSE	not_sig	0.423711	0.534683	-1.73606	0	1.73606	FALSE	not_sig
YL_5_k141_429633	NA	NA	0	0	0	FALSE	not_sig	0.36131	0.485576	-1.67234	0	1.67234	FALSE	not_sig	0.423711	0.534683	-1.67234	0	1.67234	FALSE	not_sig
YL_5_k141_184389	NA	NA	0	0	0	FALSE	not_sig	0.36131	0.485576	-1.93858	0	1.93858	FALSE	not_sig	0.423711	0.534683	-1.93858	0	1.93858	FALSE	not_sig
YL_5_k141_245539	NA	NA	0	0	0	FALSE	not_sig	0.36131	0.485576	-1.75198	0	1.75198	FALSE	not_sig	0.423711	0.534683	-1.75198	0	1.75198	FALSE	not_sig
TB_1_k141_37651	0.36131	0.5951	-2.54869	0	2.54869	FALSE	not_sig	NA	NA	0	0	0	FALSE	not_sig	0.423711	0.534683	2.54869	2.54869	0	FALSE	not_sig
TB_1_k141_43551	0.36131	0.5951	-2.17025	0	2.17025	FALSE	not_sig	NA	NA	0	0	0	FALSE	not_sig	0.423711	0.534683	2.17025	2.17025	0	FALSE	not_sig
TB_1_k141_458094	0.36131	0.5951	-2.11282	0	2.11282	FALSE	not_sig	NA	NA	0	0	0	FALSE	not_sig	0.423711	0.534683	2.11282	2.11282	0	FALSE	not_sig
TB_1_k141_677154	0.36131	0.5951	-2.43871	0	2.43871	FALSE	not_sig	NA	NA	0	0	0	FALSE	not_sig	0.423711	0.534683	2.43871	2.43871	0	FALSE	not_sig
TB_1_k141_407850	0.36131	0.5951	-2.01619	0	2.01619	FALSE	not_sig	NA	NA	0	0	0	FALSE	not_sig	0.423711	0.534683	2.01619	2.01619	0	FALSE	not_sig
TB_2_k141_272517	0.36131	0.5951	-2.40063	0	2.40063	FALSE	not_sig	NA	NA	0	0	0	FALSE	not_sig	0.423711	0.534683	2.40063	2.40063	0	FALSE	not_sig
TB_2_k141_136288	0.36131	0.5951	-2.48472	0	2.48472	FALSE	not_sig	NA	NA	0	0	0	FALSE	not_sig	0.423711	0.534683	2.48472	2.48472	0	FALSE	not_sig
TB_2_k141_262195	0.36131	0.5951	-2.86149	0	2.86149	FALSE	not_sig	NA	NA	0	0	0	FALSE	not_sig	0.423711	0.534683	2.86149	2.86149	0	FALSE	not_sig
TB_2_k141_562610	0.36131	0.5951	-2.06809	0	2.06809	FALSE	not_sig	NA	NA	0	0	0	FALSE	not_sig	0.423711	0.534683	2.06809	2.06809	0	FALSE	not_sig
TB_2_k141_597481	0.36131	0.5951	-2.00597	0	2.00597	FALSE	not_sig	NA	NA	0	0	0	FALSE	not_sig	0.423711	0.534683	2.00597	2.00597	0	FALSE	not_sig
TB_2_k141_491874	0.36131	0.5951	-2.92224	0	2.92224	FALSE	not_sig	NA	NA	0	0	0	FALSE	not_sig	0.423711	0.534683	2.92224	2.92224	0	FALSE	not_sig
TB_3_k141_601116	0.36131	0.5951	-2.01285	0	2.01285	FALSE	not_sig	NA	NA	0	0	0	FALSE	not_sig	0.423711	0.534683	2.01285	2.01285	0	FALSE	not_sig
TB_3_k141_603446	0.36131	0.5951	-1.98694	0	1.98694	FALSE	not_sig	NA	NA	0	0	0	FALSE	not_sig	0.423711	0.534683	1.98694	1.98694	0	FALSE	not_sig
TB_3_k141_167926	0.36131	0.5951	-2.3624	0	2.3624	FALSE	not_sig	NA	NA	0	0	0	FALSE	not_sig	0.423711	0.534683	2.3624	2.3624	0	FALSE	not_sig
TB_4_k141_348620	0.36131	0.5951	-2.13162	0	2.13162	FALSE	not_sig	NA	NA	0	0	0	FALSE	not_sig	0.423711	0.534683	2.13162	2.13162	0	FALSE	not_sig
TB_4_k141_83414	0.36131	0.5951	-2.08726	0	2.08726	FALSE	not_sig	NA	NA	0	0	0	FALSE	not_sig	0.423711	0.534683	2.08726	2.08726	0	FALSE	not_sig
TB_5_k141_289370	0.36131	0.5951	-1.5837	0	1.5837	FALSE	not_sig	NA	NA	0	0	0	FALSE	not_sig	0.423711	0.534683	1.5837	1.5837	0	FALSE	not_sig
TB_5_k141_118988	0.36131	0.5951	-1.5562	0	1.5562	FALSE	not_sig	NA	NA	0	0	0	FALSE	not_sig	0.423711	0.534683	1.5562	1.5562	0	FALSE	not_sig
