# Supplementary material for: Metatranscriptomics reveals the horse gut RNA virome and a viral sharing network with human and domestic animals
Source: Front Vet Sci. 2026 Mar 3;13:1755551. doi: 10.3389/fvets.2026.1755551 (PMC12991997; doi:10.3389/fvets.2026.1755551)
Supplement: Supplementary file 10 [file Table_7.xlsx]

## Sheet: Sheet1
Table S8 Data sets for human, cows and sheep.
Sample ID	BioProject	Animal	Segment	Research content	author	DOI
Sheep	PRJNA517369	SRR8580847	Rumen	Metatranscriptomics of the Hu sheep rumen microbiome reveals novel cellulases	Bo He et al	https://doi.org/10.1186/s13068-019-1498-4
		SRR8580848	Rumen	Metatranscriptomics of the Hu sheep rumen microbiome reveals novel cellulases	Bo He et al	https://doi.org/10.1186/s13068-019-1498-4
		SRR8580849	Rumen	Metatranscriptomics of the Hu sheep rumen microbiome reveals novel cellulases	Bo He et al	https://doi.org/10.1186/s13068-019-1498-4
		SRR8580846	Rumen	Metatranscriptomics of the Hu sheep rumen microbiome reveals novel cellulases	Bo He et al	https://doi.org/10.1186/s13068-019-1498-4
		SRR8580850	Rumen	Metatranscriptomics of the Hu sheep rumen microbiome reveals novel cellulases	Bo He et al	https://doi.org/10.1186/s13068-019-1498-4
		SRR8580851	Rumen	Metatranscriptomics of the Hu sheep rumen microbiome reveals novel cellulases	Bo He et al	https://doi.org/10.1186/s13068-019-1498-4
Cow	PRJNA597489	SRR15110266	Rumen	Integrated meta-omics reveals new ruminal microbial features associated with feed efficiency in dairy cattle	Xue et al	https://doi.org/10.1186/s40168-022-01228-9
		SRR15110267	Rumen	Integrated meta-omics reveals new ruminal microbial features associated with feed efficiency in dairy cattle	Xue et al	https://doi.org/10.1186/s40168-022-01228-9
		SRR15110268	Rumen	Integrated meta-omics reveals new ruminal microbial features associated with feed efficiency in dairy cattle	Xue et al	https://doi.org/10.1186/s40168-022-01228-9
		SRR15110269	Rumen	Integrated meta-omics reveals new ruminal microbial features associated with feed efficiency in dairy cattle	Xue et al	https://doi.org/10.1186/s40168-022-01228-9
		SRR15110270	Rumen	Integrated meta-omics reveals new ruminal microbial features associated with feed efficiency in dairy cattle	Xue et al	https://doi.org/10.1186/s40168-022-01228-9
		SRR15110271	Rumen	Integrated meta-omics reveals new ruminal microbial features associated with feed efficiency in dairy cattle	Xue et al	https://doi.org/10.1186/s40168-022-01228-9
		SRR15110272	Rumen	Integrated meta-omics reveals new ruminal microbial features associated with feed efficiency in dairy cattle	Xue et al	https://doi.org/10.1186/s40168-022-01228-9
		SRR15110273	Rumen	Integrated meta-omics reveals new ruminal microbial features associated with feed efficiency in dairy cattle	Xue et al	https://doi.org/10.1186/s40168-022-01228-9
		SRR15110274	Rumen	Integrated meta-omics reveals new ruminal microbial features associated with feed efficiency in dairy cattle	Xue et al	https://doi.org/10.1186/s40168-022-01228-9
		SRR15110275	Rumen	Integrated meta-omics reveals new ruminal microbial features associated with feed efficiency in dairy cattle	Xue et al	https://doi.org/10.1186/s40168-022-01228-9
		SRR15110276	Rumen	Integrated meta-omics reveals new ruminal microbial features associated with feed efficiency in dairy cattle	Xue et al	https://doi.org/10.1186/s40168-022-01228-9
		SRR15110277	Rumen	Integrated meta-omics reveals new ruminal microbial features associated with feed efficiency in dairy cattle	Xue et al	https://doi.org/10.1186/s40168-022-01228-9
		SRR15110278	Rumen	Integrated meta-omics reveals new ruminal microbial features associated with feed efficiency in dairy cattle	Xue et al	https://doi.org/10.1186/s40168-022-01228-9
		SRR15110279	Rumen	Integrated meta-omics reveals new ruminal microbial features associated with feed efficiency in dairy cattle	Xue et al	https://doi.org/10.1186/s40168-022-01228-9
		SRR15110280	Rumen	Integrated meta-omics reveals new ruminal microbial features associated with feed efficiency in dairy cattle	Xue et al	https://doi.org/10.1186/s40168-022-01228-9
		SRR15110281	Rumen	Integrated meta-omics reveals new ruminal microbial features associated with feed efficiency in dairy cattle	Xue et al	https://doi.org/10.1186/s40168-022-01228-9
		SRR15110282	Rumen	Integrated meta-omics reveals new ruminal microbial features associated with feed efficiency in dairy cattle	Xue et al	https://doi.org/10.1186/s40168-022-01228-9
		SRR15110283	Rumen	Integrated meta-omics reveals new ruminal microbial features associated with feed efficiency in dairy cattle	Xue et al	https://doi.org/10.1186/s40168-022-01228-9
Human	PRJNA641593	SRR12081607	Feces	Characterization of the gut DNA and RNA Viromes in a Cohort of Chinese Residents and Visiting Pakistanis	Qiulong Yan et al	https://doi.org/10.1093/ve/veab022
		SRR12081608	Feces	Characterization of the gut DNA and RNA Viromes in a Cohort of Chinese Residents and Visiting Pakistanis	Qiulong Yan et al	https://doi.org/10.1093/ve/veab022
		SRR12081609	Feces	Characterization of the gut DNA and RNA Viromes in a Cohort of Chinese Residents and Visiting Pakistanis	Qiulong Yan et al	https://doi.org/10.1093/ve/veab022
		SRR12081610	Feces	Characterization of the gut DNA and RNA Viromes in a Cohort of Chinese Residents and Visiting Pakistanis	Qiulong Yan et al	https://doi.org/10.1093/ve/veab022
		SRR12081611	Feces	Characterization of the gut DNA and RNA Viromes in a Cohort of Chinese Residents and Visiting Pakistanis	Qiulong Yan et al	https://doi.org/10.1093/ve/veab022
		SRR12081612	Feces	Characterization of the gut DNA and RNA Viromes in a Cohort of Chinese Residents and Visiting Pakistanis	Qiulong Yan et al	https://doi.org/10.1093/ve/veab022
		SRR12081613	Feces	Characterization of the gut DNA and RNA Viromes in a Cohort of Chinese Residents and Visiting Pakistanis	Qiulong Yan et al	https://doi.org/10.1093/ve/veab022
		SRR12081614	Feces	Characterization of the gut DNA and RNA Viromes in a Cohort of Chinese Residents and Visiting Pakistanis	Qiulong Yan et al	https://doi.org/10.1093/ve/veab022
		SRR12081615	Feces	Characterization of the gut DNA and RNA Viromes in a Cohort of Chinese Residents and Visiting Pakistanis	Qiulong Yan et al	https://doi.org/10.1093/ve/veab022
		SRR12081616	Feces	Characterization of the gut DNA and RNA Viromes in a Cohort of Chinese Residents and Visiting Pakistanis	Qiulong Yan et al	https://doi.org/10.1093/ve/veab022
		SRR12081617	Feces	Characterization of the gut DNA and RNA Viromes in a Cohort of Chinese Residents and Visiting Pakistanis	Qiulong Yan et al	https://doi.org/10.1093/ve/veab022
		SRR12081618	Feces	Characterization of the gut DNA and RNA Viromes in a Cohort of Chinese Residents and Visiting Pakistanis	Qiulong Yan et al	https://doi.org/10.1093/ve/veab022
		SRR12081619	Feces	Characterization of the gut DNA and RNA Viromes in a Cohort of Chinese Residents and Visiting Pakistanis	Qiulong Yan et al	https://doi.org/10.1093/ve/veab022
		SRR12081620	Feces	Characterization of the gut DNA and RNA Viromes in a Cohort of Chinese Residents and Visiting Pakistanis	Qiulong Yan et al	https://doi.org/10.1093/ve/veab022
		SRR12081621	Feces	Characterization of the gut DNA and RNA Viromes in a Cohort of Chinese Residents and Visiting Pakistanis	Qiulong Yan et al	https://doi.org/10.1093/ve/veab022
		SRR12081622	Feces	Characterization of the gut DNA and RNA Viromes in a Cohort of Chinese Residents and Visiting Pakistanis	Qiulong Yan et al	https://doi.org/10.1093/ve/veab022
		SRR12081623	Feces	Characterization of the gut DNA and RNA Viromes in a Cohort of Chinese Residents and Visiting Pakistanis	Qiulong Yan et al	https://doi.org/10.1093/ve/veab022
		SRR12081624	Feces	Characterization of the gut DNA and RNA Viromes in a Cohort of Chinese Residents and Visiting Pakistanis	Qiulong Yan et al	https://doi.org/10.1093/ve/veab022
		SRR12081625	Feces	Characterization of the gut DNA and RNA Viromes in a Cohort of Chinese Residents and Visiting Pakistanis	Qiulong Yan et al	https://doi.org/10.1093/ve/veab022
		SRR12081626	Feces	Characterization of the gut DNA and RNA Viromes in a Cohort of Chinese Residents and Visiting Pakistanis	Qiulong Yan et al	https://doi.org/10.1093/ve/veab022
		SRR12081627	Feces	Characterization of the gut DNA and RNA Viromes in a Cohort of Chinese Residents and Visiting Pakistanis	Qiulong Yan et al	https://doi.org/10.1093/ve/veab022
		SRR12081628	Feces	Characterization of the gut DNA and RNA Viromes in a Cohort of Chinese Residents and Visiting Pakistanis	Qiulong Yan et al	https://doi.org/10.1093/ve/veab022
		SRR12081629	Feces	Characterization of the gut DNA and RNA Viromes in a Cohort of Chinese Residents and Visiting Pakistanis	Qiulong Yan et al	https://doi.org/10.1093/ve/veab022
		SRR12081630	Feces	Characterization of the gut DNA and RNA Viromes in a Cohort of Chinese Residents and Visiting Pakistanis	Qiulong Yan et al	https://doi.org/10.1093/ve/veab022
		SRR12081631	Feces	Characterization of the gut DNA and RNA Viromes in a Cohort of Chinese Residents and Visiting Pakistanis	Qiulong Yan et al	https://doi.org/10.1093/ve/veab022
		SRR12081632	Feces	Characterization of the gut DNA and RNA Viromes in a Cohort of Chinese Residents and Visiting Pakistanis	Qiulong Yan et al	https://doi.org/10.1093/ve/veab022
		SRR12081633	Feces	Characterization of the gut DNA and RNA Viromes in a Cohort of Chinese Residents and Visiting Pakistanis	Qiulong Yan et al	https://doi.org/10.1093/ve/veab022
		SRR12081634	Feces	Characterization of the gut DNA and RNA Viromes in a Cohort of Chinese Residents and Visiting Pakistanis	Qiulong Yan et al	https://doi.org/10.1093/ve/veab022
		SRR12081635	Feces	Characterization of the gut DNA and RNA Viromes in a Cohort of Chinese Residents and Visiting Pakistanis	Qiulong Yan et al	https://doi.org/10.1093/ve/veab022
		SRR12081636	Feces	Characterization of the gut DNA and RNA Viromes in a Cohort of Chinese Residents and Visiting Pakistanis	Qiulong Yan et al	https://doi.org/10.1093/ve/veab022
		SRR12081637	Feces	Characterization of the gut DNA and RNA Viromes in a Cohort of Chinese Residents and Visiting Pakistanis	Qiulong Yan et al	https://doi.org/10.1093/ve/veab022
		SRR12081638	Feces	Characterization of the gut DNA and RNA Viromes in a Cohort of Chinese Residents and Visiting Pakistanis	Qiulong Yan et al	https://doi.org/10.1093/ve/veab022
		SRR12081649	Feces	Characterization of the gut DNA and RNA Viromes in a Cohort of Chinese Residents and Visiting Pakistanis	Qiulong Yan et al	https://doi.org/10.1093/ve/veab022
		SRR12081660	Feces	Characterization of the gut DNA and RNA Viromes in a Cohort of Chinese Residents and Visiting Pakistanis	Qiulong Yan et al	https://doi.org/10.1093/ve/veab022
		SRR12081671	Feces	Characterization of the gut DNA and RNA Viromes in a Cohort of Chinese Residents and Visiting Pakistanis	Qiulong Yan et al	https://doi.org/10.1093/ve/veab022
		SRR12081682	Feces	Characterization of the gut DNA and RNA Viromes in a Cohort of Chinese Residents and Visiting Pakistanis	Qiulong Yan et al	https://doi.org/10.1093/ve/veab022
		SRR12081683	Feces	Characterization of the gut DNA and RNA Viromes in a Cohort of Chinese Residents and Visiting Pakistanis	Qiulong Yan et al	https://doi.org/10.1093/ve/veab022
		SRR12081684	Feces	Characterization of the gut DNA and RNA Viromes in a Cohort of Chinese Residents and Visiting Pakistanis	Qiulong Yan et al	https://doi.org/10.1093/ve/veab022
		SRR12081685	Feces	Characterization of the gut DNA and RNA Viromes in a Cohort of Chinese Residents and Visiting Pakistanis	Qiulong Yan et al	https://doi.org/10.1093/ve/veab022
		SRR12081686	Feces	Characterization of the gut DNA and RNA Viromes in a Cohort of Chinese Residents and Visiting Pakistanis	Qiulong Yan et al	https://doi.org/10.1093/ve/veab022
		SRR12081687	Feces	Characterization of the gut DNA and RNA Viromes in a Cohort of Chinese Residents and Visiting Pakistanis	Qiulong Yan et al	https://doi.org/10.1093/ve/veab022
		SRR12081688	Feces	Characterization of the gut DNA and RNA Viromes in a Cohort of Chinese Residents and Visiting Pakistanis	Qiulong Yan et al	https://doi.org/10.1093/ve/veab022
		SRR12081689	Feces	Characterization of the gut DNA and RNA Viromes in a Cohort of Chinese Residents and Visiting Pakistanis	Qiulong Yan et al	https://doi.org/10.1093/ve/veab022
		SRR12081690	Feces	Characterization of the gut DNA and RNA Viromes in a Cohort of Chinese Residents and Visiting Pakistanis	Qiulong Yan et al	https://doi.org/10.1093/ve/veab022
		SRR12081691	Feces	Characterization of the gut DNA and RNA Viromes in a Cohort of Chinese Residents and Visiting Pakistanis	Qiulong Yan et al	https://doi.org/10.1093/ve/veab022
		SRR12081692	Feces	Characterization of the gut DNA and RNA Viromes in a Cohort of Chinese Residents and Visiting Pakistanis	Qiulong Yan et al	https://doi.org/10.1093/ve/veab022
		SRR12081693	Feces	Characterization of the gut DNA and RNA Viromes in a Cohort of Chinese Residents and Visiting Pakistanis	Qiulong Yan et al	https://doi.org/10.1093/ve/veab022
		SRR12081694	Feces	Characterization of the gut DNA and RNA Viromes in a Cohort of Chinese Residents and Visiting Pakistanis	Qiulong Yan et al	https://doi.org/10.1093/ve/veab022
		SRR12081695	Feces	Characterization of the gut DNA and RNA Viromes in a Cohort of Chinese Residents and Visiting Pakistanis	Qiulong Yan et al	https://doi.org/10.1093/ve/veab022
		SRR12081696	Feces	Characterization of the gut DNA and RNA Viromes in a Cohort of Chinese Residents and Visiting Pakistanis	Qiulong Yan et al	https://doi.org/10.1093/ve/veab022
		SRR12081697	Feces	Characterization of the gut DNA and RNA Viromes in a Cohort of Chinese Residents and Visiting Pakistanis	Qiulong Yan et al	https://doi.org/10.1093/ve/veab022
		SRR12081698	Feces	Characterization of the gut DNA and RNA Viromes in a Cohort of Chinese Residents and Visiting Pakistanis	Qiulong Yan et al	https://doi.org/10.1093/ve/veab022
		SRR12081699	Feces	Characterization of the gut DNA and RNA Viromes in a Cohort of Chinese Residents and Visiting Pakistanis	Qiulong Yan et al	https://doi.org/10.1093/ve/veab022
		SRR12081700	Feces	Characterization of the gut DNA and RNA Viromes in a Cohort of Chinese Residents and Visiting Pakistanis	Qiulong Yan et al	https://doi.org/10.1093/ve/veab022
		SRR12081701	Feces	Characterization of the gut DNA and RNA Viromes in a Cohort of Chinese Residents and Visiting Pakistanis	Qiulong Yan et al	https://doi.org/10.1093/ve/veab022
		SRR12081702	Feces	Characterization of the gut DNA and RNA Viromes in a Cohort of Chinese Residents and Visiting Pakistanis	Qiulong Yan et al	https://doi.org/10.1093/ve/veab022
		SRR12081713	Feces	Characterization of the gut DNA and RNA Viromes in a Cohort of Chinese Residents and Visiting Pakistanis	Qiulong Yan et al	https://doi.org/10.1093/ve/veab022
		SRR12081724	Feces	Characterization of the gut DNA and RNA Viromes in a Cohort of Chinese Residents and Visiting Pakistanis	Qiulong Yan et al	https://doi.org/10.1093/ve/veab022
		SRR12081725	Feces	Characterization of the gut DNA and RNA Viromes in a Cohort of Chinese Residents and Visiting Pakistanis	Qiulong Yan et al	https://doi.org/10.1093/ve/veab022
		SRR12081726	Feces	Characterization of the gut DNA and RNA Viromes in a Cohort of Chinese Residents and Visiting Pakistanis	Qiulong Yan et al	https://doi.org/10.1093/ve/veab022
