# Supplementary material for: Metatranscriptomics reveals the horse gut RNA virome and a viral sharing network with human and domestic animals
Source: Front Vet Sci. 2026 Mar 3;13:1755551. doi: 10.3389/fvets.2026.1755551 (PMC12991997; doi:10.3389/fvets.2026.1755551)
Supplement: Supplementary file 11 [file Table_8.xlsx]

## Sheet: Table S1
Table S1 Sample information and quqilty control.
Sample id	ID	Location	Age	Gender	Breeds	Sample collection	Raw_data (GB)	Clean_data(GB)	Effective rate	Clean_Q 20(%)	Clean_Q 30(%)	CleanGC (%)	Effective (%)
AK_1	053	urumqi	2	male	Akhal-Teke	Feces	11.2739	11.1651	0.990348	97.75	93.36	44.91	99.13
AK_2	064	urumqi	2	male	Akhal-Teke	Feces	10.9345	10.7276	0.981078	97.42	92.89	41.73	98.19
AK_3	095	urumqi	3	male	Akhal-Teke	Feces	10.9886	10.824	0.985017	97.8	93.49	46.22	98.71
AK_4	236	urumqi	2	female	Akhal-Teke	Feces	11.2599	10.8168	0.960646	97.13	92.41	44.1	96.47
AK_5	319	urumqi	2	female	Akhal-Teke	Feces	11.8506	11.1656	0.942196	97.88	93.95	50.32	95.2
AK_6	9232	urumqi	2	female	Akhal-Teke	Feces	10.391	10.2756	0.988892	97.65	93.08	40.29	99.02
YL_1	HFT1-1	Mulei	2	male	YiLi horse	Feces	5.71072	5.68201	0.994974	98.68	95.63	50.46	99.55
YL_2	HFT1-2	Mulei	2	male	YiLi horse	Feces	5.93076	5.90007	0.994826	98.71	95.62	50.24	99.53
YL_3	HFT1-3	Mulei	2	male	YiLi horse	Feces	6.19216	6.16196	0.995123	98.62	95.48	51.88	99.55
YL_4	HFT1-4	Mulei	2	female	YiLi horse	Feces	5.77237	5.74723	0.995645	98.66	95.58	51.02	99.6
YL_5	HFT1-5	Mulei	2	female	YiLi horse	Feces	5.56655	5.53914	0.995076	98.08	94.02	52.04	99.54
TB_1	HFT2-1	Mulei	6	male	Thoroughbred	Feces	8.14556	8.10998	0.995631	98.6	95.3	47.48	99.59
TB_2	HFT2-2	Mulei	5	male	Thoroughbred	Feces	9.80912	9.75491	0.994473	98.5	95.08	50.54	99.49
TB_3	HFT2-3	Mulei	6	male	Thoroughbred	Feces	6.80649	6.77483	0.995349	98.57	95.25	48.04	99.58
TB_4	HFT2-4	Mulei	6	male	Thoroughbred	Feces	6.1303	6.11013	0.99671	98.67	95.45	47.19	99.7
TB_5	HFT2-5	Mulei	5	male	Thoroughbred	Feces	7.25643	7.21853	0.994777	98.06	93.89	48.94	99.52
